# Supplementary material for: Temporal regulation of gene expression during auxin-triggered crown root formation in barley: an integrated approach
Source: Plant Cell Physiol. 2025 Jul 13;66(9):1284–303. doi: 10.1093/pcp/pcaf077 (PMC12461856; doi:10.1093/pcp/pcaf077)
Supplement: pcp-2025-e-00050-File012_pcaf077 [file pcp-2025-e-00050-file012_pcaf077.xlsx]

## Sheet: Table_S1A
Table S1A List of genes differentially expressed in the stem base of barley seedlings after 3 h of CR induction by auxin.
The comparison was made with the untreated sample (0 h), i.e. stem bases of seedlings kept in NPA for 8 days.
* GO annotation was retrieved from the Morex V3 annotation.
GeneID	baseMean	log2FoldChange	lfcSE	stat	pvalue	padj	description	GO annotation*	pfam	interpro	BIN_CODE	BIN_NAME	BIN_DESCRIPTION
HORVU.MOREX.r3.3HG0237710	602.602	6.64871	1.43635	4.62891	3.67597e-06	0.000290412	Heat_shock_protein	NA	PF00011	IPR008978,IPR002068_________	'19.1.8.2'	Protein_homeostasis.protein_quality_control.smallHsp_holdase_chaperone_activities.class-C-II_protein	class-C-II_small_heat-shock-responsive_protein_&_original_description:_none
HORVU.MOREX.r3.3HG0237700	254.968	6.24044	1.28718	4.84817	1.24607e-06	0.000115462	Heat_shock_protein	NA	PF00011	IPR002068,IPR008978_________	'19.1.8.2'	Protein_homeostasis.protein_quality_control.smallHsp_holdase_chaperone_activities.class-C-II_protein	class-C-II_small_heat-shock-responsive_protein_&_original_description:_none
HORVU.MOREX.r3.6HG0627000	1852.52	6.12513	0.403648	15.1744	5.22284e-52	2.37944e-48	Auxin-responsive_protein	GO:0005634,GO:0006351,GO:0006355,GO:0009734	PF02309,PF02309	IPR033389,IPR033389__________	'11.2.2.2'	Phytohormone_action.auxin.perception_and_signal_transduction.transcriptional_repressor_*(IAA/AUX)	transcriptional_repressor_*(IAA/AUX)_&_original_description:_none
HORVU.MOREX.r3.3HG0237690	250.958	5.94653	1.85062	3.21327	0.00131233	0.0421534	Heat_shock_protein	NA	PF00011	IPR008978,IPR002068_________	'19.1.8.2'	Protein_homeostasis.protein_quality_control.smallHsp_holdase_chaperone_activities.class-C-II_protein	class-C-II_small_heat-shock-responsive_protein_&_original_description:_none
HORVU.MOREX.r3.3HG0321720	18.1565	5.38515	1.53823	3.50087	0.00046375	0.0183453	NADPH:quinone_oxidoreductase,_putative	GO:0003955,GO:0016491,GO:0055114	PF03358	IPR005025,IPR029039_________	'35.2'	No_Mercator4_annotation.no_other_annotation_available	not_classified_&_original_description:_none
HORVU.MOREX.r3.2HG0103700	31.8454	5.36878	0.94587	5.67603	1.37857e-08	1.92261e-06	Kelch_repeat_and_BTB_domain-containing_protein_1	GO:0016032,GO:0030430,GO:0039648,GO:0039649	NA	NA_____	'35.2'	No_Mercator4_annotation.no_other_annotation_available	not_classified_&_original_description:_none
HORVU.MOREX.r3.3HG0226140	52.534	5.34589	1.13363	4.71574	2.4083e-06	0.000204444	Heat-shock_protein,_putative	NA	NA	IPR008978_________	'35.2'	No_Mercator4_annotation.no_other_annotation_available	not_classified_&_original_description:_none
HORVU.MOREX.r3.3HG0237680	900.579	5.22679	1.2223	4.2762	1.90111e-05	0.00121988	Heat_shock_protein	NA	PF00011	IPR002068,IPR008978_________	'19.1.8.2'	Protein_homeostasis.protein_quality_control.smallHsp_holdase_chaperone_activities.class-C-II_protein	class-C-II_small_heat-shock-responsive_protein_&_original_description:_none
HORVU.MOREX.r3.7HG0671560	252.369	5.0275	0.409782	12.2687	1.3331e-34	2.27752e-31	BZIP_transcription_factor	GO:0003700,GO:0006355	PF00170	IPR004827_________	'15.5.1.1.13'	RNA_biosynthesis.DNA-binding_transcriptional_regulation.basic_DNA-binding_domain.basic_leucine_zipper_(bZIP)_domain.bZIP_class-S/SE_transcription_factor	bZIP_class-S/SE_transcription_factor_&_original_description:_none
HORVU.MOREX.r3.3HG0226110	182.668	4.80273	1.11806	4.29561	1.74215e-05	0.00113115	Heat_shock_protein	NA	PF00011	IPR002068,IPR008978_________	'19.1.8	Protein_homeostasis.protein_quality_control.smallHsp_holdase_chaperone_activities.class-C-I_protein	class-C-I_small_heat-shock-responsive_protein_&_original_description:_none
HORVU.MOREX.r3.2HG0108010	425.873	4.64568	0.394957	11.7625	6.09082e-32	9.24958e-29	D-ribose-binding_periplasmic	NA	PF14009	IPR025322__________	'35.2'	No_Mercator4_annotation.no_other_annotation_available	not_classified_&_original_description:_none
HORVU.MOREX.r3.3HG0291280	4549.47	4.59801	0.371934	12.3624	4.17252e-35	8.14684e-32	GH3.3	NA	PF03321	IPR004993___________	'11.2.3	Phytohormone_action.auxin.conjugation_and_degradation.indole-3-acetic_acid-amido_synthetase_*(GH3)	indole-3-acetic_acid-amido_synthetase_*(GH3)_&_original_description:_none
HORVU.MOREX.r3.5HG0497560	565.491	4.51358	0.29191	15.4622	6.24092e-54	3.41191e-50	CRT-binding_factor	GO:0003677,GO:0003700,GO:0005634,GO:0006351,GO:0006355	PF00847	IPR001471,IPR016177__________	'35.2'	No_Mercator4_annotation.no_other_annotation_available	not_classified_&_original_description:_none
HORVU.MOREX.r3.3HG0226120	107.035	4.45973	1.24341	3.5867	0.000334885	0.0138909	Heat_shock_protein	NA	PF00011	IPR008978,IPR002068_________	'19.1.8	Protein_homeostasis.protein_quality_control.smallHsp_holdase_chaperone_activities.class-C-I_protein	class-C-I_small_heat-shock-responsive_protein_&_original_description:_none
HORVU.MOREX.r3.1HG0050220	310.202	4.45635	0.419136	10.6322	2.11008e-26	1.98893e-23	Polyketide_cyclase/dehydrase_and_lipid_transport_superfamily_protein	NA	NA	NA_____	'35.2'	No_Mercator4_annotation.no_other_annotation_available	not_classified_&_original_description:_none
HORVU.MOREX.r3.4HG0339160	193.513	4.34335	0.629922	6.89505	5.38448e-12	1.38854e-09	1-aminocyclopropane-1-carboxylate_synthase_1	GO:0003824,GO:0009058,GO:0030170	PF00155	IPR004839,IPR015424_________	'11.5.1	Phytohormone_action.ethylene.biosynthesis.1-aminocyclopropane-1-carboxylate_(ACC)_synthase	1-aminocyclopropane-1-carboxylate_(ACC)_synthase_&_original_description:_none
HORVU.MOREX.r3.2HG0128980	9901.59	4.30561	0.263776	16.323	6.77663e-60	6.17464e-56	GH3.3	NA	PF03321	IPR004993___________	'11.2.3	Phytohormone_action.auxin.conjugation_and_degradation.indole-3-acetic_acid-amido_synthetase_*(GH3)	indole-3-acetic_acid-amido_synthetase_*(GH3)_&_original_description:_none
HORVU.MOREX.r3.5HG0465420	27.9464	4.28294	0.872785	4.90722	9.23781e-07	8.91451e-05	LOB_domain-containing_protein,_putative	NA	PF03195	IPR004883________	'15.5.2.5'	RNA_biosynthesis.DNA-binding_transcriptional_regulation.zinc-coordinating_DNA-binding_domain.AS2/LOB_transcription_factor	AS2/LOB_transcription_factor_&_original_description:_none
HORVU.MOREX.r3.2HG0111270	6761.01	4.03562	0.275204	14.6641	1.09413e-48	4.27258e-45	WUSCHEL-related_homeobox	GO:0003677,GO:0005634	PF00046	IPR001356,IPR009057__________	'15.5.3.1.5'	RNA_biosynthesis.DNA-binding_transcriptional_regulation.helix-turn-helix_DNA-binding_domain.HOMEO_domain.WOX-type_transcription_factor	WOX-type_transcription_factor_&_original_description:_none
HORVU.MOREX.r3.6HG0595270	25.7796	3.85178	1.00248	3.84224	0.000121916	0.00599383	Myb_transcription_factor	GO:0003677	PF00249,PF00249	IPR009057,IPR001005,IPR001005_________	'15.5.3.9.2.22'	RNA_biosynthesis.DNA-binding_transcriptional_regulation.helix-turn-helix_DNA-binding_domain.MYB__transcription_factor_family.R2R3-MYB_transcription_factor_family.subgroup_transcription_factor_*(MYB71/79/121)	MYB_class-R2R3_transcription_factor_*(MYB71/79/121)_&_original_description:_none
HORVU.MOREX.r3.3HG0288380	172.431	3.64205	0.60581	6.01186	1.83407e-09	3.17306e-07	Carotenoid_cleavage_dioxygenase	GO:0009507,GO:0010223,GO:0016121,GO:0016702,GO:0046872,GO:0051213,GO:0055114,GO:1901601	PF03055	IPR004294_________	'11.9.1.3'	Phytohormone_action.strigolactone.biosynthesis.carotenoid_cleavage_dioxygenase_*(CCD8)	carotenoid_cleavage_dioxygenase_*(CCD8)_&_original_description:_none
HORVU.MOREX.r3.7HG0723370	836.826	3.59197	0.208578	17.2212	1.8419e-66	5.03484e-62	30S_ribosomal_protein_S2	GO:0003735,GO:0005622,GO:0005840,GO:0006412,GO:0015935	NA	NA________	'35.2'	No_Mercator4_annotation.no_other_annotation_available	not_classified_&_original_description:_none
HORVU.MOREX.r3.5HG0498330	129.924	3.55932	0.599043	5.94169	2.82103e-09	4.59004e-07	Auxin-responsive_protein	NA	PF02309	IPR033389__________	'11.2.2.2'	Phytohormone_action.auxin.perception_and_signal_transduction.transcriptional_repressor_*(IAA/AUX)	transcriptional_repressor_*(IAA/AUX)_&_original_description:_none
HORVU.MOREX.r3.3HG0225320	76.6668	3.44301	0.800528	4.30093	1.70085e-05	0.00110697	Heat_shock_protein	NA	PF00011	IPR002068,IPR008978_________	'19.1.8	Protein_homeostasis.protein_quality_control.smallHsp_holdase_chaperone_activities.class-C-I_protein	class-C-I_small_heat-shock-responsive_protein_&_original_description:_none
HORVU.MOREX.r3.3HG0302810	66.0474	3.40679	0.869828	3.91663	8.97972e-05	0.00466655	70_kDa_heat_shock_protein	GO:0000166,GO:0005524	PF00012	IPR029047,IPR013126,IPR029048_______	'19.1.5	Protein_homeostasis.protein_quality_control.cytosolic__Hsp70_chaperone_system.chaperone_*(Hsp70)	chaperone_*(Hsp70)_&_original_description:_none
HORVU.MOREX.r3.2HG0199550	33.997	3.39471	0.785362	4.32249	1.54281e-05	0.00101591	Glycosyltransferase	NA	PF00201	IPR002213___________	'50.2.4'	Enzyme_classification.EC_2_transferases.EC_2-4_glycosyltransferase	EC_2.4_glycosyltransferase_&_original_description:_none
HORVU.MOREX.r3.5HG0497580	57.5568	3.28461	0.456899	7.18891	6.53128e-13	1.91971e-10	CRT-binding_factor	GO:0003677,GO:0003700,GO:0005634,GO:0006351,GO:0006355	PF00847	IPR016177,IPR001471__________	'35.2'	No_Mercator4_annotation.no_other_annotation_available	not_classified_&_original_description:_none
HORVU.MOREX.r3.4HG0408000	2163.9	3.26926	0.366801	8.91289	4.9718e-19	2.66479e-16	Cytokinin_riboside_5'-monophosphate_phosphoribohydrolase	GO:0009691,GO:0016787	PF03641	IPR031100,IPR005269________	'11.4.1.3'	Phytohormone_action.cytokinin.biosynthesis.cytokinin_phosphoribohydrolase_*(LOG)	cytokinin_phosphoribohydrolase_*(LOG)_&_original_description:_none
HORVU.MOREX.r3.7HG0688040	32.6061	3.26692	0.570866	5.72275	1.04816e-08	1.50008e-06	DUF241_domain_protein,_putative_(DUF241)	NA	PF03087	IPR004320_______	'35.2'	No_Mercator4_annotation.no_other_annotation_available	not_classified_&_original_description:_none
HORVU.MOREX.r3.4HG0400960	92.1618	3.25389	0.719093	4.52499	6.03974e-06	0.000440257	3-hydroxybenzoate_6-hydroxylase_1	GO:0071949	PF01494	IPR002938,IPR023753,IPR023753_________	'50.1.13'	Enzyme_classification.EC_1_oxidoreductases.EC_1-14_oxidoreductase_acting_on_paired_donor_with_incorporation_or_reduction_of_molecular_oxygen	EC_1.14_oxidoreductase_acting_on_paired_donor_with_incorporation_or_reduction_of_molecular_oxygen_&_original_description:_none
HORVU.MOREX.r3.5HG0487550	766.494	3.24894	0.282846	11.4866	1.54043e-30	2.00514e-27	Transcription_factor	GO:0046983	PF00010	IPR011598,IPR011598__________	'15.5.1.2.15'	RNA_biosynthesis.DNA-binding_transcriptional_regulation.basic_DNA-binding_domain.basic_helix-loop-helix_(bHLH)_domain.bHLH_class-Vb_transcription_factor	bHLH_class-Vb_transcription_factor_&_original_description:_none
HORVU.MOREX.r3.6HG0611440	185.282	3.24751	0.453802	7.15623	8.29231e-13	2.386e-10	BZIP_transcription_factor	GO:0003700,GO:0006355	PF00170	IPR004827_________	'15.5.1.1.13'	RNA_biosynthesis.DNA-binding_transcriptional_regulation.basic_DNA-binding_domain.basic_leucine_zipper_(bZIP)_domain.bZIP_class-S/SE_transcription_factor	bZIP_class-S/SE_transcription_factor_&_original_description:_none
HORVU.MOREX.r3.7HG0688080	36.8519	3.24472	0.623002	5.2082	1.90686e-07	2.16282e-05	DUF241_domain_protein,_putative_(DUF241)	NA	PF03087	IPR004320_______	'35.2'	No_Mercator4_annotation.no_other_annotation_available	not_classified_&_original_description:_none
HORVU.MOREX.r3.3HG0237670	279.132	3.22137	0.9739	3.3077	0.000940647	0.0323023	Heat-shock_protein,_putative	NA	PF00011	IPR008978,IPR002068_________	'19.1.8.2'	Protein_homeostasis.protein_quality_control.smallHsp_holdase_chaperone_activities.class-C-II_protein	class-C-II_small_heat-shock-responsive_protein_&_original_description:_none
HORVU.MOREX.r3.4HG0411680	120.504	3.20382	0.533861	6.00122	1.95839e-09	3.36684e-07	Zinc_finger_protein_CONSTANS	GO:0005634	PF06203	IPR010402________	'35.2'	No_Mercator4_annotation.no_other_annotation_available	not_classified_&_original_description:_none
HORVU.MOREX.r3.3HG0235320	23.6367	3.14285	0.797892	3.93895	8.18395e-05	0.00433543	Pollen_Ole_e_1_allergen_and_extensin_family_protein	NA	NA	NA___	'35.2'	No_Mercator4_annotation.no_other_annotation_available	not_classified_&_original_description:_none
HORVU.MOREX.r3.4HG0416150	155.871	3.13275	0.446356	7.01851	2.2425e-12	6.19179e-10	auxin_canalization_protein_(DUF828)	NA	PF05703,PF08458	IPR008546,IPR013666________	'35.2'	No_Mercator4_annotation.no_other_annotation_available	not_classified_&_original_description:_none
HORVU.MOREX.r3.4HG0342430	1680.89	3.12198	0.242728	12.8621	7.35822e-38	1.82852e-34	RNA_polymerase_sigma_factor_SigA	GO:0003677,GO:0003700,GO:0005737,GO:0006351,GO:0006352,GO:0006355,GO:0016987,GO:2000142	NA	NA_______	'35.2'	No_Mercator4_annotation.no_other_annotation_available	not_classified_&_original_description:_none
HORVU.MOREX.r3.3HG0226130	207.603	3.06467	0.86479	3.54383	0.000394357	0.0160892	Heat_shock_protein	NA	PF00011	IPR002068,IPR008978_________	'19.1.8	Protein_homeostasis.protein_quality_control.smallHsp_holdase_chaperone_activities.class-C-I_protein	class-C-I_small_heat-shock-responsive_protein_&_original_description:_none
HORVU.MOREX.r3.3HG0218770	40.9159	3.05982	0.71344	4.28883	1.79617e-05	0.00116287	Ribosomal_RNA_small_subunit_methyltransferase_H	GO:0005737,GO:0006364,GO:0008168,GO:0016740,GO:0032259	NA	IPR012337______	'35.2'	No_Mercator4_annotation.no_other_annotation_available	not_classified_&_original_description:_none
HORVU.MOREX.r3.4HG0405190	9.60594	3.05519	0.958418	3.18774	0.00143391	0.0449494	myosin-like_protein_XIF	NA	NA	NA_________	'35.2'	No_Mercator4_annotation.no_other_annotation_available	not_classified_&_original_description:_none
HORVU.MOREX.r3.5HG0502340	86.6814	3.05456	0.657985	4.64228	3.44579e-06	0.000274202	SAUR-like_auxin-responsive_protein_family,_putative	GO:0009733	PF02519	IPR003676_______	'35.2'	No_Mercator4_annotation.no_other_annotation_available	not_classified_&_original_description:_none
HORVU.MOREX.r3.2HG0175180	4604.25	3.00276	0.316867	9.47642	2.63167e-21	1.84453e-18	2-oxoglutarate-dependent_dioxygenase	GO:0016491,GO:0046872,GO:0051213,GO:0055114	PF03171,PF14226	IPR005123,IPR026992__________	'50.1.13'	Enzyme_classification.EC_1_oxidoreductases.EC_1-14_oxidoreductase_acting_on_paired_donor_with_incorporation_or_reduction_of_molecular_oxygen	EC_1.14_oxidoreductase_acting_on_paired_donor_with_incorporation_or_reduction_of_molecular_oxygen_&_original_description:_none
HORVU.MOREX.r3.1HG0001980	13.8548	2.93074	0.780289	3.75597	0.000172668	0.00813775	transmembrane_protein,_putative_(DUF247)	NA	PF03140	IPR004158________	'35.2'	No_Mercator4_annotation.no_other_annotation_available	not_classified_&_original_description:_none
HORVU.MOREX.r3.7HG0704130	847.989	2.90627	0.25816	11.2576	2.1235e-29	2.41858e-26	SAUR-like_auxin-responsive_protein_family	GO:0009733	PF02519	IPR003676________	'35.2'	No_Mercator4_annotation.no_other_annotation_available	not_classified_&_original_description:_none
HORVU.MOREX.r3.7HG0735260	541.598	2.90089	0.289775	10.0108	1.36626e-23	1.16708e-20	DnaJ_domain-containing_protein	NA	NA	NA_________	'35.2'	No_Mercator4_annotation.no_other_annotation_available	not_classified_&_original_description:_none
HORVU.MOREX.r3.6HG0630410	122.769	2.87799	0.378167	7.61036	2.73333e-14	9.22413e-12	LOB_domain_protein-like	NA	PF03195	IPR004883_________	'15.5.2.5'	RNA_biosynthesis.DNA-binding_transcriptional_regulation.zinc-coordinating_DNA-binding_domain.AS2/LOB_transcription_factor	AS2/LOB_transcription_factor_&_original_description:_none
HORVU.MOREX.r3.7HG0666110	78.3595	2.7714	0.607216	4.5641	5.01641e-06	0.000382496	Transcription_factor_protein	GO:0046983	PF00010	IPR011598,IPR011598_________	'15.5.1.2.26'	RNA_biosynthesis.DNA-binding_transcriptional_regulation.basic_DNA-binding_domain.basic_helix-loop-helix_(bHLH)_domain.bHLH_class-XV/PRE_transcription_factor	bHLH_class-XV/PRE_transcription_factor_&_original_description:_none
HORVU.MOREX.r3.2HG0110490	80.1646	2.76375	0.406487	6.79912	1.05261e-11	2.61573e-09	MYB_transcription_factor	GO:0000981,GO:0001135,GO:0003677,GO:0005634,GO:0006357,GO:0030154,GO:0043565,GO:0044212	PF00249,PF00249	IPR001005,IPR001005,IPR009057_________	'15.5.3.9.2.15'	RNA_biosynthesis.DNA-binding_transcriptional_regulation.helix-turn-helix_DNA-binding_domain.MYB__transcription_factor_family.R2R3-MYB_transcription_factor_family.subgroup-19/20_transcription_factor	MYB_class-R2R3_subgroup-19/20_transcription_factor_&_original_description:_none
HORVU.MOREX.r3.5HG0433230	72.1788	2.70371	0.429326	6.29757	3.02343e-10	5.69969e-08	PGR5-LIKE_A	NA	NA	NA__________	'35.2'	No_Mercator4_annotation.no_other_annotation_available	not_classified_&_original_description:_none
HORVU.MOREX.r3.2HG0153120	240.966	2.66575	0.381849	6.98117	2.92742e-12	8.00209e-10	Glutaredoxin	GO:0005623,GO:0009055,GO:0015035,GO:0022900,GO:0045454,GO:0055114	PF00462	IPR011905,IPR002109,IPR012336___________	'18.9	Protein_modification.S-glutathionylation.glutaredoxin	glutaredoxin_&_original_description:_none
HORVU.MOREX.r3.3HG0318720	1993.19	2.6122	0.192199	13.5912	4.51853e-42	1.23514e-38	Cytokinin_oxidase/dehydrogenase	GO:0003824,GO:0009690,GO:0016491,GO:0016614,GO:0019139,GO:0050660,GO:0055114	PF01565,PF09265	IPR006094,IPR016166,IPR016164,IPR015345__________	'11.4.3.2'	Phytohormone_action.cytokinin.conjugation_and_degradation.cytokinin_dehydrogenase_*(CKX)	cytokinin_dehydrogenase_*(CKX)_&_original_description:_none
HORVU.MOREX.r3.4HG0408280	1118.19	2.61111	0.232449	11.233	2.80664e-29	3.06878e-26	LOB_domain-containing_protein,_putative	NA	PF03195	IPR004883________	'15.5.2.5'	RNA_biosynthesis.DNA-binding_transcriptional_regulation.zinc-coordinating_DNA-binding_domain.AS2/LOB_transcription_factor	AS2/LOB_transcription_factor_&_original_description:_none
HORVU.MOREX.r3.1HG0071530	35.7277	2.58613	0.701082	3.68877	0.000225344	0.0100486	tRNA_(guanine-N(7)-)-methyltransferase	GO:0006400,GO:0008033,GO:0008168,GO:0008176,GO:0016740,GO:0032259,GO:0036265,GO:0040007,GO:0043527,GO:0106004	PF14009	IPR025322__________	'35.2'	No_Mercator4_annotation.no_other_annotation_available	not_classified_&_original_description:_none
HORVU.MOREX.r3.4HG0344550	126.739	2.5563	0.410296	6.23039	4.65289e-10	8.71142e-08	UPF0496_protein_4	NA	PF03087	IPR004320_________	'35.2'	No_Mercator4_annotation.no_other_annotation_available	not_classified_&_original_description:_none
HORVU.MOREX.r3.7HG0688020	18.7812	2.53573	0.643022	3.94345	8.03166e-05	0.00427701	DUF241_domain_protein,_putative_(DUF241)	NA	PF03087	IPR004320_______	'35.2'	No_Mercator4_annotation.no_other_annotation_available	not_classified_&_original_description:_none
HORVU.MOREX.r3.2HG0189890	197.102	2.46661	0.386346	6.38445	1.72012e-10	3.35854e-08	Homeobox-leucine_zipper_family_protein	GO:0003677,GO:0003700,GO:0005634,GO:0006355,GO:0043565	PF02183,PF00046	IPR003106,IPR009057,IPR001356________	'15.5.3.1	RNA_biosynthesis.DNA-binding_transcriptional_regulation.helix-turn-helix_DNA-binding_domain.HOMEO_domain.HD-ZIP_I/II-type_transcription_factor	HD-ZIP_I/II-type_transcription_factor_&_original_description:_none
HORVU.MOREX.r3.5HG0433240	807.942	2.45581	0.248696	9.87475	5.35667e-23	4.30661e-20	Light-inducible_protein_CPRF2	GO:0003700,GO:0006355	PF12498	IPR020983_________	'35.2'	No_Mercator4_annotation.no_other_annotation_available	not_classified_&_original_description:_none
HORVU.MOREX.r3.2HG0182470	1090.44	2.43864	0.320581	7.60694	2.80654e-14	9.35572e-12	Gibberellin_2-beta-dioxygenase	GO:0016491,GO:0046872,GO:0051213,GO:0055114	PF03171,PF14226	IPR005123,IPR026992__________	'50.1.13'	Enzyme_classification.EC_1_oxidoreductases.EC_1-14_oxidoreductase_acting_on_paired_donor_with_incorporation_or_reduction_of_molecular_oxygen	EC_1.14_oxidoreductase_acting_on_paired_donor_with_incorporation_or_reduction_of_molecular_oxygen_&_original_description:_none
HORVU.MOREX.r3.4HG0416160	294.274	2.43015	0.296594	8.19353	2.53676e-16	1.05064e-13	auxin_canalization_protein_(DUF828)	NA	PF08458,PF05703	IPR013666,IPR008546,IPR011993________	'35.2'	No_Mercator4_annotation.no_other_annotation_available	not_classified_&_original_description:_none
HORVU.MOREX.r3.7HG0749150	1402.12	2.4158	0.244353	9.88651	4.76354e-23	3.9458e-20	DUF241_domain_protein_(DUF241)	NA	PF03087	IPR004320________	'35.2'	No_Mercator4_annotation.no_other_annotation_available	not_classified_&_original_description:_none
HORVU.MOREX.r3.4HG0384620	754.095	2.39936	0.298051	8.05016	8.26827e-16	3.13907e-13	Kinase_family_protein	GO:0000166,GO:0004672,GO:0004674,GO:0005524,GO:0005737,GO:0006468,GO:0007346,GO:0016301,GO:0016310,GO:0023014,GO:0031098,GO:0032147	PF00069	IPR000719,IPR011009_________	'50.2.7'	Enzyme_classification.EC_2_transferases.EC_2-7_transferase_transferring_phosphorus-containing_group	EC_2.7_transferase_transferring_phosphorus-containing_group_&_original_description:_none
HORVU.MOREX.r3.7HG0713970	132.056	2.37167	0.409252	5.79513	6.82675e-09	1.02533e-06	with_no_lysine_(K)_kinase_6	NA	NA	NA______	'35.2'	No_Mercator4_annotation.no_other_annotation_available	not_classified_&_original_description:_none
HORVU.MOREX.r3.4HG0380990	51.1556	2.36797	0.65363	3.62279	0.00029144	0.0124629	MYB_transcription_factor	GO:0003677	PF00249,PF00249	IPR009057,IPR001005,IPR001005_________	'15.5.3.9.2.15'	RNA_biosynthesis.DNA-binding_transcriptional_regulation.helix-turn-helix_DNA-binding_domain.MYB__transcription_factor_family.R2R3-MYB_transcription_factor_family.subgroup-19/20_transcription_factor	MYB_class-R2R3_subgroup-19/20_transcription_factor_&_original_description:_none
HORVU.MOREX.r3.3HG0239900	2689.33	2.33745	0.202986	11.5153	1.10432e-30	1.58877e-27	Auxin-responsive_protein	GO:0005634,GO:0006351,GO:0006355,GO:0009734	PF02309	IPR033389__________	'11.2.2.2'	Phytohormone_action.auxin.perception_and_signal_transduction.transcriptional_repressor_*(IAA/AUX)	transcriptional_repressor_*(IAA/AUX)_&_original_description:_none
HORVU.MOREX.r3.5HG0502510	43.8756	2.28897	0.675697	3.38757	0.000705136	0.0257342	SAUR-like_auxin-responsive_protein_family,_putative	GO:0009733	PF02519	IPR003676_______	'35.2'	No_Mercator4_annotation.no_other_annotation_available	not_classified_&_original_description:_none
HORVU.MOREX.r3.5HG0502470	138.428	2.2761	0.386947	5.8822	4.04839e-09	6.4715e-07	SAUR-like_auxin-responsive_protein_family	NA	PF02519	IPR003676________	'35.2'	No_Mercator4_annotation.no_other_annotation_available	not_classified_&_original_description:_none
HORVU.MOREX.r3.5HG0502440	53.2276	2.27512	0.694979	3.27365	0.00106168	0.0357843	SAUR-like_auxin-responsive_protein_family,_putative	GO:0009733	PF02519	IPR003676_______	'35.2'	No_Mercator4_annotation.no_other_annotation_available	not_classified_&_original_description:_none
HORVU.MOREX.r3.4HG0413770	102.85	2.24053	0.396113	5.65627	1.54694e-08	2.13563e-06	F-box_protein_PP2-A13	NA	PF14299	IPR001810,IPR025886_________	'19.2.2.12.3.3.48'	Protein_homeostasis.ubiquitin-proteasome_system.ubiquitin-fold_protein_conjugation.CULLIN-based_E3_ubiquitin_ligase_activities.CUL1-based/SCF_E3_ubiquitin_ligase_complexes.F-BOX_substrate_adaptor_component_activities.substrate_adaptor_*(SKIP13/SKIP10/SKIP9)	substrate_adaptor_*(SKIP13/SKIP10/SKIP9)_of_SCF_E3_ubiquitin_ligase_complex_&_original_description:_none
HORVU.MOREX.r3.5HG0458770	769.466	2.19807	0.236502	9.29406	1.48509e-20	1.01487e-17	B3_domain-containing_protein	GO:0003677,GO:0005634,GO:0006351,GO:0006355	PF02362	IPR003340,IPR015300_________	'15.5.9.3'	RNA_biosynthesis.DNA-binding_transcriptional_regulation.beta-barrel_DNA-binding_domain.RAV-NGATHA_transcription_factor	RAV-NGATHA_transcription_factor_&_original_description:_none
HORVU.MOREX.r3.7HG0727840	31.0636	2.19665	0.63025	3.48537	0.000491461	0.019219	BZIP_transcription_factor	GO:0003700,GO:0006355	PF07716	IPR004827_________	'15.5.1.1.6'	RNA_biosynthesis.DNA-binding_transcriptional_regulation.basic_DNA-binding_domain.basic_leucine_zipper_(bZIP)_domain.bZIP_class-F_transcription_factor	bZIP_class-F_transcription_factor_&_original_description:_none
HORVU.MOREX.r3.5HG0512710	86.3337	2.17677	0.542649	4.01138	6.03646e-05	0.00332005	N-acetyltransferase,_putative,_expressed	GO:0006473,GO:0016740,GO:0016747	PF00583	IPR000182,IPR016181_________	'35.2'	No_Mercator4_annotation.no_other_annotation_available	not_classified_&_original_description:_none
HORVU.MOREX.r3.5HG0502120	124.755	2.13908	0.394376	5.42398	5.82869e-08	7.17691e-06	SAUR-like_auxin-responsive_protein_family	NA	PF02519	IPR003676________	'35.2'	No_Mercator4_annotation.no_other_annotation_available	not_classified_&_original_description:_none
HORVU.MOREX.r3.2HG0167410	220.833	2.1298	0.330471	6.44474	1.15802e-10	2.34477e-08	Protein_IDA	NA	NA	NA__________	'11.11.1.5	Phytohormone_action.signalling_peptides.NCRP_(non-cysteine-rich-peptide)_category.IDL-peptide_activity.IDA/IDL-precursor_polypeptide	IDA/IDL_precursor_polypeptide_&_original_description:_none
HORVU.MOREX.r3.5HG0439580	840.362	2.12972	0.344308	6.18551	6.19007e-10	1.13561e-07	A-kinase_anchor_protein_9,_putative_isoform_1	GO:0016301,GO:0016310	NA	NA_____	'35.2'	No_Mercator4_annotation.no_other_annotation_available	not_classified_&_original_description:_none
HORVU.MOREX.r3.4HG0369880	991.605	2.12947	0.231954	9.18058	4.28777e-20	2.66378e-17	Flavin-binding_kelch_domain_F_box_protein	NA	PF00646,PF13426	IPR001810,IPR001810,IPR000014,IPR000014______	'26.1.2.3	External_stimuli_response.light.UV-A/blue_light.zeitlupe-mediated_photoperception.substrate_adaptor_*(ADO)_of_SCF_E3_ubiquitin_ligase	substrate_adaptor_*(ADO)_of_SCF_E3_ubiquitin_ligase_&_original_description:_none
HORVU.MOREX.r3.5HG0497570	24.2464	2.11902	0.575571	3.6816	0.000231771	0.0102515	CRT-binding_factor	GO:0003677,GO:0003700,GO:0005634,GO:0006351,GO:0006355	PF00847	IPR016177,IPR001471__________	'35.2'	No_Mercator4_annotation.no_other_annotation_available	not_classified_&_original_description:_none
HORVU.MOREX.r3.2HG0215540	29.0508	2.1117	0.543894	3.88257	0.000103359	0.00526129	Peroxidase	GO:0004601,GO:0005576,GO:0006979,GO:0016491,GO:0020037,GO:0042744,GO:0046872,GO:0055114,GO:0098869	PF00141	IPR002016,IPR010255___________	'50.1.	Enzyme_classification.EC_1_oxidoreductases.EC_1-11_oxidoreductase_acting_on_peroxide_as_acceptor	EC_1.11_oxidoreductase_acting_on_peroxide_as_acceptor_&_original_description:_none
HORVU.MOREX.r3.5HG0502460	70.5146	2.04646	0.462047	4.42912	9.46194e-06	0.000659801	SAUR-like_auxin-responsive_protein_family	NA	PF02519	IPR003676________	'35.2'	No_Mercator4_annotation.no_other_annotation_available	not_classified_&_original_description:_none
HORVU.MOREX.r3.3HG0297000	182.675	2.04394	0.350991	5.82332	5.76893e-09	8.80971e-07	LURP-one-like_protein	NA	PF04525	IPR007612,IPR025659__________	'35.2'	No_Mercator4_annotation.no_other_annotation_available	not_classified_&_original_description:_none
HORVU.MOREX.r3.1HG0052250	288.412	2.02977	0.286432	7.08641	1.3764e-12	3.91917e-10	Membrane-associated_kinase_regulator-like_protein,_putative	GO:0016301,GO:0016310	NA	NA_______	'35.2'	No_Mercator4_annotation.no_other_annotation_available	not_classified_&_original_description:_none
HORVU.MOREX.r3.4HG0333290	207.257	2.02711	0.349622	5.79802	6.71005e-09	1.01337e-06	LOB_domain_protein	NA	PF03195	IPR004883_________	'15.5.2.5'	RNA_biosynthesis.DNA-binding_transcriptional_regulation.zinc-coordinating_DNA-binding_domain.AS2/LOB_transcription_factor	AS2/LOB_transcription_factor_&_original_description:_none
HORVU.MOREX.r3.7HG0749170	502.811	2.02131	0.23837	8.47972	2.2574e-17	1.10189e-14	DUF241_domain_protein_(DUF241)	NA	PF03087	IPR004320________	'35.2'	No_Mercator4_annotation.no_other_annotation_available	not_classified_&_original_description:_none
HORVU.MOREX.r3.3HG0311430	217.599	2.01075	0.294481	6.82811	8.60414e-12	2.15774e-09	50S_ribosomal_protein_L27,_chloroplastic	GO:0003735,GO:0005622,GO:0005840,GO:0006412,GO:0016020,GO:0016021	PF14364	IPR025520_______	'35.2'	No_Mercator4_annotation.no_other_annotation_available	not_classified_&_original_description:_none
HORVU.MOREX.r3.1HG0057960	2557.86	1.99407	0.137415	14.5114	1.02675e-47	3.50827e-44	Homeobox-leucine_zipper_family_protein	GO:0003677,GO:0003700,GO:0005634,GO:0006355,GO:0043565	PF04618,PF02183,PF00046	IPR009057,IPR006712,IPR003106,IPR001356________	'15.5.3.1	RNA_biosynthesis.DNA-binding_transcriptional_regulation.helix-turn-helix_DNA-binding_domain.HOMEO_domain.HD-ZIP_I/II-type_transcription_factor	HD-ZIP_I/II-type_transcription_factor_&_original_description:_none
HORVU.MOREX.r3.2HG0112160	28.2229	1.98001	0.582036	3.40187	0.000669265	0.0246887	transcription_repressor	NA	PF04844	IPR006458,IPR006458__________	'15.6.2'	RNA_biosynthesis.transcriptional_co-regulation.OVATE_transcriptional_co-regulator_*(OFP)	transcriptional_co-regulator_*(OFP)_&_original_description:_none
HORVU.MOREX.r3.1HG0067760	3824.25	1.96432	0.176611	11.1223	9.76701e-29	9.53504e-26	Indole-3-acetic_acid-amido_synthetase_GH3.3,_putative	NA	PF03321	IPR004993_______	'11.2.3	Phytohormone_action.auxin.conjugation_and_degradation.indole-3-acetic_acid-amido_synthetase_*(GH3)	indole-3-acetic_acid-amido_synthetase_*(GH3)_&_original_description:_none
HORVU.MOREX.r3.1HG0058240	828.097	1.96193	0.235844	8.31877	8.88836e-17	3.91876e-14	auxin_canalization_protein_(DUF828)	NA	PF05703,PF05703,PF08458	IPR008546,IPR008546,IPR011993,IPR013666________	'35.2'	No_Mercator4_annotation.no_other_annotation_available	not_classified_&_original_description:_none
HORVU.MOREX.r3.3HG0241660	78.5683	1.94823	0.529784	3.6774	0.000235627	0.0103551	Avr9/Cf-9_rapidly_elicited_protein	NA	PF05553	IPR008480________	'35.2'	No_Mercator4_annotation.no_other_annotation_available	not_classified_&_original_description:_none
HORVU.MOREX.r3.5HG0433250	150.664	1.93762	0.561648	3.44988	0.00056083	0.0213812	Basic-leucine_zipper_(BZIP)_transcription_factor_family	GO:0003677,GO:0003700,GO:0005634,GO:0006355	PF00170	IPR004827______	'15.5.1.1.3'	RNA_biosynthesis.DNA-binding_transcriptional_regulation.basic_DNA-binding_domain.basic_leucine_zipper_(bZIP)_domain.bZIP_class-C_transcription_factor	bZIP_class-C_transcription_factor_&_original_description:_none
HORVU.MOREX.r3.7HG0721080	248.819	1.93015	0.232211	8.31206	9.40512e-17	4.08078e-14	Zinc_finger,_B-box	GO:0005622,GO:0008270	PF00643	IPR000315_________	'15.5.4.5.4'	RNA_biosynthesis.DNA-binding_transcriptional_regulation.other_all-alpha-helix_DNA-binding_domain.BBX_family.class-IV_transcription_factor	BBX_class-IV_transcription_factor_&_original_description:_none
HORVU.MOREX.r3.3HG0235720	123.629	1.92734	0.605038	3.18548	0.00144515	0.045198	FMN-dependent_NADPH-azoreductase	GO:0005829,GO:0010181,GO:0016491,GO:0042802,GO:0052873,GO:0055114	PF03358	IPR029039,IPR005025__________	'35.2'	No_Mercator4_annotation.no_other_annotation_available	not_classified_&_original_description:_none
HORVU.MOREX.r3.3HG0298440	1481.74	1.92687	0.23208	8.30259	1.01866e-16	4.3508e-14	Protein_bps1,_chloroplastic	GO:0016020,GO:0016021	NA	NA_________	'35.2'	No_Mercator4_annotation.no_other_annotation_available	not_classified_&_original_description:_none
HORVU.MOREX.r3.7HG0727420	110.041	1.9019	0.573783	3.31467	0.000917529	0.03182	Beta-carotene_isomerase_D27,_chloroplastic	GO:0016853	PF13225	IPR025114________	'11.9.1	Phytohormone_action.strigolactone.biosynthesis.carotenoid_isomerase_*(DWARF27)	carotenoid_isomerase_*(DWARF27)_&_original_description:_none
HORVU.MOREX.r3.2HG0124630	195.284	1.89912	0.394122	4.81862	1.44558e-06	0.000132157	Cold_regulated_protein_27	GO:0005634,GO:0009409,GO:0010228,GO:0042752,GO:0080167	NA	NA________	'27.1.9'	Multi-process_regulation.circadian_clock_system.night-time_repressor_*(COR27)	night-time_repressor_*(COR27)_&_original_description:_none
HORVU.MOREX.r3.7HG0713960	265.857	1.87384	0.39806	4.70743	2.50859e-06	0.000211643	Cytochrome_P450	GO:0004497,GO:0005506,GO:0016020,GO:0016021,GO:0016491,GO:0016705,GO:0020037,GO:0046872,GO:0055114	PF00067	IPR001128,IPR001128__________	'11.3.3.2'	Phytohormone_action.brassinosteroid.conjugation_and_degradation.brassinosteroid_hydroxylase_*(CYP72B)	brassinosteroid_hydroxylase_*(CYP72B)_&_original_description:_none
HORVU.MOREX.r3.2HG0188050	1568.44	1.86045	0.361567	5.14554	2.66758e-07	2.90511e-05	Lysine/histidine_transporter	GO:0016020,GO:0016021	PF01490	IPR013057__________	'24.2.3.4.2'	Solute_transport.carrier-mediated_transport.APC_superfamily.AAAP_family.amino_acid_transporter_*(LHT)	amino_acid_transporter_*(LHT)_&_original_description:_none
HORVU.MOREX.r3.4HG0412910	1494.57	1.85454	0.300623	6.16901	6.87189e-10	1.25229e-07	Aquaporin-like_protein	GO:0015267,GO:0016020,GO:0016021,GO:0055085	PF00230	IPR000425,IPR023271__________	'24.3.1.3'	Solute_transport.channels.MIP_family.tonoplast_intrinsic_protein_*(TIP)	tonoplast_intrinsic_protein_*(TIP)_&_original_description:_none
HORVU.MOREX.r3.3HG0301330	162.964	1.84378	0.308302	5.98044	2.22542e-09	3.75505e-07	Wuschel-related_homeobox_protein	GO:0003677,GO:0005634	PF00046	IPR001356,IPR009057_________	'29.2.2	Plant_organogenesis.root_formation.columella_root_apical_meristem.transcriptional_regulator_*(WOX5)	transcriptional_regulator_*(WOX5)_involved_in_root_apical_meristem_development_&_original_description:_none
HORVU.MOREX.r3.3HG0298080	1031.98	1.84068	0.282678	6.51159	7.43574e-11	1.55157e-08	Amino_acid_permease	GO:0016020,GO:0016021	PF01490	IPR013057_________	'24.2.3.4	Solute_transport.carrier-mediated_transport.APC_superfamily.AAAP_family.amino_acid_transporter_*(AAP)	amino_acid_transporter_*(AAP)_&_original_description:_none
HORVU.MOREX.r3.5HG0509090	2012.74	1.83953	0.275306	6.68177	2.36079e-11	5.42287e-09	Auxin-responsive_protein	NA	PF02309	IPR033389__________	'11.2.2.2'	Phytohormone_action.auxin.perception_and_signal_transduction.transcriptional_repressor_*(IAA/AUX)	transcriptional_repressor_*(IAA/AUX)_&_original_description:_none
HORVU.MOREX.r3.6HG0566420	1317.06	1.82257	0.374336	4.86882	1.12266e-06	0.000105456	Glutathione_S-transferase	GO:0004364,GO:0005737,GO:0006749,GO:0009407,GO:0016740	PF02798,PF00043	IPR004045,IPR004046,IPR012336,IPR010987__________	'10.2.3.3'	Redox_homeostasis.glutathione-based_redox_regulation.glutathione_S-transferase_activities.class_tau_glutathione_S-transferase	class_tau_glutathione_S-transferase_&_original_description:_none
HORVU.MOREX.r3.6HG0541090	21.8732	1.81802	0.504182	3.60588	0.000311099	0.0131031	DNA_polymerase_delta_subunit_1	NA	NA	NA_______	'35.2'	No_Mercator4_annotation.no_other_annotation_available	not_classified_&_original_description:_none
HORVU.MOREX.r3.7HG0656000	870.989	1.80213	0.433578	4.15641	3.23287e-05	0.00191278	Auxin-responsive_protein	GO:0005634,GO:0006351,GO:0006355,GO:0009734	PF02309,PF02309	IPR033389,IPR033389__________	'11.2.2.2'	Phytohormone_action.auxin.perception_and_signal_transduction.transcriptional_repressor_*(IAA/AUX)	transcriptional_repressor_*(IAA/AUX)_&_original_description:_none
HORVU.MOREX.r3.6HG0632940	48.9138	1.80056	0.455959	3.94895	7.8495e-05	0.00419895	DNA_replication_protein	GO:0006260	NA	NA_________	'35.2'	No_Mercator4_annotation.no_other_annotation_available	not_classified_&_original_description:_none
HORVU.MOREX.r3.1HG0024670	633.257	1.79461	0.276889	6.48134	9.09097e-11	1.86843e-08	Gibberellin_2-oxidase	GO:0016491,GO:0046872,GO:0055114	PF14226,PF03171	IPR026992,IPR005123__________	'50.1.13'	Enzyme_classification.EC_1_oxidoreductases.EC_1-14_oxidoreductase_acting_on_paired_donor_with_incorporation_or_reduction_of_molecular_oxygen	EC_1.14_oxidoreductase_acting_on_paired_donor_with_incorporation_or_reduction_of_molecular_oxygen_&_original_description:_none
HORVU.MOREX.r3.4HG0412260	909.789	1.79099	0.196168	9.12988	6.85723e-20	4.12809e-17	Membrane-associated_kinase_regulator-like_protein,_putative	GO:0016301,GO:0016310	NA	NA_______	'35.2'	No_Mercator4_annotation.no_other_annotation_available	not_classified_&_original_description:_none
HORVU.MOREX.r3.4HG0415600	43.562	1.78663	0.56189	3.17968	0.00147437	0.0459543	HXXXD-type_acyl-transferase_family_protein	GO:0009507,GO:0016740,GO:0016747	PF02458	IPR003480________	'50.2.3'	Enzyme_classification.EC_2_transferases.EC_2-3_acyltransferase	EC_2.3_acyltransferase_&_original_description:_none
HORVU.MOREX.r3.1HG0006440	324.953	1.76572	0.373572	4.72659	2.28323e-06	0.000196264	Short-chain_dehydrogenase/reductase_family_protein	GO:0005739,GO:0008270	NA	IPR016040________	'35.2'	No_Mercator4_annotation.no_other_annotation_available	not_classified_&_original_description:_none
HORVU.MOREX.r3.1HG0043530	3664.53	1.7585	0.194511	9.0406	1.55821e-19	8.69257e-17	Cytokinin_riboside_5'-monophosphate_phosphoribohydrolase	NA	PF03641	IPR005269,IPR031100________	'11.4.1.3'	Phytohormone_action.cytokinin.biosynthesis.cytokinin_phosphoribohydrolase_*(LOG)	cytokinin_phosphoribohydrolase_*(LOG)_&_original_description:_none
HORVU.MOREX.r3.7HG0663550	116.42	1.757	0.386355	4.54763	5.42545e-06	0.00040743	Glycosyltransferase	GO:0008152,GO:0016740,GO:0016757,GO:0016758	PF00201	IPR002213___________	'50.2.4'	Enzyme_classification.EC_2_transferases.EC_2-4_glycosyltransferase	EC_2.4_glycosyltransferase_&_original_description:_none
HORVU.MOREX.r3.5HG0476080	23.1397	1.75238	0.48618	3.60439	0.000312891	0.0131445	GDSL-like_Lipase/Acylhydrolase_superfamily_protein	NA	NA	NA________	'35.2'	No_Mercator4_annotation.no_other_annotation_available	not_classified_&_original_description:_none
HORVU.MOREX.r3.4HG0389430	1191.62	1.74475	0.436369	3.99833	6.37907e-05	0.00348744	Heat-shock_protein,_putative	NA	PF00011	IPR008978,IPR002068_________	'19.1.8	Protein_homeostasis.protein_quality_control.smallHsp_holdase_chaperone_activities.class-C-I_protein	class-C-I_small_heat-shock-responsive_protein_&_original_description:_none
HORVU.MOREX.r3.7HG0706900	368.542	1.728	0.382608	4.51639	6.29037e-06	0.000457306	BPS1-like_protein	NA	NA	NA__________	'35.2'	No_Mercator4_annotation.no_other_annotation_available	not_classified_&_original_description:_none
HORVU.MOREX.r3.3HG0320520	25.5579	1.72336	0.5379	3.20386	0.001356	0.0431278	DUF241_domain_protein,_putative_(DUF241)	NA	PF03087	IPR004320_______	'35.2'	No_Mercator4_annotation.no_other_annotation_available	not_classified_&_original_description:_none
HORVU.MOREX.r3.3HG0256620	470.639	1.71078	0.275263	6.21508	5.12999e-10	9.53935e-08	Expansin	GO:0005576,GO:0005618,GO:0009664,GO:0016020	PF03330,PF01357	IPR009009,IPR009009,IPR007117,IPR007117___________	'21.4.2	Cell_wall_organisation.cell_wall_proteins.expansin_activities.alpha-class_expansin	alpha-class_expansin_&_original_description:_none
HORVU.MOREX.r3.7HG0673610	1171.33	1.70182	0.224612	7.5767	3.54451e-14	1.16734e-11	CONSTANS-like_zinc_finger_protein	GO:0005622,GO:0005634,GO:0008270	PF00643,PF06203	IPR000315,IPR010402________	'15.5.4.5.2'	RNA_biosynthesis.DNA-binding_transcriptional_regulation.other_all-alpha-helix_DNA-binding_domain.BBX_family.class-II_transcription_factor	BBX_class-II_transcription_factor_&_original_description:_none
HORVU.MOREX.r3.3HG0268430	159.002	1.69734	0.309087	5.49145	3.98639e-08	5.04481e-06	Cytokinin_riboside_5'-monophosphate_phosphoribohydrolase	NA	PF03641	IPR005269,IPR031100________	'11.4.1.3'	Phytohormone_action.cytokinin.biosynthesis.cytokinin_phosphoribohydrolase_*(LOG)	cytokinin_phosphoribohydrolase_*(LOG)_&_original_description:_none
HORVU.MOREX.r3.5HG0500670	786.745	1.69469	0.250147	6.77479	1.24588e-11	2.98739e-09	cotton_fiber_protein	NA	PF05553	IPR008480_________	'35.2'	No_Mercator4_annotation.no_other_annotation_available	not_classified_&_original_description:_none
HORVU.MOREX.r3.3HG0294170	714.035	1.68966	0.182294	9.26884	1.88189e-20	1.25467e-17	Indole-3-acetic_acid-amido_synthetase_GH3.3,_putative	NA	PF03321	IPR004993_______	'11.2.3	Phytohormone_action.auxin.conjugation_and_degradation.indole-3-acetic_acid-amido_synthetase_*(GH3)	indole-3-acetic_acid-amido_synthetase_*(GH3)_&_original_description:_none
HORVU.MOREX.r3.1HG0027200	7387.54	1.67422	0.14929	11.2145	3.46107e-29	3.63878e-26	Auxin-responsive_protein	NA	PF02309	IPR033389__________	'11.2.2.2'	Phytohormone_action.auxin.perception_and_signal_transduction.transcriptional_repressor_*(IAA/AUX)	transcriptional_repressor_*(IAA/AUX)_&_original_description:_none
HORVU.MOREX.r3.4HG0355920	207.337	1.67103	0.319123	5.23633	1.63802e-07	1.88131e-05	Glycosyltransferase	NA	PF00201	IPR002213___________	'50.2.4'	Enzyme_classification.EC_2_transferases.EC_2-4_glycosyltransferase	EC_2.4_glycosyltransferase_&_original_description:_none
HORVU.MOREX.r3.1HG0082300	1080.68	1.65971	0.4287	3.87149	0.000108171	0.00542544	Cytochrome_P450	GO:0004497,GO:0005506,GO:0016491,GO:0016705,GO:0020037,GO:0046872,GO:0055114	PF00067	IPR001128,IPR001128__________	'50.1.13'	Enzyme_classification.EC_1_oxidoreductases.EC_1-14_oxidoreductase_acting_on_paired_donor_with_incorporation_or_reduction_of_molecular_oxygen	EC_1.14_oxidoreductase_acting_on_paired_donor_with_incorporation_or_reduction_of_molecular_oxygen_&_original_description:_none
HORVU.MOREX.r3.1HG0064710	240.491	1.65358	0.347225	4.76228	1.91416e-06	0.000168243	Fantastic_four-like_protein	NA	PF11250	IPR021410_________	'35.2'	No_Mercator4_annotation.no_other_annotation_available	not_classified_&_original_description:_none
HORVU.MOREX.r3.4HG0400950	195.333	1.65335	0.205155	8.05903	7.69017e-16	2.96072e-13	3-hydroxybenzoate_6-hydroxylase_1	GO:0071949	PF01494	IPR002938,IPR023753,IPR023753_________	'50.1.13'	Enzyme_classification.EC_1_oxidoreductases.EC_1-14_oxidoreductase_acting_on_paired_donor_with_incorporation_or_reduction_of_molecular_oxygen	EC_1.14_oxidoreductase_acting_on_paired_donor_with_incorporation_or_reduction_of_molecular_oxygen_&_original_description:_none
HORVU.MOREX.r3.2HG0176420	237.882	1.65295	0.2527	6.54115	6.1047e-11	1.29358e-08	Bag_family_molecular_chaperone_regulator_2	NA	PF00240	IPR000626,IPR029071______	'35.2'	No_Mercator4_annotation.no_other_annotation_available	not_classified_&_original_description:_none
HORVU.MOREX.r3.4HG0403770	2115.57	1.64473	0.105191	15.6357	4.1589e-55	2.84209e-51	Transcription_factor_protein	GO:0046983	PF00010	IPR011598,IPR011598_________	'15.5.1.2.26'	RNA_biosynthesis.DNA-binding_transcriptional_regulation.basic_DNA-binding_domain.basic_helix-loop-helix_(bHLH)_domain.bHLH_class-XV/PRE_transcription_factor	bHLH_class-XV/PRE_transcription_factor_&_original_description:_none
HORVU.MOREX.r3.3HG0218890	108.108	1.62772	0.512958	3.17321	0.00150763	0.0467247	Nidogen-2	GO:0005509,GO:0005515,GO:0005518,GO:0005576,GO:0005604,GO:0005886,GO:0007155,GO:0007160,GO:0030198,GO:0031012,GO:0070062,GO:0071711	NA	NA___________	'35.2'	No_Mercator4_annotation.no_other_annotation_available	not_classified_&_original_description:_none
HORVU.MOREX.r3.4HG0412630	634.003	1.61865	0.358994	4.50885	6.51805e-06	0.000471352	Peroxidase	GO:0004601,GO:0005576,GO:0006979,GO:0016491,GO:0020037,GO:0042744,GO:0046872,GO:0055114,GO:0098869	PF00141	IPR002016,IPR010255___________	'50.1.	Enzyme_classification.EC_1_oxidoreductases.EC_1-11_oxidoreductase_acting_on_peroxide_as_acceptor	EC_1.11_oxidoreductase_acting_on_peroxide_as_acceptor_&_original_description:_none
HORVU.MOREX.r3.6HG0567630	86.2021	1.60074	0.456347	3.50773	0.000451942	0.0180085	B-box_zinc_finger_family_protein	GO:0005622,GO:0008270	PF00643	IPR000315_______	'15.5.4.5.4'	RNA_biosynthesis.DNA-binding_transcriptional_regulation.other_all-alpha-helix_DNA-binding_domain.BBX_family.class-IV_transcription_factor	BBX_class-IV_transcription_factor_&_original_description:_none
HORVU.MOREX.r3.7HG0704950	130.387	1.59952	0.425358	3.76041	0.000169633	0.00800849	Endoglucanase	GO:0000272,GO:0003824,GO:0004553,GO:0005975,GO:0008152,GO:0008810,GO:0016787,GO:0016798,GO:0030245	PF00759	IPR001701,IPR008928___________	'35.2'	No_Mercator4_annotation.no_other_annotation_available	not_classified_&_original_description:_none
HORVU.MOREX.r3.5HG0508150	369.783	1.5972	0.444979	3.58937	0.000331473	0.0137912	9-cis-epoxycarotenoid_dioxygenase	GO:0016702,GO:0046872,GO:0051213,GO:0055114	PF03055	IPR004294__________	'11.1.1.4'	Phytohormone_action.abscisic_acid.biosynthesis.9-cis-epoxycarotenoid_dioxygenase_*(NCED)	9-cis-epoxycarotenoid_dioxygenase_*(NCED)_&_original_description:_none
HORVU.MOREX.r3.2HG0096390	35.9803	1.58737	0.390372	4.0663	4.77647e-05	0.002681	Serpin-like_protein	GO:0005615	PF00079	IPR023796,IPR023796__________	'19.4.7	Protein_homeostasis.proteolysis.protease_inhibitor_activities.Serpin_protease_inhibitor	Serpin_protease_inhibitor_&_original_description:_none
HORVU.MOREX.r3.7HG0705460	458.607	1.57927	0.269781	5.85389	4.80203e-09	7.50077e-07	Negative_regulator_of_sporulation_MDS3	NA	NA	NA_______	'35.2'	No_Mercator4_annotation.no_other_annotation_available	not_classified_&_original_description:_none
HORVU.MOREX.r3.5HG0470480	1077.64	1.56845	0.215223	7.28757	3.15591e-13	9.47988e-11	BTB/POZ_domain-containing_protein	NA	PF03000	IPR011333,IPR027356_________	'35.2'	No_Mercator4_annotation.no_other_annotation_available	not_classified_&_original_description:_none
HORVU.MOREX.r3.1HG0025730	340.142	1.56766	0.34195	4.58447	4.55137e-06	0.000352441	Ring_finger_protein,_putative	GO:0016020,GO:0016021	PF13639	IPR001841________	'35.2'	No_Mercator4_annotation.no_other_annotation_available	not_classified_&_original_description:_none
HORVU.MOREX.r3.4HG0380410	1841.05	1.56355	0.183296	8.53023	1.46055e-17	7.25892e-15	F-box_protein	NA	PF12937	IPR001810,IPR001810__________	'19.2.2.12.3.3.12'	Protein_homeostasis.ubiquitin-proteasome_system.ubiquitin-fold_protein_conjugation.CULLIN-based_E3_ubiquitin_ligase_activities.CUL1-based/SCF_E3_ubiquitin_ligase_complexes.F-BOX_substrate_adaptor_component_activities.substrate_adaptor_*(AUF)	substrate_adaptor_*(AUF)_of_SCF_E3_ubiquitin_ligase_complex_&_original_description:_none
HORVU.MOREX.r3.2HG0140970	521.726	1.54833	0.219269	7.0613	1.6495e-12	4.64835e-10	Heat-shock_protein,_putative	NA	PF00011	IPR008978,IPR002068_________	'19.1.8.5'	Protein_homeostasis.protein_quality_control.smallHsp_holdase_chaperone_activities.class-C-V_protein	class-C-V_small_heat-shock-responsive_protein_&_original_description:_none
HORVU.MOREX.r3.5HG0472130	220.637	1.54828	0.203244	7.61784	2.57951e-14	8.81388e-12	Rotundifolia-like_protein	NA	PF08137	IPR012552__________	'11.11.1.6	Phytohormone_action.signalling_peptides.NCRP_(non-cysteine-rich-peptide)_category.DVL/ROT-peptide_activity.DVL/RTFL-precursor_polypeptide	DVL/RTFL_precursor_polypeptide_&_original_description:_none
HORVU.MOREX.r3.7HG0688230	34.2237	1.5371	0.487335	3.15409	0.00160997	0.0489528	Lipoprotein_NlpI	GO:0005886,GO:0007049,GO:0016020,GO:0051301	NA	NA__________	'35.2'	No_Mercator4_annotation.no_other_annotation_available	not_classified_&_original_description:_none
HORVU.MOREX.r3.2HG0097760	260.492	1.50857	0.341269	4.42048	9.84833e-06	0.000683259	DUF1635_family_protein	NA	PF07795	IPR012862_________	'35.2'	No_Mercator4_annotation.no_other_annotation_available	not_classified_&_original_description:_none
HORVU.MOREX.r3.3HG0302280	197.03	1.50633	0.289982	5.19458	2.05186e-07	2.30026e-05	Two-component_response_regulator	GO:0003677,GO:0005634,GO:0006351,GO:0006355	PF00249	IPR006447,IPR009057,IPR001005_________	'35.2'	No_Mercator4_annotation.no_other_annotation_available	not_classified_&_original_description:_none
HORVU.MOREX.r3.3HG0308190	388.133	1.50245	0.221539	6.78188	1.18625e-11	2.89519e-09	BTB/POZ_and_TAZ_domain_protein	GO:0003712,GO:0004402,GO:0005634,GO:0006355,GO:0008270,GO:0016573	PF02135,PF00651	IPR000197,IPR011333,IPR011333,IPR000197,IPR000210_______	'19.2.2.12.4.2.4'	Protein_homeostasis.ubiquitin-proteasome_system.ubiquitin-fold_protein_conjugation.CULLIN-based_E3_ubiquitin_ligase_activities.CUL3-based_E3_ubiquitin_ligase_complexes.BTB/POZ_substrate_adaptor_component_activities.substrate_adaptor_*(BT)	substrate_adaptor_*(BT)_of_CUL3-BTB_E3_ubiquitin_ligase_complex_&_original_description:_none
HORVU.MOREX.r3.2HG0160560	322.435	1.50165	0.39007	3.84968	0.000118272	0.00584624	Peptidylprolyl_isomerase	GO:0000413,GO:0003755,GO:0016853	PF00515,PF00254,PF00254,PF00254	IPR001440,IPR001179,IPR001179,IPR001179,IPR011990__________	'18.14.2.7'	Protein_modification.protein_folding.FKBP-type_chaperone_activities.peptidyl-prolyl_cis-trans_isomerase_*(ROF)	peptidyl-prolyl_cis-trans_isomerase_*(ROF)_&_original_description:_none
HORVU.MOREX.r3.3HG0292680	316.168	1.50133	0.401936	3.73525	0.00018753	0.00870311	Replicase_polyprotein_1a	GO:0001172,GO:0003676,GO:0003723,GO:0003968,GO:0004197,GO:0006508,GO:0008233,GO:0008234,GO:0008242,GO:0008270,GO:0016020,GO:0016021,GO:0016032,GO:0016740,GO:0016787,GO:0019079,GO:0019082,GO:0030430,GO:0030683,GO:0033644,GO:0036459,GO:0039502,GO:0039503,GO:0039520,GO:0039548,GO:0039579,GO:0039595,GO:0039648,GO:0039657,GO:0044220,GO:0046872	NA	NA_________	'35.2'	No_Mercator4_annotation.no_other_annotation_available	not_classified_&_original_description:_none
HORVU.MOREX.r3.3HG0225630	383.403	1.49642	0.232346	6.44049	1.19086e-10	2.39354e-08	Zinc_finger_family_protein	GO:0003676,GO:0005634	NA	NA________	'15.5.2.9'	RNA_biosynthesis.DNA-binding_transcriptional_regulation.zinc-coordinating_DNA-binding_domain.ZFP_transcription_factor	ZFP_transcription_factor_&_original_description:_none
HORVU.MOREX.r3.2HG0115250	1088.34	1.49454	0.245238	6.09423	1.09964e-09	1.92684e-07	Sodium/hydrogen_exchanger	GO:0005774,GO:0005886,GO:0006811,GO:0006812,GO:0006814,GO:0006885,GO:0009651,GO:0015297,GO:0015299,GO:0015385,GO:0016020,GO:0016021,GO:0035725,GO:0055075,GO:0055085,GO:1902600	PF00999	IPR006153,IPR004709__________	'24.2.8.1	Solute_transport.carrier-mediated_transport.CPA_superfamily.CPA-1_family.proton:cation_antiporter_*(NHX)	proton:sodium_cation_antiporter_*(NHX)_&_original_description:_none
HORVU.MOREX.r3.4HG0390530	220.453	1.48042	0.429675	3.44543	0.000570142	0.0216456	Basic_helix-loop-helix_transcription_factor	GO:0046983	PF00010	IPR011598,IPR011598________	'15.5.1.2.15'	RNA_biosynthesis.DNA-binding_transcriptional_regulation.basic_DNA-binding_domain.basic_helix-loop-helix_(bHLH)_domain.bHLH_class-Vb_transcription_factor	bHLH_class-Vb_transcription_factor_&_original_description:_none
HORVU.MOREX.r3.2HG0188040	210.281	1.47667	0.339706	4.34691	1.38066e-05	0.000920495	DUF241_domain_protein_(DUF241)	NA	PF03087	IPR004320________	'35.2'	No_Mercator4_annotation.no_other_annotation_available	not_classified_&_original_description:_none
HORVU.MOREX.r3.4HG0344730	2384.96	1.47171	0.262384	5.609	2.03499e-08	2.71348e-06	Protein_NRT1/_PTR_FAMILY_1.1	GO:0005886,GO:0015706,GO:0016020,GO:0016021,GO:0022857,GO:0055085,GO:0080054	PF00854	IPR020846,IPR020846,IPR000109_______	'24.2.2.9'	Solute_transport.carrier-mediated_transport.MFS_superfamily.anion_transporter_*(NRT1/PTR)	anion_transporter_*(NRT1/PTR)_&_original_description:_none
HORVU.MOREX.r3.5HG0502110	99.0586	1.46811	0.397594	3.69249	0.000222067	0.00995114	SAUR-like_auxin-responsive_protein_family,_putative	GO:0009733	PF02519	IPR003676_______	'35.2'	No_Mercator4_annotation.no_other_annotation_available	not_classified_&_original_description:_none
HORVU.MOREX.r3.6HG0590910	1310.4	1.45554	0.218023	6.67607	2.45434e-11	5.59077e-09	BTB/POZ_domain-containing_protein	NA	PF03000	IPR027356,IPR011333_________	'35.2'	No_Mercator4_annotation.no_other_annotation_available	not_classified_&_original_description:_none
HORVU.MOREX.r3.5HG0426240	1116.25	1.45214	0.189214	7.6746	1.65929e-14	5.81498e-12	Core-2/I-branching_beta-1,6-N-acetylglucosaminyltransferase_family_protein	GO:0008375,GO:0009506,GO:0016020,GO:0016740,GO:0016757	PF02485	IPR003406________	'35.2'	No_Mercator4_annotation.no_other_annotation_available	not_classified_&_original_description:_none
HORVU.MOREX.r3.3HG0295610	2599.72	1.4502	0.116667	12.4302	1.79186e-35	3.76773e-32	F-box_family_protein-like	NA	PF00646	IPR001810,IPR001810_________	'19.2.2.12.3.3.32'	Protein_homeostasis.ubiquitin-proteasome_system.ubiquitin-fold_protein_conjugation.CULLIN-based_E3_ubiquitin_ligase_activities.CUL1-based/SCF_E3_ubiquitin_ligase_complexes.F-BOX_substrate_adaptor_component_activities.substrate_adaptor	substrate_adaptor_of_SCF_E3_ubiquitin_ligase_complex_&_original_description:_none
HORVU.MOREX.r3.2HG0214850	2421.72	1.43235	0.276445	5.1813	2.20343e-07	2.4484e-05	Vacuolar_iron_transporter-like_protein	GO:0016020,GO:0016021	PF01988,PF01988	IPR008217,IPR008217________	'24.2.12.3'	Solute_transport.carrier-mediated_transport.VIT_family.iron_cation_transporter_*(VTL)	iron_cation_transporter_*(VTL)_&_original_description:_none
HORVU.MOREX.r3.5HG0508300	541.325	1.42814	0.253091	5.6428	1.67307e-08	2.29816e-06	Protein_kinase_family_protein	GO:0004672,GO:0004674,GO:0005524,GO:0005634,GO:0005737,GO:0005886,GO:0006468,GO:0016301,GO:0016310,GO:0035556	PF00069,PF00069	IPR000719,IPR000719,IPR011009,IPR011009________	'18.4.5.4'	Protein_modification.phosphorylation.AGC_protein_kinase_families.AGC-VIIIa/plant-AGC3_protein_kinase_*(AGC3)	AGC-VIIIa/plant-AGC3_protein_kinase_*(AGC3)_&_original_description:_none
HORVU.MOREX.r3.1HG0077310	134.109	1.4179	0.367003	3.86347	0.000111789	0.00557619	transcription_repressor	NA	PF04844	IPR006458,IPR006458__________	'15.6.2'	RNA_biosynthesis.transcriptional_co-regulation.OVATE_transcriptional_co-regulator_*(OFP)	transcriptional_co-regulator_*(OFP)_&_original_description:_none
HORVU.MOREX.r3.2HG0182280	2953.65	1.41058	0.2652	5.31894	1.04371e-07	1.24043e-05	Auxin_response_factor	GO:0003677,GO:0005634,GO:0006351,GO:0006355,GO:0009725,GO:0009734	PF02362,PF06507	IPR003340,IPR010525,IPR015300_________	'15.5.9	RNA_biosynthesis.DNA-binding_transcriptional_regulation.beta-barrel_DNA-binding_domain.ARF_transcription_factor	ARF_transcription_factor_&_original_description:_none
HORVU.MOREX.r3.5HG0502780	70.3842	1.4082	0.370607	3.79971	0.000144866	0.00702112	Flavin-containing_monooxygenase	GO:0004497,GO:0004499,GO:0016491,GO:0050660,GO:0050661,GO:0055114	PF00743	IPR020946,IPR023753,IPR023753__________	'35.2'	No_Mercator4_annotation.no_other_annotation_available	not_classified_&_original_description:_none
HORVU.MOREX.r3.7HG0713070	1979.79	1.40746	0.283441	4.96561	6.84857e-07	6.73402e-05	Basic_helix-loop-helix_(BHLH)_DNA-binding_superfamily	GO:0003677,GO:0046983	NA	IPR011598_______	'15.5.1.2.25'	RNA_biosynthesis.DNA-binding_transcriptional_regulation.basic_DNA-binding_domain.basic_helix-loop-helix_(bHLH)_domain.bHLH_class-XIV/SACL_transcription_factor	bHLH_class-XIV/SACL_transcription_factor_&_original_description:_none
HORVU.MOREX.r3.1HG0086330	710.519	1.40316	0.189897	7.38907	1.47863e-13	4.64579e-11	Endoglucanase	GO:0000272,GO:0003824,GO:0004553,GO:0005975,GO:0008152,GO:0008810,GO:0016787,GO:0016798,GO:0030245,GO:0030246	PF00759,PF09478	IPR001701,IPR019028,IPR008928___________	'21.1.3.2'	Cell_wall_organisation.cellulose.cellulose_modification.class-C_endo-1,4-beta-glucanase	class-C_endo-1,4-beta-glucanase_&_original_description:_none
HORVU.MOREX.r3.6HG0568750	145.254	1.3912	0.359228	3.87274	0.000107619	0.00541763	N-acetyltransferase,_putative	GO:0016740	PF00583	IPR016181,IPR016181,IPR000182__________	'35.2'	No_Mercator4_annotation.no_other_annotation_available	not_classified_&_original_description:_none
HORVU.MOREX.r3.4HG0390520	210.758	1.37406	0.368629	3.72749	0.000193395	0.00888479	PTS_system_EIIBC_component_MW0166	GO:0005886,GO:0008643,GO:0008982,GO:0009401,GO:0016020,GO:0016021,GO:0016301,GO:0016310,GO:0016740,GO:0034219	NA	NA_______	'35.2'	No_Mercator4_annotation.no_other_annotation_available	not_classified_&_original_description:_none
HORVU.MOREX.r3.3HG0240140	788.333	1.37378	0.31422	4.37202	1.23103e-05	0.00083087	Gibberellin_3-beta-hydroxylase_2	GO:0016491,GO:0046872,GO:0055114	PF03171,PF14226	IPR005123,IPR026992_________	'50.1.13'	Enzyme_classification.EC_1_oxidoreductases.EC_1-14_oxidoreductase_acting_on_paired_donor_with_incorporation_or_reduction_of_molecular_oxygen	EC_1.14_oxidoreductase_acting_on_paired_donor_with_incorporation_or_reduction_of_molecular_oxygen_&_original_description:_none
HORVU.MOREX.r3.4HG0405830	271.708	1.35632	0.363601	3.73025	0.000191289	0.00881768	cold_regulated_protein_27	NA	NA	NA________	'27.1.9'	Multi-process_regulation.circadian_clock_system.night-time_repressor_*(COR27)	night-time_repressor_*(COR27)_&_original_description:_none
HORVU.MOREX.r3.2HG0163640	882.56	1.34952	0.32919	4.09951	4.14018e-05	0.00235775	Glutaredoxin	GO:0005623,GO:0009055,GO:0015035,GO:0022900,GO:0045454,GO:0055114	PF00462	IPR012336,IPR002109,IPR011905___________	'18.9	Protein_modification.S-glutathionylation.glutaredoxin	glutaredoxin_&_original_description:_none
HORVU.MOREX.r3.3HG0328340	448.67	1.34177	0.379392	3.53664	0.000405249	0.0164111	Two-component_response_regulator	GO:0003677,GO:0005634,GO:0006351,GO:0006355	PF00249	IPR009057,IPR001005,IPR006447_________	'27.1.6.4	Multi-process_regulation.circadian_clock_system.evening_element_regulation.Evening_Complex_(EC).component_*(LUX)	component_*(LUX)_of_circadian_clock_Evening_complex_(EC)_&_original_description:_none
HORVU.MOREX.r3.2HG0123040	369.675	1.34052	0.346813	3.86525	0.000110976	0.00554573	Purple_acid_phosphatase	GO:0003993,GO:0016311,GO:0016787	PF00149	IPR029052,IPR004843_________	'35.2'	No_Mercator4_annotation.no_other_annotation_available	not_classified_&_original_description:_none
HORVU.MOREX.r3.1HG0073100	133.034	1.3396	0.360138	3.71967	0.000199483	0.00910328	membrane-associated_kinase_regulator	NA	NA	NA_________	'35.2'	No_Mercator4_annotation.no_other_annotation_available	not_classified_&_original_description:_none
HORVU.MOREX.r3.5HG0485390	1290.76	1.33588	0.148795	8.97801	2.75707e-19	1.50729e-16	Homeobox_associated_leucine_zipper_protein	GO:0003677,GO:0003700,GO:0005634,GO:0006355,GO:0043565	PF02183,PF00046	IPR003106,IPR001356,IPR009057_______	'15.5.3.1	RNA_biosynthesis.DNA-binding_transcriptional_regulation.helix-turn-helix_DNA-binding_domain.HOMEO_domain.HD-ZIP_I/II-type_transcription_factor	HD-ZIP_I/II-type_transcription_factor_&_original_description:_none
HORVU.MOREX.r3.7HG0688050	49.8293	1.33583	0.37188	3.59211	0.000328008	0.0136887	DUF241_domain_protein,_putative_(DUF241)	NA	PF03087	IPR004320_______	'35.2'	No_Mercator4_annotation.no_other_annotation_available	not_classified_&_original_description:_none
HORVU.MOREX.r3.3HG0219290	17917.9	1.32574	0.216487	6.12387	9.13286e-10	1.63168e-07	WAT1-related_protein	GO:0016020,GO:0016021,GO:0022857,GO:0055085	PF00892,PF00892	IPR000620,IPR000620__________	'24.2.1.5'	Solute_transport.carrier-mediated_transport.DMT_superfamily.solute_transporter_*(UmamiT)	solute_transporter_*(UmamiT)_&_original_description:_none
HORVU.MOREX.r3.6HG0570350	116.01	1.31176	0.366713	3.57708	0.00034746	0.0143491	Cyclin-dependent_protein_kinase_inhibitor_SMR3	GO:0016301,GO:0016310	NA	NA_______	'13.2.1.3.2'	Cell_division.cell_cycle_organisation.cell_cycle_control.CYCLIN-dependent_protein_kinase_inhibitor_activities.inhibitor_*(SIM)	SIM-type_cyclin-dependent_kinase_inhibitor_&_original_description:_none
HORVU.MOREX.r3.3HG0314480	135.361	1.30949	0.318366	4.11317	3.90259e-05	0.00226762	transmembrane_protein,_putative_(DUF247)	NA	PF03140	IPR004158________	'35.2'	No_Mercator4_annotation.no_other_annotation_available	not_classified_&_original_description:_none
HORVU.MOREX.r3.7HG0673920	249.314	1.3069	0.232764	5.61472	1.96875e-08	2.63803e-06	tRNA-specific_adenosine_deaminase_1	GO:0003723,GO:0004000,GO:0005634,GO:0006396,GO:0006400,GO:0008251,GO:0042803	PF02137	IPR002466________	'35.2'	No_Mercator4_annotation.no_other_annotation_available	not_classified_&_original_description:_none
HORVU.MOREX.r3.3HG0284930	351.32	1.29147	0.296749	4.35205	1.3487e-05	0.000903597	Auxin_efflux_carrier_component	GO:0005783,GO:0009555,GO:0009734,GO:0010252,GO:0010315,GO:0016020,GO:0016021,GO:0055085	PF03547	IPR004776,IPR014024________	'24.2.5.2	Solute_transport.carrier-mediated_transport.BART_superfamily.AEC_family.auxin_efflux_transporter_*(PIN)	auxin_efflux_transporter_*(PIN)_&_original_description:_none
HORVU.MOREX.r3.1HG0050140	986.948	1.27538	0.239988	5.31434	1.07042e-07	1.26667e-05	Plant_invertase/pectin_methylesterase_inhibitor_superfamily_protein,_putative	GO:0004857,GO:0043086	PF04043	IPR006501,IPR006501,IPR006501_____	'21.3.1.2.2'	Cell_wall_organisation.pectin.homogalacturonan.modification_and_degradation.pectin_methylesterase_inhibitor	pectin_methylesterase_inhibitor_&_original_description:_none
HORVU.MOREX.r3.2HG0189730	119.889	1.26623	0.396404	3.1943	0.00140169	0.0442439	Carotenoid_cleavage_dioxygenase	GO:0009733,GO:0010223,GO:0016121,GO:0016702,GO:0046872,GO:0051213,GO:0055114,GO:1901601	PF03055	IPR004294_________	'11.9.1.2'	Phytohormone_action.strigolactone.biosynthesis.carotenoid_cleavage_dioxygenase_*(CCD7)	carotenoid_cleavage_dioxygenase_*(CCD7)_&_original_description:_none
HORVU.MOREX.r3.3HG0245710	92.8335	1.26339	0.331732	3.80846	0.000139833	0.00681341	CCR4-NOT_transcription_complex_subunit_3	GO:0005634,GO:0006355,GO:0030015	NA	NA_______	'35.2'	No_Mercator4_annotation.no_other_annotation_available	not_classified_&_original_description:_none
HORVU.MOREX.r3.4HG0408710	297.567	1.25752	0.275956	4.55694	5.19035e-06	0.000390849	ubiquitin_hydrolase	NA	NA	NA__________	'35.2'	No_Mercator4_annotation.no_other_annotation_available	not_classified_&_original_description:_none
HORVU.MOREX.r3.5HG0527630	6435.96	1.24849	0.179347	6.96129	3.37179e-12	8.94833e-10	Kinase_family_protein	GO:0004672,GO:0005524,GO:0006468,GO:0016301,GO:0016310	PF07714	IPR011990,IPR001245,IPR011009_________	'11.3.2.1.5'	Phytohormone_action.brassinosteroid.perception_and_signal_transduction.receptor_complex.signalling_protein_kinase_*(BSK)	brassinosteroid_signalling_protein_kinase_*(BSK)_&_original_description:_none
HORVU.MOREX.r3.2HG0127500	493.759	1.2472	0.291619	4.27681	1.89592e-05	0.00121941	Dihydroflavonol-4-reductase	GO:0003824,GO:0050662	PF01370	IPR016040,IPR001509___________	'35.2'	No_Mercator4_annotation.no_other_annotation_available	not_classified_&_original_description:_none
HORVU.MOREX.r3.6HG0578690	193.489	1.22974	0.289742	4.24427	2.19304e-05	0.00137178	Syntaxin,_putative	GO:0005484,GO:0005622,GO:0006886,GO:0016020,GO:0016021,GO:0016192,GO:0061025	PF05739,PF00804	IPR000727,IPR006011,IPR010989__________	'22.7.1.1	Vesicle_trafficking.vesicle_target_membrane_fusion.SNARE_membrane_fusion_complexes.Qa-type_SNARE_components.SYP1-group_component	Qa-type_SYP1-group_component_of_SNARE_membrane_fusion_complex_&_original_description:_none
HORVU.MOREX.r3.5HG0459810	338.737	1.21316	0.368336	3.29361	0.000989081	0.0337255	Protein_kinase_like_protein	GO:0004672,GO:0005524,GO:0006468,GO:0016301,GO:0016310	PF00069,PF00069	IPR000719,IPR000719,IPR011009,IPR011009________	'50.2.7'	Enzyme_classification.EC_2_transferases.EC_2-7_transferase_transferring_phosphorus-containing_group	EC_2.7_transferase_transferring_phosphorus-containing_group_&_original_description:_none
HORVU.MOREX.r3.7HG0706260	260.577	1.21047	0.353489	3.42434	0.000616288	0.0231087	Auxin-responsive_protein	GO:0005634,GO:0006351,GO:0006355,GO:0009734	PF02309	IPR033389__________	'11.2.2.2'	Phytohormone_action.auxin.perception_and_signal_transduction.transcriptional_repressor_*(IAA/AUX)	transcriptional_repressor_*(IAA/AUX)_&_original_description:_none
HORVU.MOREX.r3.2HG0168770	101.071	1.2064	0.377857	3.19274	0.00140928	0.0443808	Scarecrow_transcription_factor_family_protein	GO:0003700,GO:0005634,GO:0006351,GO:0006355,GO:0043565	PF03514	IPR005202_______	'15.5.10.2'	RNA_biosynthesis.DNA-binding_transcriptional_regulation.undefined_DNA-binding_domain.GRAS_transcription_factor	GRAS_transcription_factor_&_original_description:_none
HORVU.MOREX.r3.1HG0018240	388.237	1.20619	0.21446	5.62431	1.86248e-08	2.50793e-06	ATP_synthase_subunit_beta	GO:0000166,GO:0005524,GO:0005886,GO:0006754,GO:0006811,GO:0015986,GO:0016020,GO:0016787,GO:0045261,GO:0046034,GO:0046933,GO:0099132,GO:1902600	NA	NA________	'35.2'	No_Mercator4_annotation.no_other_annotation_available	not_classified_&_original_description:_none
HORVU.MOREX.r3.7HG0750760	114.936	1.20366	0.345611	3.4827	0.000496392	0.0193565	Ring_finger_protein	GO:0016020,GO:0016021	PF13639	IPR001841_________	'19.2.2.8.1	Protein_homeostasis.ubiquitin-proteasome_system.ubiquitin-fold_protein_conjugation.RING_E3_ubiquitin_ligase_activities.RING-H2-class.ATL-subclass_E3_ubiquitin_ligase	RING-H2-class_ATL-subclass_E3_ubiquitin_ligase_&_original_description:_none
HORVU.MOREX.r3.2HG0189440	130.592	1.20156	0.273601	4.39166	1.12486e-05	0.000766788	Cyclin_family_protein	GO:0000079,GO:0019901	PF08613	IPR013763,IPR013922_________	'13.2.1.1.7'	Cell_division.cell_cycle_organisation.cell_cycle_control.CYCLIN_regulatory_protein_activities.regulatory_protein_*(CYCP/CYCU)	regulatory_protein_*(CYCP/CYCU)_of_cell_cycle:w_&_original_description:_none
HORVU.MOREX.r3.4HG0383510	590.234	1.19214	0.181382	6.5725	4.94774e-11	1.05661e-08	Chaperone_protein_dnaJ	NA	PF00226	IPR001623,IPR001623_________	'35.2'	No_Mercator4_annotation.no_other_annotation_available	not_classified_&_original_description:_none
HORVU.MOREX.r3.5HG0420370	109.031	1.18851	0.285332	4.16537	3.10842e-05	0.00185117	receptor_kinase_1	NA	PF00635,PF00069	IPR000535,IPR008962,IPR000719,IPR011009_________	'50.2.7'	Enzyme_classification.EC_2_transferases.EC_2-7_transferase_transferring_phosphorus-containing_group	EC_2.7_transferase_transferring_phosphorus-containing_group_&_original_description:_none
HORVU.MOREX.r3.5HG0478080	727.777	1.18741	0.254057	4.67379	2.95685e-06	0.000241992	D-ribose-binding_periplasmic	NA	PF14009	IPR025322__________	'35.2'	No_Mercator4_annotation.no_other_annotation_available	not_classified_&_original_description:_none
HORVU.MOREX.r3.5HG0441320	116.397	1.17003	0.357862	3.2695	0.00107736	0.0361347	Rotundifolia-like_protein	NA	PF08137	IPR012552__________	'11.11.1.6	Phytohormone_action.signalling_peptides.NCRP_(non-cysteine-rich-peptide)_category.DVL/ROT-peptide_activity.DVL/RTFL-precursor_polypeptide	DVL/RTFL_precursor_polypeptide_&_original_description:_none
HORVU.MOREX.r3.3HG0273590	255.214	1.16288	0.232769	4.99583	5.85822e-07	5.86573e-05	Heat_shock_transcription_factor	GO:0003677,GO:0003700,GO:0005634,GO:0006355,GO:0043565	PF00447	IPR000232,IPR011991________	'15.5.3.4'	RNA_biosynthesis.DNA-binding_transcriptional_regulation.helix-turn-helix_DNA-binding_domain.HSF_transcription_factor	HSF_transcription_factor_&_original_description:_none
HORVU.MOREX.r3.7HG0729110	611.551	1.16227	0.314244	3.69861	0.000216782	0.00977845	T-box_transcription_factor,_putative_(DUF863)	NA	NA	NA_______	'35.2'	No_Mercator4_annotation.no_other_annotation_available	not_classified_&_original_description:_none
HORVU.MOREX.r3.6HG0617320	313.749	1.15869	0.274626	4.21914	2.45239e-05	0.00151665	SWIB_complex_BAF60b_domain-containing_protein	NA	NA	NA_______	'35.2'	No_Mercator4_annotation.no_other_annotation_available	not_classified_&_original_description:_none
HORVU.MOREX.r3.2HG0188380	341.555	1.15619	0.236484	4.88907	1.01311e-06	9.64929e-05	Rop_guanine_nucleotide_exchange_factor,_putative	GO:0005085,GO:0005089	PF03759	IPR005512______	'27.5.3	Multi-process_regulation.ROP-GTPase_regulatory_system.RopGEF_guanine_nucleotide_exchange_factor_activities.exchange_factor_*(PRONE)	RopGEF_guanine_nucleotide_exchange_factor_*(PRONE)_&_original_description:_none
HORVU.MOREX.r3.5HG0498830	1325.02	1.13099	0.184684	6.12389	9.13208e-10	1.63168e-07	Pseudo_response_regulator	GO:0000160,GO:0005634	PF06203,PF00072	IPR010402,IPR001789,IPR011006_________	'27.1.4'	Multi-process_regulation.circadian_clock_system.time-of-day-dependent_expressed_repressor_*(PRR)	circadian_clock_time-of-day-dependent_expressed_repressor_*(PRR)_&_original_description:_none
HORVU.MOREX.r3.6HG0540440	114.905	1.13082	0.333627	3.38947	0.000700275	0.0255909	cryptochrome-interacting_basic-helix-loop-helix_5	NA	NA	NA_________	'35.2'	No_Mercator4_annotation.no_other_annotation_available	not_classified_&_original_description:_none
HORVU.MOREX.r3.3HG0249160	127.221	1.12086	0.28253	3.96721	7.27195e-05	0.00392558	Auxin_canalization_protein_(DUF828)	NA	PF08458,PF05703	IPR013666,IPR011993,IPR008546________	'35.2'	No_Mercator4_annotation.no_other_annotation_available	not_classified_&_original_description:_none
HORVU.MOREX.r3.4HG0394460	636.409	1.12042	0.243009	4.61059	4.01524e-06	0.000315393	Protein_DETOXIFICATION	GO:0006855,GO:0015238,GO:0015297,GO:0016020,GO:0016021,GO:0055085	PF01554,PF01554	IPR002528,IPR002528,IPR002528__________	'24.2.4.1	Solute_transport.carrier-mediated_transport.MOP_superfamily.MATE_family.metabolite_transporter_*(DTX)	metabolite_transporter_*(DTX)_&_original_description:_none
HORVU.MOREX.r3.5HG0479430	140.328	1.11994	0.32781	3.41642	0.00063451	0.0236621	NBS-LRR_disease_resistance_protein	GO:0043531	PF00931,PF00931	IPR002182,IPR002182,IPR027417,IPR027417,IPR027417,IPR032675,IPR032675________	'35.2'	No_Mercator4_annotation.no_other_annotation_available	not_classified_&_original_description:_none
HORVU.MOREX.r3.7HG0666880	9941.49	1.11914	0.188174	5.94739	2.72454e-09	4.4596e-07	Auxin_efflux_carrier_component	GO:0009734,GO:0016020,GO:0016021,GO:0055085	PF03547	IPR004776,IPR014024________	'24.2.5.2	Solute_transport.carrier-mediated_transport.BART_superfamily.AEC_family.auxin_efflux_transporter_*(PIN)	auxin_efflux_transporter_*(PIN)_&_original_description:_none
HORVU.MOREX.r3.3HG0234950	500.5	1.10556	0.177951	6.21272	5.20762e-10	9.61826e-08	Multidrug_resistance_3	GO:0016020,GO:0016021	NA	NA_________	'35.2'	No_Mercator4_annotation.no_other_annotation_available	not_classified_&_original_description:_none
HORVU.MOREX.r3.4HG0414030	101.456	1.10537	0.303853	3.63785	0.000274927	0.011891	Short-chain_dehydrogenase/reductase_family_protein	NA	PF00106,PF00106	IPR016040,IPR002347,IPR002347________	'35.2'	No_Mercator4_annotation.no_other_annotation_available	not_classified_&_original_description:_none
HORVU.MOREX.r3.5HG0499890	1092.45	1.09523	0.107344	10.203	1.92335e-24	1.75249e-21	1-phosphatidylinositol_phosphodiesterase	GO:0006629,GO:0008081	NA	IPR017946__________	'35.2'	No_Mercator4_annotation.no_other_annotation_available	not_classified_&_original_description:_none
HORVU.MOREX.r3.5HG0438310	93.5636	1.09181	0.308566	3.53832	0.000402676	0.016364	Pm3-like_disease_resistance_protein	GO:0043531	PF00931	IPR032675,IPR032675,IPR002182,IPR032675,IPR032675,IPR027417________	'35.2'	No_Mercator4_annotation.no_other_annotation_available	not_classified_&_original_description:_none
HORVU.MOREX.r3.7HG0739750	330.861	1.08979	0.168316	6.4747	9.50011e-11	1.93795e-08	cyclin-dependent_kinase_inhibitor	NA	NA	NA_________	'13.2.1.3.2'	Cell_division.cell_cycle_organisation.cell_cycle_control.CYCLIN-dependent_protein_kinase_inhibitor_activities.inhibitor_*(SIM)	SIM-type_cyclin-dependent_kinase_inhibitor_&_original_description:_none
HORVU.MOREX.r3.5HG0530250	425.876	1.08964	0.316052	3.44766	0.000565474	0.0215019	glucan_synthase-like_9	NA	NA	NA_________	'35.2'	No_Mercator4_annotation.no_other_annotation_available	not_classified_&_original_description:_none
HORVU.MOREX.r3.4HG0333320	396.224	1.08451	0.254818	4.25601	2.08105e-05	0.00131375	SAUR-like_auxin-responsive_protein_family	NA	PF02519	IPR003676________	'35.2'	No_Mercator4_annotation.no_other_annotation_available	not_classified_&_original_description:_none
HORVU.MOREX.r3.3HG0319360	179.379	1.05749	0.328443	3.21971	0.00128322	0.0413641	Amino_acid_permease	GO:0016020,GO:0016021,GO:0022857,GO:0055085	PF13520	IPR002293_________	'24.2.3.5.3'	Solute_transport.carrier-mediated_transport.APC_superfamily.APC_family.gamma-aminobutyric_acid_transporter_*(GABP)	gamma-aminobutyric_acid_transporter_*(GABP)_&_original_description:_none
HORVU.MOREX.r3.3HG0296450	503.35	1.05401	0.260447	4.04691	5.18986e-05	0.0028893	Glycerophosphodiester_phosphodiesterase	GO:0006629,GO:0008081	PF03009	IPR030395,IPR017946,IPR017946__________	'35.2'	No_Mercator4_annotation.no_other_annotation_available	not_classified_&_original_description:_none
HORVU.MOREX.r3.2HG0116990	1160.6	1.05117	0.184841	5.68689	1.29371e-08	1.81352e-06	Phosphatidylinositol_4-phosphate_5-kinase_4	GO:0000166,GO:0005524,GO:0016301,GO:0016307,GO:0016308,GO:0016310,GO:0016740,GO:0046488,GO:0046854	PF01504,PF02493,PF02493,PF02493,PF02493,PF02493,PF02493,PF02493	IPR002498,IPR003409,IPR003409,IPR003409,IPR003409,IPR003409,IPR003409,IPR003409________	'50.2.7'	Enzyme_classification.EC_2_transferases.EC_2-7_transferase_transferring_phosphorus-containing_group	EC_2.7_transferase_transferring_phosphorus-containing_group_&_original_description:_none
HORVU.MOREX.r3.7HG0684990	1303.06	1.04719	0.215511	4.85908	1.17935e-06	0.000110025	basic_helix-loop-helix_(bHLH)_DNA-binding_superfamily_protein	NA	PF00010	IPR011598,IPR011598______	'15.5.1.2.23'	RNA_biosynthesis.DNA-binding_transcriptional_regulation.basic_DNA-binding_domain.basic_helix-loop-helix_(bHLH)_domain.bHLH_class-XII_transcription_factor	bHLH_class-XII_transcription_factor_&_original_description:_none
HORVU.MOREX.r3.5HG0488200	1233.06	1.04506	0.163686	6.38454	1.71908e-10	3.35854e-08	Peroxidase	GO:0004601,GO:0005576,GO:0005829,GO:0006979,GO:0009505,GO:0009809,GO:0010228,GO:0016491,GO:0020037,GO:0042744,GO:0046872,GO:0055114,GO:0098869	PF00141	IPR010255,IPR002016___________	'50.1.	Enzyme_classification.EC_1_oxidoreductases.EC_1-11_oxidoreductase_acting_on_peroxide_as_acceptor	EC_1.11_oxidoreductase_acting_on_peroxide_as_acceptor_&_original_description:_none
HORVU.MOREX.r3.2HG0211680	2046.88	1.04198	0.264681	3.93676	8.25894e-05	0.00436669	Amine_oxidase_family_protein	GO:0016491,GO:0055114	PF01593	IPR002937,IPR023753,IPR023753________	'8.5.2.2'	Polyamine_metabolism.polyamine_degradation.FAD-dependent_polyamine_oxidase_activities.peroxisomal_polyamine_oxidase_*(PAO2/3/4)	peroxisomal_polyamine_oxidase_*(PAO2/3/4)_&_original_description:_none
HORVU.MOREX.r3.7HG0684940	2565.49	1.03491	0.148359	6.97572	3.04301e-12	8.1947e-10	Zinc_finger_constans-like_protein	GO:0005622,GO:0005634,GO:0008270	PF06203	IPR010402________	'15.5.4.5.2'	RNA_biosynthesis.DNA-binding_transcriptional_regulation.other_all-alpha-helix_DNA-binding_domain.BBX_family.class-II_transcription_factor	BBX_class-II_transcription_factor_&_original_description:_none
HORVU.MOREX.r3.1HG0003090	7391.16	1.02834	0.277494	3.70582	0.000210712	0.00953611	Thionin-2.2	GO:0006952	NA	NA___________	'35.2'	No_Mercator4_annotation.no_other_annotation_available	not_classified_&_original_description:_none
HORVU.MOREX.r3.6HG0579890	547.537	1.02699	0.267358	3.84126	0.000122406	0.00600711	GATA_transcription_factor	GO:0003700,GO:0006355,GO:0008270,GO:0043565,GO:0046872	PF00320	IPR000679_________	'15.5.2.2	RNA_biosynthesis.DNA-binding_transcriptional_regulation.zinc-coordinating_DNA-binding_domain.Cys4-GATA-related_domain.A/B-GATA-type_transcription_factor	A/B-GATA-type_transcription_factor_&_original_description:_none
HORVU.MOREX.r3.5HG0426450	2335.13	1.02248	0.224085	4.56291	5.04499e-06	0.000383031	Zinc_finger_protein,_putative	GO:0003676	NA	NA________	'15.5.2.9'	RNA_biosynthesis.DNA-binding_transcriptional_regulation.zinc-coordinating_DNA-binding_domain.ZFP_transcription_factor	ZFP_transcription_factor_&_original_description:_none
HORVU.MOREX.r3.4HG0351290	715.794	1.02111	0.216376	4.71916	2.36823e-06	0.000202246	B3_domain-containing_protein	GO:0003677,GO:0005634,GO:0006351,GO:0006355	PF02362	IPR015300,IPR003340_________	'15.5.9.3'	RNA_biosynthesis.DNA-binding_transcriptional_regulation.beta-barrel_DNA-binding_domain.RAV-NGATHA_transcription_factor	RAV-NGATHA_transcription_factor_&_original_description:_none
HORVU.MOREX.r3.7HG0731630	4235.99	1.01285	0.126464	8.00896	1.15686e-15	4.3319e-13	DUF3511_domain_protein	NA	PF12023	IPR021899_________	'35.2'	No_Mercator4_annotation.no_other_annotation_available	not_classified_&_original_description:_none
HORVU.MOREX.r3.4HG0334900	254.067	1.01108	0.275946	3.66405	0.000248257	0.0108662	Calcium-dependent_protein_kinase	GO:0004672,GO:0005509,GO:0005524,GO:0006468,GO:0016301,GO:0016310	PF13499,PF13499,PF00069	IPR002048,IPR002048,IPR011009,IPR000719,IPR011992_________	'27.8.4'	Multi-process_regulation.calcium-dependent_signalling.calcium_sensor_and_kinase_*(CPK)	calcium_sensor_and_kinase_*(CPK)_&_original_description:_none
HORVU.MOREX.r3.3HG0329760	649.096	1.01075	0.246824	4.09505	4.22084e-05	0.00239868	Ankyrin_repeat_family_protein	NA	PF00023,PF12796,PF12796	IPR002110,IPR020683,IPR020683,IPR020683________	'19.2.2.8.2.2'	Protein_homeostasis.ubiquitin-proteasome_system.ubiquitin-fold_protein_conjugation.RING_E3_ubiquitin_ligase_activities.RING-HC-class.E3_ubiquitin_ligase_*(XBAT3)	E3_ubiquitin_ligase_*(XBAT3)_&_original_description:_none
HORVU.MOREX.r3.3HG0314210	678.428	1.00964	0.316821	3.18677	0.0014387	0.045048	2-oxoglutarate_(2OG)_and_Fe(II)-dependent_oxygenase_superfamily_protein	GO:0016491,GO:0046872,GO:0055114,GO:1901601	PF03171,PF14226	IPR005123,IPR026992_____	'50.1.13'	Enzyme_classification.EC_1_oxidoreductases.EC_1-14_oxidoreductase_acting_on_paired_donor_with_incorporation_or_reduction_of_molecular_oxygen	EC_1.14_oxidoreductase_acting_on_paired_donor_with_incorporation_or_reduction_of_molecular_oxygen_&_original_description:_none
HORVU.MOREX.r3.3HG0296990	224.426	1.00857	0.307453	3.28042	0.00103651	0.0349791	LURP-one-like_protein	NA	PF04525	IPR025659,IPR007612__________	'35.2'	No_Mercator4_annotation.no_other_annotation_available	not_classified_&_original_description:_none
HORVU.MOREX.r3.1HG0012250	3771.75	1.00703	0.305243	3.29912	0.000969881	0.0331396	AP2-like_ethylene-responsive_transcription_factor	GO:0003677,GO:0003700,GO:0005634,GO:0006351,GO:0006355,GO:0007275	NA	NA________	'15.5.7.6.2	RNA_biosynthesis.DNA-binding_transcriptional_regulation.beta-hairpin_exposed_by_alpha/beta-scaffold_structure.AP2/ERF_family.AP2_subfamily.transcription_factor_*(WRI/AIL)	transcription_factor_*(WRI/AIL)_&_original_description:_none
HORVU.MOREX.r3.2HG0216880	236.818	1.00457	0.289218	3.47341	0.000513884	0.0198966	NBS-LRR_disease_resistance_protein-like	GO:0005886,GO:0006952,GO:0007165,GO:0043531	PF00560,PF00560,PF00560,PF00931,PF13855	IPR001611,IPR001611,IPR001611,IPR002182,IPR032675,IPR032675,IPR032675,IPR001611,IPR027417,IPR032675________	'35.2'	No_Mercator4_annotation.no_other_annotation_available	not_classified_&_original_description:_none
HORVU.MOREX.r3.4HG0410880	182.877	0.999209	0.271274	3.68339	0.000230153	0.0102045	NAC_domain-containing_protein	GO:0003677,GO:0005634,GO:0006351,GO:0006355	PF02365	IPR003441,IPR003441_________	'15.5.7	RNA_biosynthesis.DNA-binding_transcriptional_regulation.beta-hairpin_exposed_by_alpha/beta-scaffold_structure.NAC_transcription_factor	NAC_transcription_factor_&_original_description:_none
HORVU.MOREX.r3.3HG0285940	457.532	0.992714	0.227117	4.37093	1.23719e-05	0.000832968	ABC_transporter_B_family_protein	GO:0000166,GO:0005524,GO:0016020,GO:0016021,GO:0016887,GO:0042626,GO:0055085	PF00005,PF00005,PF00664,PF00664	IPR003439,IPR003439,IPR027417,IPR011527,IPR011527,IPR011527,IPR011527,IPR027417_______	'24.1.3.1	Solute_transport.primary_active_transport.ABC_superfamily.ABC1_family.subfamily_ABCB_transporter	subfamily_ABCB_transporter_&_original_description:_none
HORVU.MOREX.r3.6HG0553250	94.0403	0.9882	0.311726	3.17009	0.00152391	0.0470689	Glycosyltransferase	GO:0008152,GO:0016740,GO:0016757,GO:0016758	PF00201	IPR002213___________	'50.2.4'	Enzyme_classification.EC_2_transferases.EC_2-4_glycosyltransferase	EC_2.4_glycosyltransferase_&_original_description:_none
HORVU.MOREX.r3.6HG0615550	4770.72	0.981974	0.128471	7.64357	2.11287e-14	7.31078e-12	Auxin_efflux_carrier_component	NA	PF03547	IPR014024,IPR004776________	'24.2.5.2	Solute_transport.carrier-mediated_transport.BART_superfamily.AEC_family.auxin_efflux_transporter_*(PIN)	auxin_efflux_transporter_*(PIN)_&_original_description:_none
HORVU.MOREX.r3.2HG0140380	533.229	0.977008	0.195939	4.98629	6.15486e-07	6.14025e-05	CTD_small_phosphatase-like_protein_2,_putative	NA	NA	NA______	'15.5.1.2.	RNA_biosynthesis.DNA-binding_transcriptional_regulation.basic_DNA-binding_domain.basic_helix-loop-helix_(bHLH)_domain.bHLH_class-X_transcription_factor	bHLH_class-X_transcription_factor_&_original_description:_none
HORVU.MOREX.r3.3HG0225550	211.187	0.976608	0.237257	4.11624	3.85102e-05	0.00224451	membrane-associated_kinase_regulator	NA	NA	NA_________	'35.2'	No_Mercator4_annotation.no_other_annotation_available	not_classified_&_original_description:_none
HORVU.MOREX.r3.3HG0231800	894.67	0.969888	0.178856	5.42272	5.86993e-08	7.19527e-06	Light-regulated_protein	GO:0009507	PF07207	IPR009856__________	'1.1.5.2.3'	Photosynthesis.photophosphorylation.linear_electron_flow.ferredoxin-NADP_reductase_(FNR)_activity.regulatory_protein_*(LIR1)_of_FNR_activity	regulatory_protein_*(LIR1)_of_ferredoxin-NADP_oxidoreductase_activity_&_original_description:_none
HORVU.MOREX.r3.5HG0485690	309.956	0.965836	0.259337	3.72424	0.000195902	0.0089574	Protein_XRI1	NA	NA	NA__________	'35.2'	No_Mercator4_annotation.no_other_annotation_available	not_classified_&_original_description:_none
HORVU.MOREX.r3.7HG0645710	6188.35	0.965455	0.165392	5.83738	5.30282e-09	8.18941e-07	Phosphate-responsive_1_family_protein	NA	PF04674	IPR006766________	'35.2'	No_Mercator4_annotation.no_other_annotation_available	not_classified_&_original_description:_none
HORVU.MOREX.r3.2HG0204730	228.778	0.96086	0.289983	3.3135	0.000921354	0.0318397	WUSCHEL-like_homeobox_protein	GO:0003677,GO:0005634,GO:0007165,GO:0010067,GO:0010087,GO:0051301	PF00046	IPR001356,IPR009057_________	'29.3.1	Plant_organogenesis.vascular_system_formation.vascular_cambium_proliferation.transcriptional_regulator_*(WOX4)	transcriptional_regulator_*(WOX4)_of_vascular_cambium_proliferation_&_original_description:_none
HORVU.MOREX.r3.5HG0509120	1742.89	0.959054	0.293597	3.26657	0.0010886	0.03629	Auxin-responsive_protein	GO:0005634,GO:0006351,GO:0006355,GO:0009734	PF02309,PF02309	IPR033389,IPR033389__________	'11.2.2.2'	Phytohormone_action.auxin.perception_and_signal_transduction.transcriptional_repressor_*(IAA/AUX)	transcriptional_repressor_*(IAA/AUX)_&_original_description:_none
HORVU.MOREX.r3.5HG0516310	1204.06	0.958666	0.275396	3.48105	0.000499452	0.0193653	Patatin	GO:0006629,GO:0008152,GO:0016042,GO:0016787	PF01734	IPR002641,IPR016035___________	'5.2.10.2.2.4'	Lipid_metabolism.glycerolipid_metabolism.glycerolipid_degradation.phospholipase_activities.phospholipase_A2_activities.phospholipase-A2_*(pPLA2-III)	phospholipase-A2_*(pPLA2-III))_&_original_description:_none
HORVU.MOREX.r3.5HG0487040	571.099	0.948078	0.250735	3.7812	0.000156075	0.00748476	Alpha/beta-Hydrolases_superfamily_protein,_putative	GO:0008152,GO:0016787	PF07859	IPR029058,IPR013094________	'35.2'	No_Mercator4_annotation.no_other_annotation_available	not_classified_&_original_description:_none
HORVU.MOREX.r3.6HG0570660	1146.27	0.943912	0.208134	4.53511	5.75733e-06	0.000423092	DUF581_family_protein	NA	PF04570	IPR007650_________	'27.3.3'	Multi-process_regulation.SnRK1-kinase_regulatory_system.regulatory_protein_*(FLZ)_of_SnRK1_complex	regulatory_protein_*(FLZ)_of_SnRK1_complex_&_original_description:_none
HORVU.MOREX.r3.4HG0414100	105.551	0.942429	0.289749	3.25257	0.00114367	0.0377109	Short-chain_dehydrogenase/reductase_family_protein	NA	NA	NA________	'35.2'	No_Mercator4_annotation.no_other_annotation_available	not_classified_&_original_description:_none
HORVU.MOREX.r3.4HG0350690	2447.14	0.934054	0.19647	4.75419	1.99248e-06	0.000173454	Pseudo_response_regulator	GO:0000160,GO:0005634	PF00072	IPR001789,IPR011006_________	'27.1.4'	Multi-process_regulation.circadian_clock_system.time-of-day-dependent_expressed_repressor_*(PRR)	circadian_clock_time-of-day-dependent_expressed_repressor_*(PRR)_&_original_description:_none
HORVU.MOREX.r3.3HG0298500	168.951	0.932058	0.270349	3.44761	0.00056557	0.0215019	F-box_only_protein_25	GO:0003779,GO:0005634,GO:0016567,GO:0019005	NA	NA________	'35.2'	No_Mercator4_annotation.no_other_annotation_available	not_classified_&_original_description:_none
HORVU.MOREX.r3.7HG0714410	375.592	0.931579	0.237938	3.91522	9.03205e-05	0.00468484	RING/FYVE/PHD_zinc_finger_superfamily_protein	NA	NA	NA_______	'35.2'	No_Mercator4_annotation.no_other_annotation_available	not_classified_&_original_description:_none
HORVU.MOREX.r3.3HG0312640	2119.82	0.929658	0.167921	5.53629	3.08945e-08	4.00238e-06	AT5g16110	NA	NA	NA___________	'35.2'	No_Mercator4_annotation.no_other_annotation_available	not_classified_&_original_description:_none
HORVU.MOREX.r3.3HG0301040	5615.8	0.928863	0.277415	3.34828	0.000813158	0.0287551	Auxin_influx_transporter	GO:0016020,GO:0016021	NA	NA_________	'11.2.4.2	Phytohormone_action.auxin.transport.auxin_influx.auxin_transporter_*(AUX/LAX)	auxin_transporter_*(AUX/LAX)_&_original_description:_none
HORVU.MOREX.r3.1HG0071970	268.279	0.923692	0.256826	3.59657	0.000322447	0.0134772	RING_zinc_finger_protein	GO:0016020,GO:0016021	PF13639	IPR001841________	'35.2'	No_Mercator4_annotation.no_other_annotation_available	not_classified_&_original_description:_none
HORVU.MOREX.r3.6HG0567190	578.45	0.918622	0.174415	5.26688	1.38764e-07	1.62099e-05	SAUR-like_auxin-responsive_protein_family	NA	PF02519	IPR003676________	'35.2'	No_Mercator4_annotation.no_other_annotation_available	not_classified_&_original_description:_none
HORVU.MOREX.r3.7HG0716520	2026.46	0.9091	0.241241	3.76843	0.000164276	0.00778246	GATA_transcription_factor	GO:0003700,GO:0006355,GO:0008270,GO:0043565,GO:0046872	PF00320	IPR000679_________	'15.5.2.2	RNA_biosynthesis.DNA-binding_transcriptional_regulation.zinc-coordinating_DNA-binding_domain.Cys4-GATA-related_domain.A/B-GATA-type_transcription_factor	A/B-GATA-type_transcription_factor_&_original_description:_none
HORVU.MOREX.r3.5HG0489070	1791.88	0.905253	0.163825	5.52574	3.28096e-08	4.21057e-06	RING/U-box_superfamily_protein,_putative	NA	PF13639	IPR001841________	'26.7.2.2'	External_stimuli_response.salinity.gibberellin-abscisic_acid_signalling_pathways_crosstalk.E3_ubiquitin_ligase_*(XERICO)	E3_ubiquitin_ligase_*(XERICO)_&_original_description:_none
HORVU.MOREX.r3.4HG0343140	981.433	0.901845	0.282168	3.19613	0.00139286	0.0440158	Dof_zinc_finger_protein	GO:0003677,GO:0005634,GO:0006355	PF02701	IPR003851________	'15.5.2.3'	RNA_biosynthesis.DNA-binding_transcriptional_regulation.zinc-coordinating_DNA-binding_domain.DOF_transcription_factor	DOF_transcription_factor_&_original_description:_none
HORVU.MOREX.r3.5HG0519200	1280.48	0.89239	0.202971	4.39663	1.09945e-05	0.000755115	DUF506_family_protein	NA	PF04720	IPR006502,IPR006502_________	'35.2'	No_Mercator4_annotation.no_other_annotation_available	not_classified_&_original_description:_none
HORVU.MOREX.r3.4HG0338860	648.476	0.891298	0.176228	5.05765	4.24463e-07	4.42851e-05	Sulfite_exporter_TauE/SafE_family_protein	GO:0016020,GO:0016021	PF01925,PF01925	IPR002781,IPR002781_______	'24.2.6.2'	Solute_transport.carrier-mediated_transport.TOC_superfamily.transport_protein_*(TSUP)	transport_protein_*(TSUP)_&_original_description:_none
HORVU.MOREX.r3.3HG0310530	633.851	0.884485	0.216388	4.08749	4.3607e-05	0.00246791	transmembrane_protein,_putative_(DUF247)	NA	PF03140	IPR004158________	'35.2'	No_Mercator4_annotation.no_other_annotation_available	not_classified_&_original_description:_none
HORVU.MOREX.r3.1HG0052060	373.761	0.87689	0.263111	3.33277	0.000859859	0.0301336	transcription_repressor	NA	PF04844	IPR006458,IPR006458__________	'15.6.2'	RNA_biosynthesis.transcriptional_co-regulation.OVATE_transcriptional_co-regulator_*(OFP)	transcriptional_co-regulator_*(OFP)_&_original_description:_none
HORVU.MOREX.r3.6HG0557920	1734.34	0.872067	0.173619	5.02286	5.09069e-07	5.19232e-05	Auxin_response_factor	GO:0003677,GO:0005634,GO:0006351,GO:0006355,GO:0009725,GO:0009734	PF02362,PF02309,PF06507	IPR003340,IPR015300,IPR033389,IPR010525_________	'15.5.9	RNA_biosynthesis.DNA-binding_transcriptional_regulation.beta-barrel_DNA-binding_domain.ARF_transcription_factor	ARF_transcription_factor_&_original_description:_none
HORVU.MOREX.r3.6HG0618090	324.507	0.870107	0.238218	3.65257	0.000259632	0.011301	Thioredoxin	GO:0005623,GO:0006662,GO:0015035,GO:0045454,GO:0055114	PF00085	IPR013766,IPR012336___________	'10.3.3.9'	Redox_homeostasis.thiol-based_redox_regulation.thioredoxin_activities.plastidial_thioredoxin_*(TrxL2)	plastidial_thioredoxin_*(TrxL2)_&_original_description:_none
HORVU.MOREX.r3.6HG0603290	2660.21	0.86427	0.124715	6.92994	4.21022e-12	1.1066e-09	BHLH_transcription_factor-like_protein	GO:0003700,GO:0005634,GO:0006355,GO:0046983,GO:0048364	NA	NA________	'15.5.1.2.24'	RNA_biosynthesis.DNA-binding_transcriptional_regulation.basic_DNA-binding_domain.basic_helix-loop-helix_(bHLH)_domain.bHLH_class-XIII/LHL_transcription_factor	bHLH_class-XIII/LHL_transcription_factor_&_original_description:_none
HORVU.MOREX.r3.7HG0720070	2505.74	0.850846	0.171577	4.95898	7.08657e-07	6.89364e-05	Tetratricopeptide_repeat_(TPR)-like_superfamily_protein	NA	NA	IPR011990_______	'35.2'	No_Mercator4_annotation.no_other_annotation_available	not_classified_&_original_description:_none
HORVU.MOREX.r3.4HG0383820	550.095	0.849754	0.162039	5.24414	1.57009e-07	1.81091e-05	Abscisic_acid_receptor	NA	PF10604	IPR019587_________	'11.1.2.1.1	Phytohormone_action.abscisic_acid.perception_and_signalling.receptor_activities.cytoplasm-localized_receptor_complex.receptor_component_*(PYL/RCAR)	receptor_component_*(PYL/RCAR)_of_cytoplasm-localized_abscisic_acid_receptor_complex_&_original_description:_none
HORVU.MOREX.r3.3HG0284350	2586.81	0.843419	0.16278	5.18135	2.20282e-07	2.4484e-05	Calcineurin_B-like_protein	GO:0005509	PF13499	IPR002048,IPR011992_________	'26.7.1.1.3'	External_stimuli_response.salinity.SOS_(Salt_Overly_Sensitive)_signalling_pathway.SOS3-SOS2_signalling.calcium-dependent_regulatory_protein_*(SCaBP8/CBL10)	calcium-dependent_regulatory_protein_*(SCaBP8/CBL10)_&_original_description:_none
HORVU.MOREX.r3.6HG0552580	528.818	0.842773	0.210678	4.00029	6.32657e-05	0.00346566	Response_to_low_sulfur_protein,_putative	NA	NA	NA______	'25.2.4.2'	Nutrient_uptake.sulfur_assimilation.sulfate_homeostasis.regulatory_protein_*(LSU)	regulatory_protein_*(LSU)_of_sulfate_homeostasis_&_original_description:_none
HORVU.MOREX.r3.7HG0656600	574.186	0.841349	0.207416	4.05633	4.98498e-05	0.0027923	HNH_endonuclease	GO:0004519,GO:0090305	PF14279	IPR029471__________	'35.2'	No_Mercator4_annotation.no_other_annotation_available	not_classified_&_original_description:_none
HORVU.MOREX.r3.5HG0433440	3846.12	0.839659	0.167403	5.0158	5.28146e-07	5.36687e-05	Auxin-responsive_protein	GO:0005634,GO:0006351,GO:0006355,GO:0009734	PF02309	IPR033389__________	'11.2.2.2'	Phytohormone_action.auxin.perception_and_signal_transduction.transcriptional_repressor_*(IAA/AUX)	transcriptional_repressor_*(IAA/AUX)_&_original_description:_none
HORVU.MOREX.r3.7HG0739650	887.647	0.838933	0.186783	4.49148	7.07293e-06	0.000508786	cyclin-dependent_kinase_inhibitor	NA	NA	NA_________	'13.2.1.3.2'	Cell_division.cell_cycle_organisation.cell_cycle_control.CYCLIN-dependent_protein_kinase_inhibitor_activities.inhibitor_*(SIM)	SIM-type_cyclin-dependent_kinase_inhibitor_&_original_description:_none
HORVU.MOREX.r3.5HG0484930	1557.86	0.835345	0.183204	4.55965	5.12399e-06	0.000386918	Basic_helix-loop-helix_transcription_factor	GO:0046983	PF00010	IPR011598,IPR011598________	'15.5.1.2.15'	RNA_biosynthesis.DNA-binding_transcriptional_regulation.basic_DNA-binding_domain.basic_helix-loop-helix_(bHLH)_domain.bHLH_class-Vb_transcription_factor	bHLH_class-Vb_transcription_factor_&_original_description:_none
HORVU.MOREX.r3.5HG0430020	271.52	0.834808	0.222426	3.75319	0.0001746	0.00818642	2-oxoglutarate_and_Fe(II)-dependent_oxygenase_superfamily_protein,_putative	GO:0016491,GO:0046872,GO:0055114	PF14226,PF03171	IPR026992,IPR005123_____	'50.1.13'	Enzyme_classification.EC_1_oxidoreductases.EC_1-14_oxidoreductase_acting_on_paired_donor_with_incorporation_or_reduction_of_molecular_oxygen	EC_1.14_oxidoreductase_acting_on_paired_donor_with_incorporation_or_reduction_of_molecular_oxygen_&_original_description:_none
HORVU.MOREX.r3.6HG0596480	3106.07	0.831894	0.202293	4.11233	3.91692e-05	0.00226841	Kinase_family_protein	GO:0000166,GO:0004672,GO:0004674,GO:0005524,GO:0006468,GO:0016301,GO:0016310	PF00069	IPR000719,IPR011009_________	'50.2.7'	Enzyme_classification.EC_2_transferases.EC_2-7_transferase_transferring_phosphorus-containing_group	EC_2.7_transferase_transferring_phosphorus-containing_group_&_original_description:_none
HORVU.MOREX.r3.7HG0661290	1167.58	0.831001	0.182085	4.56381	5.02346e-06	0.000382496	Inositol-tetrakisphosphate_1-kinase	GO:0000166,GO:0000287,GO:0005524,GO:0005622,GO:0016301,GO:0016310,GO:0016740,GO:0032957,GO:0046872,GO:0047325,GO:0052725,GO:0052726	PF05770	IPR008656__________	'50.2.7'	Enzyme_classification.EC_2_transferases.EC_2-7_transferase_transferring_phosphorus-containing_group	EC_2.7_transferase_transferring_phosphorus-containing_group_&_original_description:_none
HORVU.MOREX.r3.4HG0398160	930.172	0.820282	0.187804	4.36776	1.25528e-05	0.00084307	S-adenosylmethionine:tRNA_ribosyltransferase-isomerase	GO:0002099,GO:0005737,GO:0008616,GO:0016740,GO:0016853,GO:0051075	NA	NA__________	'35.2'	No_Mercator4_annotation.no_other_annotation_available	not_classified_&_original_description:_none
HORVU.MOREX.r3.3HG0330220	187.597	0.817209	0.237802	3.43651	0.000589271	0.022187	GDSL_esterase/lipase	NA	PF00657	IPR001087,IPR013830,IPR013830__________	'50.3	Enzyme_classification.EC_3_hydrolases.EC_3-1_hydrolase_acting_on_ester_bond	EC_3.1_hydrolase_acting_on_ester_bond_&_original_description:_none
HORVU.MOREX.r3.7HG0708840	2871.36	0.809981	0.119754	6.7637	1.34513e-11	3.19731e-09	DUF4228_domain_protein	NA	NA	NA_________	'35.2'	No_Mercator4_annotation.no_other_annotation_available	not_classified_&_original_description:_none
HORVU.MOREX.r3.3HG0243040	11181.2	0.807232	0.191303	4.21964	2.44688e-05	0.00151665	Cytochrome_P450_family_cinnamate_4-hydroxylase	GO:0004497,GO:0005506,GO:0016020,GO:0016021,GO:0016491,GO:0016705,GO:0020037,GO:0046872,GO:0055114	PF00067	IPR001128,IPR001128_______	'9.2.1.2'	Secondary_metabolism.phenolics.p-coumaroyl-CoA_biosynthesis.cinnamate_4-hydroxylase_*(C4H)	cinnamate_4-hydroxylase_*(C4H)_&_original_description:_none
HORVU.MOREX.r3.4HG0389250	1117.02	0.79695	0.138526	5.75309	8.76252e-09	1.28776e-06	lipase,_putative_(DUF620)	NA	PF04788	IPR006873_________	'27.5.5.3'	Multi-process_regulation.ROP-GTPase_regulatory_system.ROP_GTPase_effector_activities.GTPase_effector_*(BDR)	GTPase_effector_*(BDR)_&_original_description:_none
HORVU.MOREX.r3.1HG0050070	1779.58	0.793608	0.16312	4.86519	1.1435e-06	0.000107046	Response_to_low_sulfur_protein,_putative	NA	NA	NA______	'25.2.4.2'	Nutrient_uptake.sulfur_assimilation.sulfate_homeostasis.regulatory_protein_*(LSU)	regulatory_protein_*(LSU)_of_sulfate_homeostasis_&_original_description:_none
HORVU.MOREX.r3.4HG0417410	681.135	0.788787	0.236434	3.33619	0.000849356	0.0298421	Cold_regulated_protein_27	GO:0005634,GO:0009409,GO:0010228,GO:0042752,GO:0080167	NA	NA________	'27.1.9'	Multi-process_regulation.circadian_clock_system.night-time_repressor_*(COR27)	night-time_repressor_*(COR27)_&_original_description:_none
HORVU.MOREX.r3.7HG0739640	1099.13	0.787079	0.248203	3.17111	0.00151859	0.0469579	Auxin_efflux_carrier_component	NA	PF03547	IPR014024,IPR004776________	'24.2.5.2	Solute_transport.carrier-mediated_transport.BART_superfamily.AEC_family.auxin_efflux_transporter_*(PIN)	auxin_efflux_transporter_*(PIN)_&_original_description:_none
HORVU.MOREX.r3.3HG0287760	1213.01	0.786729	0.177804	4.4247	9.65785e-06	0.000671749	Auxin-responsive_protein	GO:0005634,GO:0006351,GO:0006355,GO:0009734	NA	NA__________	'11.2.2.2'	Phytohormone_action.auxin.perception_and_signal_transduction.transcriptional_repressor_*(IAA/AUX)	transcriptional_repressor_*(IAA/AUX)_&_original_description:_none
HORVU.MOREX.r3.4HG0333720	417.834	0.783603	0.242782	3.2276	0.00124833	0.0405262	SBP_(S-ribonuclease-binding_protein)_family_protein,_putative	NA	NA	NA______	'19.2.2.8.2.8'	Protein_homeostasis.ubiquitin-proteasome_system.ubiquitin-fold_protein_conjugation.RING_E3_ubiquitin_ligase_activities.RING-HC-class.E3_ubiquitin_ligase_*(BRG)	E3_ubiquitin_ligase_*(BRG)_&_original_description:_none
HORVU.MOREX.r3.7HG0736440	233.85	0.779751	0.243195	3.20628	0.00134463	0.0429386	SAUR-like_auxin-responsive_protein_family	NA	PF02519	IPR003676________	'35.2'	No_Mercator4_annotation.no_other_annotation_available	not_classified_&_original_description:_none
HORVU.MOREX.r3.7HG0648180	1245.35	0.778413	0.155711	4.99908	5.76034e-07	5.78893e-05	Homeobox-leucine_zipper_protein	GO:0003677,GO:0003700,GO:0005634,GO:0006355,GO:0043565	PF00046,PF02183	IPR009057,IPR001356,IPR003106_________	'15.5.3.1	RNA_biosynthesis.DNA-binding_transcriptional_regulation.helix-turn-helix_DNA-binding_domain.HOMEO_domain.HD-ZIP_I/II-type_transcription_factor	HD-ZIP_I/II-type_transcription_factor_&_original_description:_none
HORVU.MOREX.r3.6HG0553270	142.557	0.77248	0.229921	3.35977	0.000780071	0.0278735	Glycosyltransferase	GO:0016020,GO:0016021,GO:0016740,GO:0016757	PF04577	IPR007657___________	'21.2.2.1.4'	Cell_wall_organisation.hemicellulose.xylan.biosynthesis.xylan_alpha-1,3-arabinosyltransferase	xylan_alpha-1,3-arabinosyltransferase_&_original_description:_none
HORVU.MOREX.r3.2HG0211700	2867.59	0.7724	0.144242	5.35489	8.56079e-08	1.02636e-05	Amine_oxidase_family_protein	GO:0016491,GO:0055114	PF01593	IPR002937,IPR023753,IPR023753________	'8.5.2.2'	Polyamine_metabolism.polyamine_degradation.FAD-dependent_polyamine_oxidase_activities.peroxisomal_polyamine_oxidase_*(PAO2/3/4)	peroxisomal_polyamine_oxidase_*(PAO2/3/4)_&_original_description:_none
HORVU.MOREX.r3.4HG0334380	2393.59	0.771619	0.18351	4.20478	2.61332e-05	0.00160528	Serine/arginine_rich_splicing_factor,_putative	GO:0003676,GO:0003723	PF00076	IPR012677,IPR000504_______	'16.1.6.2'	RNA_processing.pre-RNA_splicing.spliceosome-associated_non-snRNP_factor_activities.RNA_splicing_factor_*(SCL28/30/33)	RNA_splicing_factor_*(SCL28/30/33)_&_original_description:_none
HORVU.MOREX.r3.3HG0224400	1986.12	0.767838	0.167259	4.5907	4.41761e-06	0.000344032	Transmembrane_protein,_putative	GO:0016020,GO:0016021	NA	NA_________	'35.2'	No_Mercator4_annotation.no_other_annotation_available	not_classified_&_original_description:_none
HORVU.MOREX.r3.2HG0185660	2711.61	0.762841	0.173438	4.39836	1.0907e-05	0.00075099	Kinase_family_protein	GO:0004672,GO:0004674,GO:0005524,GO:0005634,GO:0005737,GO:0005886,GO:0006468,GO:0016301,GO:0016310,GO:0035556	PF00069,PF00069	IPR000719,IPR000719,IPR011009,IPR011009_________	'18.4.5.3'	Protein_modification.phosphorylation.AGC_protein_kinase_families.AGC-VIIIa/plant-AGC1_protein_kinase_*(AGC1)	AGC-VIIIa/plant-AGC1_protein_kinase_*(AGC1)_&_original_description:_none
HORVU.MOREX.r3.7HG0739700	926.871	0.762747	0.162839	4.68407	2.8124e-06	0.000231557	cyclin-dependent_kinase_inhibitor	NA	NA	NA_________	'13.2.1.3.2'	Cell_division.cell_cycle_organisation.cell_cycle_control.CYCLIN-dependent_protein_kinase_inhibitor_activities.inhibitor_*(SIM)	SIM-type_cyclin-dependent_kinase_inhibitor_&_original_description:_none
HORVU.MOREX.r3.3HG0284030	1795.04	0.760244	0.173007	4.39429	1.11134e-05	0.000759465	Cytokinin_riboside_5'-monophosphate_phosphoribohydrolase	GO:0009691,GO:0016787	PF03641	IPR005269,IPR031100________	'11.4.1.3'	Phytohormone_action.cytokinin.biosynthesis.cytokinin_phosphoribohydrolase_*(LOG)	cytokinin_phosphoribohydrolase_*(LOG)_&_original_description:_none
HORVU.MOREX.r3.7HG0699290	1768.11	0.751772	0.223519	3.36335	0.000770018	0.0276589	RING_finger_protein	NA	PF13639	IPR001841_________	'35.2'	No_Mercator4_annotation.no_other_annotation_available	not_classified_&_original_description:_none
HORVU.MOREX.r3.3HG0218760	2772.11	0.747155	0.224526	3.32769	0.000875679	0.0306488	Beta-glucosidase	GO:0004553,GO:0005975	PF00232	IPR001360,IPR017853___________	'28.1.1.9	Plant_reproduction.gametogenesis.male_gametophyt.intine_formation.beta-glucosidase_*(BGLU43/44)	beta-glucosidase_involved_in_pollen_intine_formation_&_original_description:_none
HORVU.MOREX.r3.7HG0670730	640.095	0.74693	0.197808	3.77603	0.00015935	0.00762845	Basic_blue_protein	GO:0009055,GO:0016020,GO:0016021,GO:0022900	PF02298	IPR003245,IPR008972_________	'35.2'	No_Mercator4_annotation.no_other_annotation_available	not_classified_&_original_description:_none
HORVU.MOREX.r3.6HG0628410	2724.59	0.738895	0.196071	3.76851	0.000164225	0.00778246	Germin-like_protein_1-1	GO:0005576,GO:0030145,GO:0045735,GO:0046872	PF00190	IPR006045,IPR011051_________	'35.2'	No_Mercator4_annotation.no_other_annotation_available	not_classified_&_original_description:_none
HORVU.MOREX.r3.7HG0716640	3862.81	0.735941	0.205934	3.57368	0.000352001	0.0145127	Xyloglucan_endotransglucosylase/hydrolase	GO:0004553,GO:0005576,GO:0005618,GO:0005975,GO:0006073,GO:0008152,GO:0010411,GO:0016740,GO:0016762,GO:0016787,GO:0016798,GO:0042546,GO:0048046,GO:0071555	PF06955,PF00722	IPR013320,IPR010713,IPR000757__________	'50.2.4'	Enzyme_classification.EC_2_transferases.EC_2-4_glycosyltransferase	EC_2.4_glycosyltransferase_&_original_description:_none
HORVU.MOREX.r3.7HG0704110	2455	0.73422	0.0936316	7.84158	4.44907e-15	1.61448e-12	Bifunctional_uridylyltransferase/uridylyl-removing_enzyme	GO:0003824,GO:0006807,GO:0008152,GO:0008773,GO:0016740,GO:0016779,GO:0016787	PF01842,PF01842	IPR002912,IPR002912_________	'35.2'	No_Mercator4_annotation.no_other_annotation_available	not_classified_&_original_description:_none
HORVU.MOREX.r3.6HG0612490	291.46	0.731979	0.168943	4.3327	1.4729e-05	0.000974862	Plastid_movement_impaired_protein	NA	PF14009	IPR025322________	'35.2'	No_Mercator4_annotation.no_other_annotation_available	not_classified_&_original_description:_none
HORVU.MOREX.r3.6HG0540460	1243.46	0.714148	0.171602	4.16164	3.15967e-05	0.0018776	Envelope_glycoprotein	GO:0016020,GO:0016032,GO:0019012,GO:0019031,GO:0019062,GO:0019064,GO:0020002,GO:0033644,GO:0039663,GO:0046718,GO:0055036	NA	NA__________	'35.2'	No_Mercator4_annotation.no_other_annotation_available	not_classified_&_original_description:_none
HORVU.MOREX.r3.6HG0621800	1069.67	0.707817	0.200059	3.53804	0.000403108	0.016364	Lysine_ketoglutarate_reductase/saccharopine_dehydrogenase	GO:0016491,GO:0055114	PF16653,PF03435,PF05222,PF04455	IPR032095,IPR016040,IPR005097,IPR007886,IPR007545________	'4.6.4	Amino_acid_metabolism.amino_acid_degradation.lysine_degradation.bifunctional_lysine_ketoglutarate_reductase_and_saccharopine_dehydrogenase	bifunctional_lysine_ketoglutarate_reductase_and_saccharopine_dehydrogenase_&_original_description:_none
HORVU.MOREX.r3.4HG0351130	695.561	0.706167	0.169766	4.15966	3.18727e-05	0.00188989	transcription_repressor	NA	PF04844	IPR006458,IPR006458__________	'15.6.2'	RNA_biosynthesis.transcriptional_co-regulation.OVATE_transcriptional_co-regulator_*(OFP)	transcriptional_co-regulator_*(OFP)_&_original_description:_none
HORVU.MOREX.r3.1HG0043960	597.731	0.704898	0.180482	3.90563	9.39792e-05	0.00485618	Cysteine-rich_receptor-like_protein_kinase_11	GO:0016020,GO:0016021,GO:0016301,GO:0016310	NA	NA_______	'35.2'	No_Mercator4_annotation.no_other_annotation_available	not_classified_&_original_description:_none
HORVU.MOREX.r3.2HG0169710	226.975	0.702189	0.193201	3.63449	0.000278526	0.0120087	Glycolipid_transfer_protein_domain-containing_protein	GO:0005737,GO:0120009,GO:0120013	PF08718	IPR014830,IPR014830_______	'5.4.4.2'	Lipid_metabolism.sphingolipid_metabolism.sphingolipid_transport.glycolipid_transfer_protein_*(GLTP)	glycolipid_transfer_protein_*(GLTP)_&_original_description:_none
HORVU.MOREX.r3.4HG0356750	5058.62	0.70083	0.13211	5.30488	1.12744e-07	1.32839e-05	Auxin_efflux_carrier_component	GO:0009734,GO:0016020,GO:0016021,GO:0055085	PF03547	IPR014024,IPR004776________	'24.2.5.2	Solute_transport.carrier-mediated_transport.BART_superfamily.AEC_family.auxin_efflux_transporter_*(PIN)	auxin_efflux_transporter_*(PIN)_&_original_description:_none
HORVU.MOREX.r3.2HG0158210	2611.57	0.700104	0.0861965	8.12218	4.57878e-16	1.8406e-13	flocculation_protein	NA	NA	NA__________	'35.2'	No_Mercator4_annotation.no_other_annotation_available	not_classified_&_original_description:_none
HORVU.MOREX.r3.6HG0629810	6296.41	0.6982	0.126241	5.53069	3.18981e-08	4.11289e-06	Auxin-responsive_protein	NA	PF02309	IPR033389__________	'11.2.2.2'	Phytohormone_action.auxin.perception_and_signal_transduction.transcriptional_repressor_*(IAA/AUX)	transcriptional_repressor_*(IAA/AUX)_&_original_description:_none
HORVU.MOREX.r3.5HG0461880	621.125	0.693688	0.175757	3.94686	7.91828e-05	0.00422746	2,3-bisphosphoglycerate-dependent_phosphoglycerate_mutase	GO:0003824,GO:0004619,GO:0006096,GO:0008152,GO:0016868	PF00300	IPR029033,IPR013078_________	'35.2'	No_Mercator4_annotation.no_other_annotation_available	not_classified_&_original_description:_none
HORVU.MOREX.r3.1HG0040900	515.898	0.687795	0.146528	4.69394	2.67991e-06	0.000223153	WD-repeat_protein,_putative	NA	PF00400,PF00400,PF00400,PF00400	IPR017986,IPR001680,IPR001680,IPR001680,IPR001680_________	'19.2.1.3.1.7'	Protein_homeostasis.ubiquitin-proteasome_system.N-degron_pathways.Pro/N-degron_pathway.GID_ubiquitination_complex.component_*(GID7)	component_*(GID7)_of_GID_ubiquitination_complex_&_original_description:_none
HORVU.MOREX.r3.2HG0185550	638.852	0.686642	0.189755	3.61858	0.000296226	0.0125931	WRKY_transcription_factor	GO:0003677,GO:0003700,GO:0005634,GO:0006351,GO:0006355,GO:0043565	PF03106	IPR003657,IPR003657_________	'15.5.7.5	RNA_biosynthesis.DNA-binding_transcriptional_regulation.beta-hairpin_exposed_by_alpha/beta-scaffold_structure.WRKY_transcription_factor_activity.transcription_factor_*(WRKY)	transcription_factor_*(WRKY)_&_original_description:_none
HORVU.MOREX.r3.5HG0534990	179.7	0.686082	0.201997	3.3965	0.000682529	0.0251441	FRIGIDA-like_protein,_putative	GO:0007275,GO:0009908,GO:0030154	PF07899	IPR012474_________	'35.2'	No_Mercator4_annotation.no_other_annotation_available	not_classified_&_original_description:_none
HORVU.MOREX.r3.2HG0215310	1954.42	0.685782	0.214324	3.19975	0.00137548	0.0436181	Peroxidase	GO:0004601,GO:0005576,GO:0006979,GO:0016491,GO:0020037,GO:0042744,GO:0046872,GO:0055114,GO:0098869	PF00141	IPR002016,IPR010255___________	'50.1.	Enzyme_classification.EC_1_oxidoreductases.EC_1-11_oxidoreductase_acting_on_peroxide_as_acceptor	EC_1.11_oxidoreductase_acting_on_peroxide_as_acceptor_&_original_description:_none
HORVU.MOREX.r3.4HG0377280	386.858	0.684039	0.179088	3.81957	0.000133687	0.00653726	CONSTANS-like_zinc_finger_protein	GO:0005622,GO:0005634,GO:0008270	PF06203	IPR010402________	'15.5.4.5.2'	RNA_biosynthesis.DNA-binding_transcriptional_regulation.other_all-alpha-helix_DNA-binding_domain.BBX_family.class-II_transcription_factor	BBX_class-II_transcription_factor_&_original_description:_none
HORVU.MOREX.r3.6HG0569650	369.662	0.680769	0.151171	4.50331	6.6903e-06	0.000482531	Spectrin_beta_chain,_non-erythrocytic_2	GO:0000165,GO:0003779,GO:0005088,GO:0005200,GO:0005543,GO:0005615,GO:0005737,GO:0005829,GO:0005856,GO:0005938,GO:0006888,GO:0007010,GO:0007411,GO:0007416,GO:0008091,GO:0016192,GO:0016324,GO:0019886,GO:0021692,GO:0030054,GO:0030534,GO:0035264,GO:0043025,GO:0045296,GO:0051693	NA	NA_______	'35.2'	No_Mercator4_annotation.no_other_annotation_available	not_classified_&_original_description:_none
HORVU.MOREX.r3.6HG0620030	596.026	0.680607	0.209382	3.25056	0.00115179	0.0378872	Protein_kinase_domain_containing_protein,_expressed	GO:0004672,GO:0005524,GO:0006468,GO:0016301,GO:0016310	NA	IPR011009______	'35.2'	No_Mercator4_annotation.no_other_annotation_available	not_classified_&_original_description:_none
HORVU.MOREX.r3.5HG0486090	853.264	0.673995	0.141259	4.77135	1.82994e-06	0.000162407	Phosphatidylinositol-4-phosphate_5-kinase_family_protein	GO:0016020,GO:0016021,GO:0016301,GO:0016310	PF02493,PF02493,PF02493,PF02493,PF02493,PF02493,PF02493	IPR003409,IPR003409,IPR003409,IPR003409,IPR003409,IPR003409,IPR003409________	'29.4.3.4'	Plant_organogenesis.flower_formation.floral_transition_regulation.regulatory_protein_*(MRF1)	regulatory_protein_*(MRF1)_involved_in_flowering_modulation_&_original_description:_none
HORVU.MOREX.r3.5HG0479280	825.004	0.671452	0.141519	4.74461	2.08908e-06	0.000181286	Plastid_movement_impaired_protein	NA	PF14009	IPR025322________	'35.2'	No_Mercator4_annotation.no_other_annotation_available	not_classified_&_original_description:_none
HORVU.MOREX.r3.2HG0102550	949.084	0.671221	0.185445	3.61951	0.000295156	0.0125671	Acidic_leucine-rich_nuclear_phosphoprotein_32_family_B_protein	GO:0005886,GO:0008150,GO:0016020,GO:0016021	NA	NA____	'35.2'	No_Mercator4_annotation.no_other_annotation_available	not_classified_&_original_description:_none
HORVU.MOREX.r3.6HG0557640	10835.3	0.670695	0.101706	6.59446	4.2681e-11	9.25941e-09	Polyubiquitin	NA	PF00240,PF00240,PF00240,PF00240,PF00240	IPR029071,IPR029071,IPR029071,IPR029071,IPR029071,IPR000626,IPR000626,IPR000626,IPR000626,IPR000626___________	'19.2.2.1	Protein_homeostasis.ubiquitin-proteasome_system.ubiquitin-fold_protein_conjugation.UBQ_conjugation_(ubiquitylation).UBQ_ubiquitin-fold_protein	UBQ_ubiquitin-fold_protein_&_original_description:_none
HORVU.MOREX.r3.6HG0559390	2113.94	0.664741	0.167571	3.96691	7.28104e-05	0.00392558	Polyubiquitin_protein	GO:0009751	PF00240,PF00240,PF00240,PF00240	IPR029071,IPR029071,IPR000626,IPR000626,IPR000626,IPR000626,IPR029071,IPR029071__________	'19.2.2.1	Protein_homeostasis.ubiquitin-proteasome_system.ubiquitin-fold_protein_conjugation.UBQ_conjugation_(ubiquitylation).UBQ_ubiquitin-fold_protein	UBQ_ubiquitin-fold_protein_&_original_description:_none
HORVU.MOREX.r3.6HG0615060	749.779	0.661107	0.188826	3.50114	0.000463264	0.0183453	Transcription_factor_protein	GO:0046983	PF00010	IPR011598,IPR011598_________	'15.5.1.2.26'	RNA_biosynthesis.DNA-binding_transcriptional_regulation.basic_DNA-binding_domain.basic_helix-loop-helix_(bHLH)_domain.bHLH_class-XV/PRE_transcription_factor	bHLH_class-XV/PRE_transcription_factor_&_original_description:_none
HORVU.MOREX.r3.5HG0524270	950.943	0.660556	0.171878	3.84318	0.000121452	0.00598178	Basic_helix-loop-helix_transcription_factor	GO:0046983	PF00010	IPR011598,IPR011598________	'15.5.1.2.15'	RNA_biosynthesis.DNA-binding_transcriptional_regulation.basic_DNA-binding_domain.basic_helix-loop-helix_(bHLH)_domain.bHLH_class-Vb_transcription_factor	bHLH_class-Vb_transcription_factor_&_original_description:_none
HORVU.MOREX.r3.3HG0286500	842.376	0.658134	0.197305	3.33563	0.000851074	0.0298641	Serine/threonine-protein_kinase_SSN3	GO:0000166,GO:0004672,GO:0004674,GO:0004693,GO:0005524,GO:0005634,GO:0006351,GO:0006355,GO:0006468,GO:0008353,GO:0016301,GO:0016310,GO:0016740,GO:0046872,GO:0051726	NA	NA_________	'35.2'	No_Mercator4_annotation.no_other_annotation_available	not_classified_&_original_description:_none
HORVU.MOREX.r3.7HG0726940	1615.02	0.656639	0.16886	3.88866	0.000100801	0.00515027	Auxin_response_factor	GO:0003677,GO:0005634,GO:0006351,GO:0006355,GO:0009725,GO:0009734	PF02309,PF02362,PF06507	IPR015300,IPR033389,IPR003340,IPR010525_________	'15.5.9	RNA_biosynthesis.DNA-binding_transcriptional_regulation.beta-barrel_DNA-binding_domain.ARF_transcription_factor	ARF_transcription_factor_&_original_description:_none
HORVU.MOREX.r3.2HG0215280	2069.66	0.653515	0.19343	3.37855	0.000728687	0.0264173	Peroxidase	GO:0004601,GO:0005576,GO:0006979,GO:0016491,GO:0020037,GO:0042744,GO:0046872,GO:0055114,GO:0098869	PF00141	IPR002016,IPR010255___________	'50.1.	Enzyme_classification.EC_1_oxidoreductases.EC_1-11_oxidoreductase_acting_on_peroxide_as_acceptor	EC_1.11_oxidoreductase_acting_on_peroxide_as_acceptor_&_original_description:_none
HORVU.MOREX.r3.1HG0018590	629.952	0.651849	0.180328	3.6148	0.000300583	0.0127387	MYB_transcription_factor	GO:0000981,GO:0001135,GO:0003677,GO:0005634,GO:0006357,GO:0010119,GO:0030154,GO:0043565,GO:0044212	PF00249,PF00249	IPR001005,IPR001005,IPR009057_________	'15.5.3.9.2.10'	RNA_biosynthesis.DNA-binding_transcriptional_regulation.helix-turn-helix_DNA-binding_domain.MYB__transcription_factor_family.R2R3-MYB_transcription_factor_family.subgroup-13_transcription_factor	MYB_class-R2R3_subgroup-13_transcription_factor_&_original_description:_none
HORVU.MOREX.r3.5HG0463770	1122.75	0.649744	0.133324	4.87343	1.09676e-06	0.000103379	Kinase_family_protein	GO:0000166,GO:0004672,GO:0004674,GO:0005524,GO:0006468,GO:0016301,GO:0016310	PF00069	IPR011009,IPR000719_________	'50.2.7'	Enzyme_classification.EC_2_transferases.EC_2-7_transferase_transferring_phosphorus-containing_group	EC_2.7_transferase_transferring_phosphorus-containing_group_&_original_description:_none
HORVU.MOREX.r3.4HG0342860	542.373	0.648658	0.193285	3.35597	0.000790863	0.0281868	Kinase_family_protein	GO:0000166,GO:0004672,GO:0004674,GO:0005524,GO:0006468,GO:0016301,GO:0016310	PF00069	IPR011009,IPR000719_________	'50.2.7'	Enzyme_classification.EC_2_transferases.EC_2-7_transferase_transferring_phosphorus-containing_group	EC_2.7_transferase_transferring_phosphorus-containing_group_&_original_description:_none
HORVU.MOREX.r3.3HG0313110	6022	0.646541	0.156186	4.13955	3.47988e-05	0.00203253	Auxin_response_factor	GO:0003677,GO:0005634,GO:0006351,GO:0006355,GO:0009725,GO:0009734	PF06507,PF02362,PF02309,PF02309	IPR010525,IPR003340,IPR015300,IPR033389,IPR033389_________	'15.5.9	RNA_biosynthesis.DNA-binding_transcriptional_regulation.beta-barrel_DNA-binding_domain.ARF_transcription_factor	ARF_transcription_factor_&_original_description:_none
HORVU.MOREX.r3.7HG0659200	863.54	0.64638	0.16172	3.99692	6.41724e-05	0.0035013	BTB/POZ_domain-containing_protein	GO:0060918,GO:0099402	PF03000	IPR011333,IPR027356_________	'19.2.2.12.4.2.8'	Protein_homeostasis.ubiquitin-proteasome_system.ubiquitin-fold_protein_conjugation.CULLIN-based_E3_ubiquitin_ligase_activities.CUL3-based_E3_ubiquitin_ligase_complexes.BTB/POZ_substrate_adaptor_component_activities.substrate_adaptor_*(NPY)	substrate_adaptor_*(NPY)_of_CUL3-BTB_E3_ubiquitin_ligase_complex_&_original_description:_none
HORVU.MOREX.r3.5HG0480830	1905.75	0.644348	0.202593	3.18051	0.00147016	0.0458752	Auxin_repressed/dormancy_associated_protein	NA	PF05564	IPR008406________	'35.2'	No_Mercator4_annotation.no_other_annotation_available	not_classified_&_original_description:_none
HORVU.MOREX.r3.3HG0249890	506.615	0.638277	0.194197	3.28675	0.0010135	0.0343721	Auxin_response_factor	GO:0003677,GO:0005634,GO:0006351,GO:0006355,GO:0009725,GO:0009734	PF02362,PF06507,PF02309	IPR003340,IPR010525,IPR015300,IPR033389_________	'15.5.9	RNA_biosynthesis.DNA-binding_transcriptional_regulation.beta-barrel_DNA-binding_domain.ARF_transcription_factor	ARF_transcription_factor_&_original_description:_none
HORVU.MOREX.r3.3HG0304720	1081.61	0.635099	0.162786	3.90143	9.5626e-05	0.00491342	RING_finger_protein	NA	NA	NA_________	'19.2.2.8.2.16'	Protein_homeostasis.ubiquitin-proteasome_system.ubiquitin-fold_protein_conjugation.RING_E3_ubiquitin_ligase_activities.RING-HC-class.E3_ubiquitin_ligase	E3_ubiquitin_ligase_&_original_description:_none
HORVU.MOREX.r3.4HG0388470	1035.96	0.630673	0.128649	4.90229	9.47272e-07	9.05373e-05	Rotundifolia-like_protein	NA	PF08137	IPR012552__________	'11.11.1.6	Phytohormone_action.signalling_peptides.NCRP_(non-cysteine-rich-peptide)_category.DVL/ROT-peptide_activity.DVL/RTFL-precursor_polypeptide	DVL/RTFL_precursor_polypeptide_&_original_description:_none
HORVU.MOREX.r3.1HG0010330	867.135	0.629026	0.146751	4.28635	1.8163e-05	0.00117096	cytochrome_P450,_family_705,_subfamily_A,_polypeptide_1	NA	NA	NA____	'35.2'	No_Mercator4_annotation.no_other_annotation_available	not_classified_&_original_description:_none
HORVU.MOREX.r3.3HG0243920	1221.72	0.62742	0.120051	5.22628	1.72956e-07	1.9699e-05	VQ_motif-containing_protein	GO:0016020,GO:0016021	PF05678	IPR008889_________	'15.5.7.5.2'	RNA_biosynthesis.DNA-binding_transcriptional_regulation.beta-hairpin_exposed_by_alpha/beta-scaffold_structure.WRKY_transcription_factor_activity.regulatory_protein_*(VQ4)	regulatory_protein_*(VQ4)_of_WRKY_transcription_factor_activity_&_original_description:_none
HORVU.MOREX.r3.6HG0553150	6073.88	0.624105	0.157959	3.95105	7.78091e-05	0.00417042	Polyubiquitin	NA	PF00240,PF00240,PF00240,PF00240,PF00240,PF00240	IPR000626,IPR000626,IPR000626,IPR000626,IPR000626,IPR000626,IPR029071,IPR029071,IPR029071,IPR029071,IPR029071,IPR029071___________	'19.2.2.1	Protein_homeostasis.ubiquitin-proteasome_system.ubiquitin-fold_protein_conjugation.UBQ_conjugation_(ubiquitylation).UBQ_ubiquitin-fold_protein	UBQ_ubiquitin-fold_protein_&_original_description:_none
HORVU.MOREX.r3.4HG0342760	1397.66	0.606915	0.109345	5.55045	2.84936e-08	3.70892e-06	BTB/POZ_domain-containing_protein	GO:0060918,GO:0099402	PF00651,PF03000	IPR000210,IPR011333,IPR027356_________	'19.2.2.12.4.2.8'	Protein_homeostasis.ubiquitin-proteasome_system.ubiquitin-fold_protein_conjugation.CULLIN-based_E3_ubiquitin_ligase_activities.CUL3-based_E3_ubiquitin_ligase_complexes.BTB/POZ_substrate_adaptor_component_activities.substrate_adaptor_*(NPY)	substrate_adaptor_*(NPY)_of_CUL3-BTB_E3_ubiquitin_ligase_complex_&_original_description:_none
HORVU.MOREX.r3.2HG0097810	4225.57	0.595046	0.147939	4.02224	5.76468e-05	0.00317696	Pectate_lyase	GO:0016829,GO:0030570,GO:0045490,GO:0046872	PF00544	IPR011050,IPR002022__________	'50.4.2'	Enzyme_classification.EC_4_lyases.EC_4-2_carbon-oxygen_lyase	EC_4.2_carbon-oxygen_lyase_&_original_description:_none
HORVU.MOREX.r3.1HG0086460	4038.52	0.590294	0.13303	4.4373	9.1094e-06	0.000640117	Auxin-responsive_protein	GO:0005634,GO:0006351,GO:0006355,GO:0009734	PF02309	IPR033389__________	'11.2.2.2'	Phytohormone_action.auxin.perception_and_signal_transduction.transcriptional_repressor_*(IAA/AUX)	transcriptional_repressor_*(IAA/AUX)_&_original_description:_none
HORVU.MOREX.r3.3HG0322080	1062.05	0.587972	0.180297	3.26113	0.00110969	0.0368122	Non_specific_phospholipase_C	GO:0003824,GO:0008152,GO:0016788	PF04185	IPR007312,IPR017850________	'5.2.10.2.3	Lipid_metabolism.glycerolipid_metabolism.glycerolipid_degradation.phospholipase_activities.phospholipase_C_activities.phospholipase-C_*(nPLC)	phospholipase-C_*(nPLC))_&_original_description:_none
HORVU.MOREX.r3.4HG0382790	1880.53	0.582181	0.173963	3.34658	0.000818141	0.0288566	cAMP-regulated_phosphoprotein-like_protein	GO:0016020,GO:0016021	PF04667	IPR006760_________	'35.2'	No_Mercator4_annotation.no_other_annotation_available	not_classified_&_original_description:_none
HORVU.MOREX.r3.3HG0238960	1084.04	0.581375	0.180025	3.22941	0.00124046	0.0403185	DUF581_family_protein	NA	PF04570	IPR007650_________	'27.3.3'	Multi-process_regulation.SnRK1-kinase_regulatory_system.regulatory_protein_*(FLZ)_of_SnRK1_complex	regulatory_protein_*(FLZ)_of_SnRK1_complex_&_original_description:_none
HORVU.MOREX.r3.3HG0261980	726.703	0.579758	0.1219	4.756	1.9747e-06	0.000172455	Serine/threonine-protein_phosphatase	GO:0004721,GO:0006470,GO:0016787,GO:0046872	PF16891,PF00149	IPR031675,IPR004843,IPR029052__________	'18.5.1.1.1	Protein_modification.dephosphorylation.protein_serine/threonine_phosphatase_families.PPP_Fe-Zn-dependent_phosphatase_families.PP1-class_phosphatase_complex.catalytic_component	catalytic_component_of_PP1_phosphatase_&_original_description:_none
HORVU.MOREX.r3.4HG0375600	1794.49	0.577118	0.147917	3.90163	9.55478e-05	0.00491342	Heavy_metal_transport/detoxification_superfamily_protein,_putative	GO:0030001,GO:0046872	PF00403	IPR006121,IPR006121______	'35.2'	No_Mercator4_annotation.no_other_annotation_available	not_classified_&_original_description:_none
HORVU.MOREX.r3.5HG0438740	737.505	0.573152	0.14844	3.86117	0.000112847	0.0056187	Kinase_family_protein	GO:0000166,GO:0004672,GO:0004674,GO:0005524,GO:0006468,GO:0016301,GO:0016310	PF00069	IPR000719,IPR011009_________	'50.2.7'	Enzyme_classification.EC_2_transferases.EC_2-7_transferase_transferring_phosphorus-containing_group	EC_2.7_transferase_transferring_phosphorus-containing_group_&_original_description:_none
HORVU.MOREX.r3.2HG0096530	1480.28	0.57017	0.147847	3.85649	0.000115025	0.00569603	Arginine/serine-rich_splicing_factor,_putative	GO:0000398,GO:0003676,GO:0003723,GO:0005681	NA	NA________	'16.1.6.4'	RNA_processing.pre-RNA_splicing.spliceosome-associated_non-snRNP_factor_activities.RNA_splicing_factor_*(RS31/40/41)	RNA_splicing_factor_*(RS31/40/41)_&_original_description:_none
HORVU.MOREX.r3.3HG0219750	362.386	0.549976	0.14714	3.73777	0.000185661	0.00863102	Disease_resistance_protein_(NBS-LRR_class)_family	NA	PF00931	IPR002182,IPR027417,IPR032675______	'35.2'	No_Mercator4_annotation.no_other_annotation_available	not_classified_&_original_description:_none
HORVU.MOREX.r3.1HG0029430	997.776	0.546325	0.135643	4.02767	5.63327e-05	0.00312344	Protein_kinase	GO:0000166,GO:0004672,GO:0004674,GO:0005524,GO:0006468,GO:0016301,GO:0016310,GO:0016740	PF00069,PF00069,PF00433	IPR011009,IPR011009,IPR000719,IPR000719,IPR017892__________	'18.4.5.2'	Protein_modification.phosphorylation.AGC_protein_kinase_families.AGC-VII_protein_kinase_*(NDR1-8)	AGC-VII_protein_kinase_*(NDR1-8)_&_original_description:_none
HORVU.MOREX.r3.3HG0218320	2082.76	0.54458	0.0937328	5.80992	6.25034e-09	9.49183e-07	Protein_kinase	GO:0004672,GO:0004871,GO:0005524,GO:0005737,GO:0006468,GO:0016301,GO:0016310,GO:0035556	NA	NA__________	'50.2.7'	Enzyme_classification.EC_2_transferases.EC_2-7_transferase_transferring_phosphorus-containing_group	EC_2.7_transferase_transferring_phosphorus-containing_group_&_original_description:_none
HORVU.MOREX.r3.2HG0214070	1687.65	0.542435	0.139029	3.90159	9.55617e-05	0.00491342	AT_hook_motif_DNA-binding_family_protein,_putative	GO:0003677	PF03479	IPR005175_____	'15.5.8.1.2'	RNA_biosynthesis.DNA-binding_transcriptional_regulation.beta-sheet_DNA-binding_domain.AHL_family.clade-B_transcription_factor	AHL_clade-B_transcription_factor_&_original_description:_none
HORVU.MOREX.r3.7HG0733020	2468.21	0.542247	0.153511	3.53231	0.000411949	0.0166086	Polyubiquitin	NA	PF00240,PF00240,PF00240,PF00240,PF00240	IPR029071,IPR029071,IPR029071,IPR029071,IPR000626,IPR000626,IPR000626,IPR000626,IPR000626,IPR029071___________	'19.2.2.1	Protein_homeostasis.ubiquitin-proteasome_system.ubiquitin-fold_protein_conjugation.UBQ_conjugation_(ubiquitylation).UBQ_ubiquitin-fold_protein	UBQ_ubiquitin-fold_protein_&_original_description:_none
HORVU.MOREX.r3.7HG0728060	1139.61	0.54201	0.152158	3.56215	0.000367831	0.0150971	Aminodeoxychorismate_synthase	GO:0006541,GO:0009058,GO:0009396	PF00117,PF00117,PF00425,PF04715	IPR029062,IPR029062,IPR017926,IPR017926,IPR015890,IPR005802,IPR005801,IPR006805__________	'7.5.1	Coenzyme_metabolism.tetrahydrofolate_metabolism.p-aminobenzoate_biosynthesis.aminodeoxychorismate_synthase	aminodeoxychorismate_synthase_&_original_description:_none
HORVU.MOREX.r3.1HG0050290	408.086	0.541708	0.137988	3.92578	8.64509e-05	0.00451842	ADP-ribosylation_factor_GTPase-activating_protein	GO:0005096,GO:0043547,GO:0046872	PF01412	IPR001164________	'22.2.1.2.3.2'	Vesicle_trafficking.retrograde_trafficking.Coat_protein_I_(COPI)_coatomer_machinery.coat_protein_recruiting.ARF-GTPase_activation.class_II_ARF-GAP_protein	class_II_ARF-GAP_ARF-GTPase-activating_protein_&_original_description:_none
HORVU.MOREX.r3.7HG0661920	1692.63	0.541133	0.163529	3.3091	0.000935958	0.0321817	Auxin_response_factor	GO:0003677,GO:0005634,GO:0006351,GO:0006355,GO:0009725,GO:0009734	PF06507,PF02362	IPR010525,IPR003340,IPR015300_________	'15.5.9	RNA_biosynthesis.DNA-binding_transcriptional_regulation.beta-barrel_DNA-binding_domain.ARF_transcription_factor	ARF_transcription_factor_&_original_description:_none
HORVU.MOREX.r3.7HG0674460	1308.83	0.533794	0.121898	4.37902	1.19212e-05	0.000810613	F-box_family_protein	NA	NA	IPR001810_________	'35.2'	No_Mercator4_annotation.no_other_annotation_available	not_classified_&_original_description:_none
HORVU.MOREX.r3.1HG0052230	674.418	0.532865	0.117651	4.52918	5.92121e-06	0.000432771	RNA_binding_protein	GO:0003676,GO:0003723,GO:0008270	PF00076	IPR000504,IPR012677_________	'35.2'	No_Mercator4_annotation.no_other_annotation_available	not_classified_&_original_description:_none
HORVU.MOREX.r3.4HG0338630	803.547	0.526043	0.14526	3.62138	0.000293037	0.0124963	Sec14p-like_phosphatidylinositol_transfer_family_protein	NA	PF03765,PF00650	IPR011074,IPR001251,IPR011074,IPR001251_______	'35.2'	No_Mercator4_annotation.no_other_annotation_available	not_classified_&_original_description:_none
HORVU.MOREX.r3.3HG0317780	2928.32	0.517571	0.158839	3.25846	0.00112017	0.0371151	2-oxoglutarate_(2OG)_and_Fe(II)-dependent_oxygenase_superfamily_protein	GO:0016491,GO:0046872,GO:0055114	PF03171,PF14226	IPR005123,IPR026992_____	'50.1.13'	Enzyme_classification.EC_1_oxidoreductases.EC_1-14_oxidoreductase_acting_on_paired_donor_with_incorporation_or_reduction_of_molecular_oxygen	EC_1.14_oxidoreductase_acting_on_paired_donor_with_incorporation_or_reduction_of_molecular_oxygen_&_original_description:_none
HORVU.MOREX.r3.4HG0372280	349.124	0.509277	0.146272	3.48171	0.000498227	0.0193653	xylulose_kinase-2	NA	NA	NA__________	'35.2'	No_Mercator4_annotation.no_other_annotation_available	not_classified_&_original_description:_none
HORVU.MOREX.r3.2HG0215900	888.253	0.508621	0.118203	4.30295	1.68537e-05	0.00109951	C2H2-like_zinc_finger_protein	GO:0003676	NA	NA________	'35.2'	No_Mercator4_annotation.no_other_annotation_available	not_classified_&_original_description:_none
HORVU.MOREX.r3.6HG0548250	6376.37	0.501459	0.144051	3.48113	0.0004993	0.0193653	Beta-fructofuranosidase,_insoluble_protein	GO:0004553,GO:0005975,GO:0008152,GO:0016787,GO:0016798	PF00251,PF08244	IPR023296,IPR013320,IPR013320,IPR013148,IPR013189_________	'3.1.4.1	Carbohydrate_metabolism.sucrose_metabolism.degradation.invertase_activities.cell_wall_acid_beta-fructofuranosidase_*(CWIN)	cell_wall_acid_beta-fructofuranosidase_*(CWIN)_&_original_description:_none
HORVU.MOREX.r3.1HG0066030	1338.04	0.501204	0.132257	3.78963	0.000150873	0.00728641	RPA-interacting_protein_A	NA	PF14766,PF14767,PF14768	IPR028158,IPR028155,IPR028159_________	'35.2'	No_Mercator4_annotation.no_other_annotation_available	not_classified_&_original_description:_none
HORVU.MOREX.r3.4HG0389550	1744.93	0.500311	0.15429	3.24267	0.00118416	0.0387876	Coronatine-insensitive_protein_1	NA	NA	NA_________	'11.7.2.1.1	Phytohormone_action.jasmonic_acid.perception_and_signal_transduction.receptor_activities.receptor_complex.component_*(COI)	component_*(COI)_of_jasmonic_acid_receptor_complex_&_original_description:_none
HORVU.MOREX.r3.1HG0025440	2380.13	0.497867	0.15463	3.21972	0.00128315	0.0413641	Transcription_initiation_factor_TFIID_subunit_13	GO:0003743,GO:0006366,GO:0006413,GO:0046982	PF02269	IPR003195,IPR009072______	'15.3.4.3.3.5'	RNA_biosynthesis.RNA_polymerase_II-dependent_transcription.transcription_co-activation.SAGA_histone_acetyltransferase_complex.SPT_recruitment_module.component_*(SPT3/TAF13)	component_*(SPT3/TAF13)_of_SAGA_transcription_co-activator_complex_&_original_description:_none
HORVU.MOREX.r3.1HG0069870	521.646	0.494434	0.145269	3.40357	0.000665111	0.0245687	F-box_protein	NA	NA	IPR001810__________	'19.2.2.12.3.3.12'	Protein_homeostasis.ubiquitin-proteasome_system.ubiquitin-fold_protein_conjugation.CULLIN-based_E3_ubiquitin_ligase_activities.CUL1-based/SCF_E3_ubiquitin_ligase_complexes.F-BOX_substrate_adaptor_component_activities.substrate_adaptor_*(AUF)	substrate_adaptor_*(AUF)_of_SCF_E3_ubiquitin_ligase_complex_&_original_description:_none
HORVU.MOREX.r3.2HG0170250	1204.78	0.490257	0.132615	3.69685	0.00021829	0.00983024	Response_regulator	GO:0000160,GO:0005634,GO:0005829	PF00072	IPR001789,IPR011006__________	'11.4.2.6'	Phytohormone_action.cytokinin.perception_and_signal_transduction.A-type_ARR_response_regulator	A-type_ARR_response_regulator_of_cytokinin_signalling_&_original_description:_none
HORVU.MOREX.r3.4HG0416470	449.516	0.487037	0.129858	3.75055	0.000176448	0.0082589	Intracellular_protease_1	GO:0006508,GO:0008233	PF01965	IPR002818,IPR029062_________	'35.2'	No_Mercator4_annotation.no_other_annotation_available	not_classified_&_original_description:_none
HORVU.MOREX.r3.2HG0115240	380.604	0.483666	0.144519	3.34672	0.000817742	0.0288566	Tubby-like_F-box_protein	GO:0035091	PF01167,PF00646	IPR000007,IPR001810,IPR001810,IPR025659_________	'26.13.2'	External_stimuli_response.multi-stress.regulatory_stress-responsive_protein_*(TLP)	stress-responsive_regulatory_protein_*(TLP)_&_original_description:_none
HORVU.MOREX.r3.3HG0238250	4470.34	0.476619	0.11241	4.23999	2.2353e-05	0.00139431	Gigantea-like_protein	GO:2000028	NA	NA__________	'26.1.2.3.2'	External_stimuli_response.light.UV-A/blue_light.zeitlupe-mediated_photoperception.regulatory_protein_*(GIGANTEA)	regulatory_protein_*(GIGANTEA)_of_zeitlupe-mediated_photoperception_&_original_description:_none
HORVU.MOREX.r3.1HG0057430	1408.52	0.474648	0.116047	4.09013	4.31128e-05	0.002445	Phosphatidylinositol-4-phosphate_5-kinase_5-like_protein	GO:0016020,GO:0016021,GO:0016301,GO:0016310	PF02493,PF02493,PF02493,PF02493,PF02493,PF02493,PF02493	IPR003409,IPR003409,IPR003409,IPR003409,IPR003409,IPR003409,IPR003409________	'5.8.	Lipid_metabolism.cytoplasmic_lipid_droplet-associated_activities.regulatory_protein_*(MORN1)	regulatory_protein_*(MORN1)_involved_in_cytoplasmic_lipid_droplet-associated_activities_&_original_description:_none
HORVU.MOREX.r3.3HG0288420	7162.78	0.472678	0.119563	3.95339	7.70518e-05	0.00413794	Mannan_endo-1,4-beta-mannosidase-like_protein	GO:0004553,GO:0005975,GO:0008152,GO:0016787,GO:0016798	PF00150	IPR001547,IPR017853_________	'21.2.3.2.2'	Cell_wall_organisation.hemicellulose.heteromannan.modification_and_degradation.endo-beta-1,4-mannanase_*(MAN)	endo-beta-1,4-mannanase_*(MAN)_&_original_description:_none
HORVU.MOREX.r3.5HG0433470	20040.3	0.471229	0.118833	3.96549	7.3246e-05	0.0039413	Auxin-responsive_protein	GO:0005634,GO:0006351,GO:0006355,GO:0009734	PF02309	IPR033389__________	'11.2.2.2'	Phytohormone_action.auxin.perception_and_signal_transduction.transcriptional_repressor_*(IAA/AUX)	transcriptional_repressor_*(IAA/AUX)_&_original_description:_none
HORVU.MOREX.r3.4HG0391310	800.954	0.462952	0.143962	3.2158	0.00130082	0.0418329	Kinase_family_protein	GO:0004672,GO:0004674,GO:0005524,GO:0005634,GO:0005737,GO:0005886,GO:0006468,GO:0016301,GO:0016310,GO:0035556	PF00069,PF00069	IPR000719,IPR000719,IPR011009,IPR011009_________	'18.4.5.4'	Protein_modification.phosphorylation.AGC_protein_kinase_families.AGC-VIIIa/plant-AGC3_protein_kinase_*(AGC3)	AGC-VIIIa/plant-AGC3_protein_kinase_*(AGC3)_&_original_description:_none
HORVU.MOREX.r3.7HG0733110	9081.86	0.462526	0.125578	3.68319	0.000230333	0.0102045	Polyubiquitin	NA	PF00240,PF00240,PF00240,PF00240,PF00240,PF00240	IPR029071,IPR029071,IPR000626,IPR000626,IPR000626,IPR000626,IPR000626,IPR000626,IPR029071,IPR029071,IPR029071,IPR029071___________	'19.2.2.1	Protein_homeostasis.ubiquitin-proteasome_system.ubiquitin-fold_protein_conjugation.UBQ_conjugation_(ubiquitylation).UBQ_ubiquitin-fold_protein	UBQ_ubiquitin-fold_protein_&_original_description:_none
HORVU.MOREX.r3.5HG0494470	369.466	0.449399	0.142347	3.15707	0.00159361	0.0486718	Transmembrane_emp24_domain-containing_protein	GO:0005789,GO:0016020,GO:0016021	PF01105	IPR009038________	'22.1.2.1	Vesicle_trafficking.anterograde_trafficking.protein_cargo_receptor_activities.P24_GPI-anchor_protein_cargo_receptor_complex.component_*(p24-beta	component_*(p24-beta)_of_GPI-anchor_protein_cargo_receptor_complex_&_original_description:_none
HORVU.MOREX.r3.2HG0189950	893.714	0.447676	0.106833	4.19041	2.78453e-05	0.00169145	Receptor-like_kinase	GO:0004672,GO:0005524,GO:0006468,GO:0016301,GO:0016310	PF00069	IPR000719,IPR011009__________	'50.2.7'	Enzyme_classification.EC_2_transferases.EC_2-7_transferase_transferring_phosphorus-containing_group	EC_2.7_transferase_transferring_phosphorus-containing_group_&_original_description:_none
HORVU.MOREX.r3.7HG0724180	554.187	0.445255	0.126424	3.52191	0.000428455	0.0171727	Protein_YIF1B	GO:0016020,GO:0016021	NA	NA__________	'35.2'	No_Mercator4_annotation.no_other_annotation_available	not_classified_&_original_description:_none
HORVU.MOREX.r3.3HG0279750	6728.77	0.442646	0.116992	3.78356	0.000154603	0.00743434	Auxin-responsive_protein	GO:0005634,GO:0006351,GO:0006355,GO:0009734	PF02309	IPR033389__________	'11.2.2.2'	Phytohormone_action.auxin.perception_and_signal_transduction.transcriptional_repressor_*(IAA/AUX)	transcriptional_repressor_*(IAA/AUX)_&_original_description:_none
HORVU.MOREX.r3.1HG0045040	4428.19	0.442316	0.105655	4.18642	2.83388e-05	0.00171381	Thioredoxin	GO:0005623,GO:0006662,GO:0015035,GO:0045454,GO:0055114	PF02966	IPR012336,IPR004123___________	'16.1.1.4	RNA_processing.pre-RNA_splicing.U2-type_major_spliceosome.U5_snRNP__complex.component_*(YLS8)	component_*(YLS8)_of_U5_snRNP_complex_&_original_description:_none
HORVU.MOREX.r3.5HG0479750	2477.24	0.439097	0.0953601	4.60461	4.1323e-06	0.000323658	Brevis_radix-like_protein	NA	PF13713,PF08381,PF08381	IPR027988,IPR013591,IPR013591_________	'29.2.4.2'	Plant_organogenesis.root_formation.lateral_root.plasma_membrane-to-nucleus_signalling_factor_*(BRX)	plasma_membrane-to-nucleus_signalling_factor_*(BRX)_&_original_description:_none
HORVU.MOREX.r3.2HG0112380	3792.3	0.437497	0.130624	3.34929	0.000810197	0.0286875	Potassium_transporter	GO:0006811,GO:0006813,GO:0015079,GO:0016020,GO:0016021,GO:0071805	PF02705	IPR003855,IPR003855__________	'24.2.3.	Solute_transport.carrier-mediated_transport.APC_superfamily.potassium_cation_transporter_*(HAK/KUP/KT)	potassium_cation_transporter_*(HAK/KUP/KT)_&_original_description:_none
HORVU.MOREX.r3.5HG0439390	1441.37	0.434775	0.118228	3.67742	0.000235602	0.0103551	glutamyl-tRNA_(Gln)_amidotransferase_subunit_A_(DUF620)	NA	PF04788	IPR006873______	'27.5.5.3'	Multi-process_regulation.ROP-GTPase_regulatory_system.ROP_GTPase_effector_activities.GTPase_effector_*(BDR)	GTPase_effector_*(BDR)_&_original_description:_none
HORVU.MOREX.r3.2HG0108280	1845.03	0.422657	0.127086	3.32576	0.000881778	0.0308228	Importin,_putative	GO:0005634,GO:0006886,GO:0008536	NA	NA__________	'23.5.2.1.6'	Protein_translocation.nucleus.nucleocytoplasmic_transport.nuclear_transport_receptor_activities.import_karyopherin_*(KA120)	nucleocytoplasmic_import_karyopherin_*(KA120)_&_original_description:_none
HORVU.MOREX.r3.6HG0614800	1889.87	0.417611	0.100497	4.15545	3.24648e-05	0.00191449	RING/U-box_superfamily_protein	NA	NA	NA_________	'35.2'	No_Mercator4_annotation.no_other_annotation_available	not_classified_&_original_description:_none
HORVU.MOREX.r3.4HG0333550	2996.68	0.409502	0.115868	3.5342	0.000409009	0.0165388	senescence-associated_family_protein,_putative_(DUF581)	NA	PF04570	IPR007650_______	'27.3.3'	Multi-process_regulation.SnRK1-kinase_regulatory_system.regulatory_protein_*(FLZ)_of_SnRK1_complex	regulatory_protein_*(FLZ)_of_SnRK1_complex_&_original_description:_none
HORVU.MOREX.r3.1HG0063720	1253.68	0.409243	0.122032	3.35357	0.000797753	0.0282994	Endo-1,3	GO:0016787	PF01738	IPR029058,IPR002925___________	'35.2'	No_Mercator4_annotation.no_other_annotation_available	not_classified_&_original_description:_none
HORVU.MOREX.r3.6HG0587880	1333.46	0.405675	0.110436	3.6734	0.000239347	0.0105017	Trihelix_transcription_factor	NA	NA	NA_________	'15.5.3.7	RNA_biosynthesis.DNA-binding_transcriptional_regulation.helix-turn-helix_DNA-binding_domain.TRIHELIX_family.transcription_factor_*(ENAP)	Trihelix_transcription_factor_*(ENAP)_&_original_description:_none
HORVU.MOREX.r3.6HG0547570	1500.18	0.400497	0.127146	3.14991	0.00163321	0.0496042	LURP-one-like_protein	NA	PF04525	IPR007612,IPR025659__________	'35.2'	No_Mercator4_annotation.no_other_annotation_available	not_classified_&_original_description:_none
HORVU.MOREX.r3.7HG0719560	1594.85	0.391484	0.11583	3.37981	0.000725355	0.0263314	transmembrane_protein,_putative_(DUF247)	NA	PF03140	IPR004158________	'35.2'	No_Mercator4_annotation.no_other_annotation_available	not_classified_&_original_description:_none
HORVU.MOREX.r3.5HG0536260	9593.15	0.375078	0.095922	3.91024	9.2204e-05	0.00477348	Beta-fructofuranosidase,_insoluble_protein	GO:0004553,GO:0005975,GO:0008152,GO:0016787,GO:0016798	PF00251,PF08244	IPR013148,IPR013189,IPR023296,IPR013320,IPR013320_________	'3.1.4.1	Carbohydrate_metabolism.sucrose_metabolism.degradation.invertase_activities.cell_wall_acid_beta-fructofuranosidase_*(CWIN)	cell_wall_acid_beta-fructofuranosidase_*(CWIN)_&_original_description:_none
HORVU.MOREX.r3.5HG0501200	1781.57	0.373118	0.106988	3.48747	0.000487614	0.0190959	Thioredoxin_superfamily_protein	NA	PF13462	IPR012336,IPR012336_________	'35.2'	No_Mercator4_annotation.no_other_annotation_available	not_classified_&_original_description:_none
HORVU.MOREX.r3.3HG0225930	3908.96	0.371115	0.100528	3.69165	0.000222805	0.00995159	Delta(7)-sterol-C5(6)-desaturase	GO:0005506,GO:0008610,GO:0016020,GO:0016021,GO:0016491,GO:0055114	PF04116	IPR006694___________	'5.5.1.5'	Lipid_metabolism.phytosterol_metabolism.plant_sterol_pathway.delta7-sterol_C-5_desaturase	delta7-sterol_C-5_desaturase_&_original_description:_none
HORVU.MOREX.r3.6HG0565890	22955.6	0.366463	0.111295	3.2927	0.000992293	0.0337367	Polyubiquitin	NA	PF00240,PF00240,PF00240,PF00240,PF00240,PF00240	IPR029071,IPR029071,IPR000626,IPR000626,IPR000626,IPR000626,IPR000626,IPR000626,IPR029071,IPR029071,IPR029071,IPR029071___________	'19.2.2.1	Protein_homeostasis.ubiquitin-proteasome_system.ubiquitin-fold_protein_conjugation.UBQ_conjugation_(ubiquitylation).UBQ_ubiquitin-fold_protein	UBQ_ubiquitin-fold_protein_&_original_description:_none
HORVU.MOREX.r3.3HG0237110	3603.56	0.35962	0.113836	3.15911	0.0015825	0.0484407	Protein_kinase	GO:0000166,GO:0004672,GO:0004674,GO:0005524,GO:0006468,GO:0016301,GO:0016310,GO:0016740	PF00069,PF00069,PF00433	IPR000719,IPR000719,IPR017892,IPR011009,IPR011009__________	'18.4.5.2'	Protein_modification.phosphorylation.AGC_protein_kinase_families.AGC-VII_protein_kinase_*(NDR1-8)	AGC-VII_protein_kinase_*(NDR1-8)_&_original_description:_none
HORVU.MOREX.r3.2HG0210040	2309.25	0.358662	0.0833104	4.30512	1.66894e-05	0.0010914	Transcription_factor	GO:0003677,GO:0005634,GO:0006351,GO:0006355	PF00249	IPR009057,IPR006447,IPR009057,IPR001005__________	'15.5.3.2.7'	RNA_biosynthesis.DNA-binding_transcriptional_regulation.helix-turn-helix_DNA-binding_domain.tryptophan-cluster_structure.MYBR-R-type_transcription_factor	MYBR-R-type_transcription_factor_&_original_description:_none
HORVU.MOREX.r3.1HG0049840	950.03	0.350945	0.108789	3.22592	0.00125568	0.0407166	protein_kinase_family_protein	NA	PF00069	IPR011009,IPR011992,IPR000719________	'18.4.4.5'	Protein_modification.phosphorylation.CAMK_protein_kinase_families.CRK_protein_kinase	CRK_protein_kinase_&_original_description:_none
HORVU.MOREX.r3.1HG0087670	3547.75	0.34931	0.0930252	3.755	0.000173338	0.00815525	Auxin_response_factor	GO:0003677,GO:0005634,GO:0006351,GO:0006355,GO:0009725,GO:0009734	PF02362,PF06507	IPR003340,IPR015300,IPR010525_________	'15.5.9	RNA_biosynthesis.DNA-binding_transcriptional_regulation.beta-barrel_DNA-binding_domain.ARF_transcription_factor	ARF_transcription_factor_&_original_description:_none
HORVU.MOREX.r3.3HG0301480	3112.54	0.343719	0.0827609	4.15316	3.27912e-05	0.00192763	Coronatine-insensitive_protein_1	NA	PF13516	IPR001611,IPR001810_________	'11.7.2.1.1	Phytohormone_action.jasmonic_acid.perception_and_signal_transduction.receptor_activities.receptor_complex.component_*(COI)	component_*(COI)_of_jasmonic_acid_receptor_complex_&_original_description:_none
HORVU.MOREX.r3.4HG0340370	7233.6	0.330335	0.0923488	3.57704	0.000347508	0.0143491	Endoglucanase	GO:0000272,GO:0003824,GO:0004553,GO:0005975,GO:0008152,GO:0008810,GO:0016020,GO:0016021,GO:0016787,GO:0016798,GO:0030245	PF00759	IPR001701,IPR008928___________	'21.1.1.1.2'	Cell_wall_organisation.cellulose.cellulose_synthase_complex_(CSC).CSC_components.class-A_endo-1,4-beta-glucanase_*(KOR)	cellulose_synthase_endo-1,4-beta-glucanase_*(KOR)_&_original_description:_none
HORVU.MOREX.r3.6HG0601660	40822.3	0.323909	0.101563	3.18925	0.00142645	0.0447669	S-adenosylmethionine_synthase	GO:0000166,GO:0004478,GO:0005524,GO:0006556,GO:0006730,GO:0016740,GO:0046872	PF02773,PF02772,PF00438	IPR022636,IPR022630,IPR002133,IPR022636,IPR022629,IPR022636,IPR022628__________	'50.2.5'	Enzyme_classification.EC_2_transferases.EC_2-5_transferase_transferring_alkyl_or_aryl_group,_other_than_methyl_group	EC_2.5_transferase_transferring_alkyl_or_aryl_group,_other_than_methyl_group_&_original_description:_none
HORVU.MOREX.r3.3HG0278540	2235.55	0.323679	0.0939907	3.44373	0.000573744	0.021722	Hydroxyacylglutathione_hydrolase	GO:0016787	PF00753	IPR001279,IPR001279__________	'50.3	Enzyme_classification.EC_3_hydrolases.EC_3-1_hydrolase_acting_on_ester_bond	EC_3.1_hydrolase_acting_on_ester_bond_&_original_description:_none
HORVU.MOREX.r3.4HG0336570	5131.34	0.323281	0.0935561	3.45548	0.000549313	0.0210006	Phospholipase_A2	GO:0004623,GO:0005509,GO:0005576,GO:0006644,GO:0016042,GO:0050482	NA	IPR016090__________	'5.2.10.2.2	Lipid_metabolism.glycerolipid_metabolism.glycerolipid_degradation.phospholipase_activities.phospholipase_A2_activities.phospholipase-A2_*(sPLA2)	phospholipase-A2_*(sPLA2))_&_original_description:_none
HORVU.MOREX.r3.1HG0068140	8926.45	0.298913	0.0919768	3.24987	0.00115458	0.0379333	Protein_translation_factor_SUI1-like_protein	GO:0003743,GO:0006413	PF01253	IPR005874,IPR001950,IPR001950_______	'17.3.1.1	Protein_biosynthesis.translation_initiation.Pre-Initiation_Complex_(PIC)_module.eIF1_PIC_assembly_factor_activity.assembly_factor_*(eIF1)	assembly_factor_(eIF1)_of_eIF1_&_original_description:_none
HORVU.MOREX.r3.4HG0398400	6633.34	0.294863	0.0887246	3.32336	0.000889414	0.0310427	BTB/POZ_domain-containing_protein	GO:0060918,GO:0099402	PF03000,PF00651	IPR027356,IPR000210,IPR011333_________	'19.2.2.12.4.2.8'	Protein_homeostasis.ubiquitin-proteasome_system.ubiquitin-fold_protein_conjugation.CULLIN-based_E3_ubiquitin_ligase_activities.CUL3-based_E3_ubiquitin_ligase_complexes.BTB/POZ_substrate_adaptor_component_activities.substrate_adaptor_*(NPY)	substrate_adaptor_*(NPY)_of_CUL3-BTB_E3_ubiquitin_ligase_complex_&_original_description:_none
HORVU.MOREX.r3.1HG0063780	2364.42	0.283277	0.0897405	3.15663	0.00159605	0.048692	ARM_REPEAT_PROTEIN_INTERACTING_WITH_ABF2	NA	PF00514,PF00514,PF00514,PF00651	IPR011333,IPR016024,IPR000225,IPR000225,IPR000225,IPR000210,IPR016024______	'19.2.2.12.4.2.22'	Protein_homeostasis.ubiquitin-proteasome_system.ubiquitin-fold_protein_conjugation.CULLIN-based_E3_ubiquitin_ligase_activities.CUL3-based_E3_ubiquitin_ligase_complexes.BTB/POZ_substrate_adaptor_component_activities.substrate_adaptor_*(ARIA)	substrate_adaptor_*(ARIA)_of_CUL3-based_E3_ubiquitin_ligase_complex_&_original_description:_none
HORVU.MOREX.r3.1HG0090760	1969.02	0.280933	0.082478	3.40616	0.000658833	0.0244027	Nuclear_transcription_factor_Y_subunit_B	GO:0005634,GO:0006355,GO:0043565,GO:0046982	PF00808	IPR003958,IPR009072______	'15.5.4.3.2'	RNA_biosynthesis.DNA-binding_transcriptional_regulation.other_all-alpha-helix_DNA-binding_domain.NF-Y_transcription_factor_complex.component_*(NF-YB)	component_*(NF-YB)_of_NF-Y_transcription_factor_complex_&_original_description:_none
HORVU.MOREX.r3.6HG0576950	7084.73	0.245301	0.0744943	3.29288	0.000991672	0.0337367	MOB_kinase_activator-like_1A	GO:0016301,GO:0016310	PF03637	IPR005301,IPR005301________	'27.12.2'	Multi-process_regulation.RAM_(Regulation_of_Ace2_and_Morphogenesis)_signalling.NDR-activator_component_*(MOB1/2)	NDR-activator_component_*(MOB1/2)_of_RAM_signalling_pathway_&_original_description:_none
HORVU.MOREX.r3.5HG0523150	4685.56	-0.230571	0.0730779	-3.15514	0.00160421	0.0488863	Protein_phosphatase_2c,_putative	GO:0003824,GO:0004721,GO:0006470,GO:0016787	PF07228	IPR001932,IPR001932________	'35.2'	No_Mercator4_annotation.no_other_annotation_available	not_classified_&_original_description:_none
HORVU.MOREX.r3.3HG0305770	3342.83	-0.252156	0.079721	-3.16298	0.00156162	0.0479088	Formin-like_protein	GO:0016020,GO:0016021	PF02181	IPR015425__________	'20.2.2.6	Cytoskeleton_organisation.microfilament_network.actin_polymerisation.formin_actin_filament_elongation_factor_activities.group-I_formin	group-I_formin_actin_filament_elongation_factor_&_original_description:_none
HORVU.MOREX.r3.1HG0010660	57521.1	-0.275063	0.073738	-3.73027	0.000191272	0.00881768	Defensin	GO:0006952	NA	IPR003614___________	'26.10.3.3.3.2'	External_stimuli_response.pathogen.defense_mechanisms.defense_enzyme_activities.defensin_activities.defensin_*(PDF2)	defensin_*(PDF2)_&_original_description:_none
HORVU.MOREX.r3.3HG0249230	3863.27	-0.275878	0.0788728	-3.49776	0.000469175	0.0185068	Ribonuclease_Z	GO:0008033,GO:0016891,GO:0042779,GO:0090502	PF13691,PF12706	IPR027794,IPR001279,IPR001279,IPR001279,IPR001279__________	'50.3	Enzyme_classification.EC_3_hydrolases.EC_3-1_hydrolase_acting_on_ester_bond	EC_3.1_hydrolase_acting_on_ester_bond_&_original_description:_none
HORVU.MOREX.r3.1HG0002630	2889.51	-0.297201	0.0842441	-3.52785	0.000418946	0.016841	Formin-like_protein	GO:0016020,GO:0016021	PF02181	IPR015425__________	'20.2.2.6	Cytoskeleton_organisation.microfilament_network.actin_polymerisation.formin_actin_filament_elongation_factor_activities.group-I_formin	group-I_formin_actin_filament_elongation_factor_&_original_description:_none
HORVU.MOREX.r3.6HG0602870	2680.55	-0.309311	0.0942745	-3.28097	0.00103452	0.0349551	GDSL_esterase/lipase	GO:0016788	PF00657	IPR001087,IPR013830,IPR013830__________	'35.2'	No_Mercator4_annotation.no_other_annotation_available	not_classified_&_original_description:_none
HORVU.MOREX.r3.3HG0310920	2975.78	-0.321129	0.0844669	-3.80183	0.000143631	0.00697363	Histidine_kinase	GO:0000155,GO:0000160,GO:0005622,GO:0007165,GO:0016020,GO:0016021,GO:0016301,GO:0016310,GO:0016772,GO:0023014	PF02518,PF03924,PF00512,PF00072	IPR011006,IPR003594,IPR003594,IPR003594,IPR006189,IPR003661,IPR003661,IPR001789,IPR011006__________	'11.4.2	Phytohormone_action.cytokinin.perception_and_signal_transduction.receptor_protein_*(AHK)	receptor_protein_*(AHK)_&_original_description:_none
HORVU.MOREX.r3.2HG0211800	1946.96	-0.336286	0.0908596	-3.70116	0.000214617	0.00969679	Serine/threonine-protein_kinase	GO:0000166,GO:0004672,GO:0004674,GO:0005524,GO:0006468,GO:0016020,GO:0016021,GO:0016301,GO:0016310,GO:0016740,GO:0048544	PF00954,PF08276,PF01453,PF07714	IPR000858,IPR001480,IPR003609,IPR001480,IPR001245,IPR011009__________	'50.2.7'	Enzyme_classification.EC_2_transferases.EC_2-7_transferase_transferring_phosphorus-containing_group	EC_2.7_transferase_transferring_phosphorus-containing_group_&_original_description:_none
HORVU.MOREX.r3.7HG0703750	7957.37	-0.349024	0.0904887	-3.8571	0.00011474	0.00569222	Programmed_cell_death_protein_4	NA	PF02847,PF02847,PF02847,PF02847	IPR003891,IPR003891,IPR003891,IPR003891,IPR016024,IPR016024,IPR016024,IPR016024_______	'27.10.2.2'	Multi-process_regulation.TOR_(Target_Of_Rapamycin)_signalling.TOR_kinase_substrates.TOR-dependent_regulatory_protein_*(MRF)_of_protein_translation	TOR-dependent_regulatory_protein_*(MRF)_of_protein_translation_&_original_description:_none
HORVU.MOREX.r3.7HG0723770	3090.65	-0.357959	0.109414	-3.27161	0.00106935	0.0359925	BZIP_transcription_factor_protein	GO:0003700,GO:0006355	PF00170	IPR004827________	'15.5.1.1.	RNA_biosynthesis.DNA-binding_transcriptional_regulation.basic_DNA-binding_domain.basic_leucine_zipper_(bZIP)_domain.bZIP_class-K_transcription_factor	bZIP_class-K_transcription_factor_&_original_description:_none
HORVU.MOREX.r3.1HG0053370	890.176	-0.359977	0.108675	-3.31243	0.00092488	0.031881	CASP-like_protein	GO:0005886,GO:0016020,GO:0016021	NA	NA__________	'35.2'	No_Mercator4_annotation.no_other_annotation_available	not_classified_&_original_description:_none
HORVU.MOREX.r3.3HG0289340	2152.4	-0.375334	0.115754	-3.24251	0.0011848	0.0387876	L-threonine_3-dehydrogenase	GO:0005737,GO:0006567,GO:0008270,GO:0008743,GO:0016491,GO:0019518,GO:0046872,GO:0055114	PF08240	IPR011032,IPR013154,IPR016040__________	'35.2'	No_Mercator4_annotation.no_other_annotation_available	not_classified_&_original_description:_none
HORVU.MOREX.r3.2HG0195300	11262.2	-0.397579	0.0988014	-4.02402	5.72126e-05	0.00315941	Kelch_repeat-containing_protein	NA	PF01344,PF01344	IPR006652,IPR006652_________	'19.2.2.12.3.3.36'	Protein_homeostasis.ubiquitin-proteasome_system.ubiquitin-fold_protein_conjugation.CULLIN-based_E3_ubiquitin_ligase_activities.CUL1-based/SCF_E3_ubiquitin_ligase_complexes.F-BOX_substrate_adaptor_component_activities.substrate_adaptor_*(ARKP1)	substrate_adaptor_*(ARKP1)_of_SCF_E3_ubiquitin_ligase_complex_&_original_description:_none
HORVU.MOREX.r3.4HG0399320	940.839	-0.398021	0.123729	-3.21688	0.00129594	0.0417251	DnaJ_domain-containing_protein	NA	NA	IPR001623_________	'20.5.6'	Cytoskeleton_organisation.plastid_movement.actin_filament_reorganisation_factor_*(JAC1)	actin_filament_reorganisation_factor_*(JAC1)_&_original_description:_none
HORVU.MOREX.r3.1HG0074020	5880.59	-0.404825	0.117212	-3.4538	0.000552751	0.0211026	TIP41-like_protein	NA	NA	NA__________	'35.2'	No_Mercator4_annotation.no_other_annotation_available	not_classified_&_original_description:_none
HORVU.MOREX.r3.1HG0050920	771.524	-0.404879	0.0969048	-4.17811	2.93936e-05	0.00176976	Trehalase	GO:0003824,GO:0004555,GO:0005886,GO:0005991,GO:0005993,GO:0008152,GO:0016787,GO:0016798	PF01204	IPR008928,IPR001661___________	'50.3.2'	Enzyme_classification.EC_3_hydrolases.EC_3-2_glycosylase	EC_3.2_glycosylase_&_original_description:_none
HORVU.MOREX.r3.1HG0022780	6178.87	-0.406408	0.0847785	-4.79376	1.63682e-06	0.000147665	Rubber_elongation_factor_protein,_putative	GO:0003746,GO:0006414	PF05755	IPR008802_______	'5.8.6'	Lipid_metabolism.cytoplasmic_lipid_droplet-associated_activities.associated_factor_*(LDAP)	lipid_droplet-associated_factor_*(LDAP)_&_original_description:_none
HORVU.MOREX.r3.1HG0062680	2435.22	-0.408455	0.121097	-3.37295	0.00074367	0.0268892	Gibberellin_receptor_GID1a	GO:0008152,GO:0016787	PF07859	IPR029058,IPR013094_________	'11.6.2	Phytohormone_action.gibberellin.perception_and_signal_transduction.receptor_protein_*(GID1)	gibberellin_receptor_*(GID1)_&_original_description:_none
HORVU.MOREX.r3.1HG0005040	1004.27	-0.416204	0.105935	-3.92887	8.53447e-05	0.00446915	Protein_kinase	GO:0000166,GO:0004672,GO:0004674,GO:0005524,GO:0006468,GO:0016301,GO:0016310	PF00069	IPR000719,IPR011009__________	'26.10.1.1.1.3'	External_stimuli_response.pathogen.pattern-triggered_immunity_(PTI)_machinery.bacterial_elicitor_response.FLS2-BAK1_flagellin_receptor_complex.dynamically_associated_protein_kinase_*(BIK1)	dynamically_associated_protein_kinase_FLS2-BAK1_flagellin_receptor_complex_&_original_description:_none
HORVU.MOREX.r3.5HG0442680	4149.47	-0.420752	0.0918295	-4.58188	4.60818e-06	0.000355832	Protein_MODIFIER_OF_SNC1_1	NA	NA	NA_______	'35.2'	No_Mercator4_annotation.no_other_annotation_available	not_classified_&_original_description:_none
HORVU.MOREX.r3.2HG0202270	1179.13	-0.42157	0.107132	-3.93504	8.31835e-05	0.00438961	DUF1365_family_protein	NA	PF07103,PF07103	IPR010775,IPR010775_________	'35.2'	No_Mercator4_annotation.no_other_annotation_available	not_classified_&_original_description:_none
HORVU.MOREX.r3.4HG0349900	1830.78	-0.427237	0.132572	-3.22268	0.00126995	0.0410819	Transcription_factor	GO:0003700,GO:0006355	PF00170	IPR004827__________	'15.5.1.1.9'	RNA_biosynthesis.DNA-binding_transcriptional_regulation.basic_DNA-binding_domain.basic_leucine_zipper_(bZIP)_domain.bZIP_class-I_transcription_factor	bZIP_class-I_transcription_factor_&_original_description:_none
HORVU.MOREX.r3.4HG0382450	1434.77	-0.429519	0.121614	-3.53182	0.000412717	0.0166151	Maximins_7/H1	GO:0005576,GO:0006952,GO:0019835,GO:0031640,GO:0042742,GO:0044179,GO:0050832	NA	NA__________	'35.2'	No_Mercator4_annotation.no_other_annotation_available	not_classified_&_original_description:_none
HORVU.MOREX.r3.6HG0614570	1472.09	-0.431924	0.116508	-3.70725	0.000209526	0.00949814	Eukaryotic_aspartyl_protease_family_protein	GO:0004190,GO:0006508,GO:0008233,GO:0016787	PF14541,PF14543	IPR032799,IPR021109,IPR032861_______	'19.4.3	Protein_homeostasis.proteolysis.aspartic_peptidase_activities.Pepsin-type_protease	Pepsin-type_protease_&_original_description:_none
HORVU.MOREX.r3.2HG0191970	1877.55	-0.432697	0.105368	-4.10651	4.01682e-05	0.00230672	Protein_phosphatase_2c,_putative	GO:0003824,GO:0004721,GO:0004722,GO:0006470,GO:0016787	PF00481	IPR001932,IPR001932________	'18.5.1.2.6'	Protein_modification.dephosphorylation.protein_serine/threonine_phosphatase_families.PPM/PP2C_Mn/Mg-dependent_phosphatase_families.clade_F_phosphatase	clade_F_phosphatase_&_original_description:_none
HORVU.MOREX.r3.5HG0528270	17340	-0.436692	0.137598	-3.17367	0.00150524	0.0467247	ATP-dependent_RNA_helicase	GO:0003676,GO:0003723,GO:0004386,GO:0005524,GO:0005634,GO:0008270	PF08152,PF00270,PF00271,PF00098	IPR001878,IPR027417,IPR012562,IPR011545,IPR001650,IPR001878_________	'16.6.1.1.10'	RNA_processing.organelle_RNA_processing_machinery.pre-RNA_splicing.plastidial_RNA_splicing.group-II_intron_RNA_splicing_helicase_*(RH3)	group-II_intron_RNA_splicing_helicase_*(RH3)_&_original_description:_none
HORVU.MOREX.r3.2HG0155700	1957.34	-0.446419	0.108694	-4.10711	4.00638e-05	0.00230557	vacuole_protein	NA	PF08507	IPR013714__________	'35.2'	No_Mercator4_annotation.no_other_annotation_available	not_classified_&_original_description:_none
HORVU.MOREX.r3.1HG0028150	2924.64	-0.44754	0.130267	-3.43556	0.000591322	0.0222335	Leucine-rich_repeat-containing_protein	NA	PF13855	IPR032675,IPR001611_________	'21.4.1.3.2'	Cell_wall_organisation.cell_wall_proteins.hydroxyproline-rich_glycoprotein_activities.extensin_activities.LRR-domain_extensin	LRR-domain_extensin_&_original_description:_none
HORVU.MOREX.r3.7HG0684880	813.105	-0.448826	0.126691	-3.5427	0.00039606	0.0161346	meiosis_chromosome_segregation_family_protein	NA	PF13889	IPR033473_______	'35.2'	No_Mercator4_annotation.no_other_annotation_available	not_classified_&_original_description:_none
HORVU.MOREX.r3.2HG0161720	1053.03	-0.450981	0.11463	-3.93424	8.34596e-05	0.00439421	SNF1-related_protein_kinase_regulatory_subunit_gamma_1	GO:0016301,GO:0016310	PF00571,PF00571	IPR000644,IPR000644_____	'18.4.4.1.3'	Protein_modification.phosphorylation.CAMK_protein_kinase_families.SNF1-related_SnRK1_kinase_complex.regulatory_subunit_gamma	regulatory_subunit_gamma_of_SNF1-related_SnRK1_kinase_complex_&_original_description:_none
HORVU.MOREX.r3.3HG0237880	1569.36	-0.45452	0.12978	-3.50223	0.000461388	0.0183048	Alkaline_alpha-galactosidase_seed_imbibition_protein	GO:0003824	PF05691	IPR017853,IPR017853,IPR008811_______	'3.4.5'	Carbohydrate_metabolism.oligosaccharide_metabolism.alkaline_alpha-galactosidase_*(RFS2)	alkaline_alpha-galactosidase_*(RFS2)_&_original_description:_none
HORVU.MOREX.r3.7HG0747090	1832.09	-0.456892	0.123621	-3.69592	0.000219096	0.00985031	Senescence/dehydration-associated-like_protein	NA	PF06911	IPR009686__________	'35.2'	No_Mercator4_annotation.no_other_annotation_available	not_classified_&_original_description:_none
HORVU.MOREX.r3.2HG0195210	554.56	-0.459012	0.13069	-3.51223	0.000444362	0.0177582	Receptor-like_kinase	GO:0004672,GO:0005524,GO:0006468,GO:0016020,GO:0016021,GO:0016301,GO:0016310	PF07714,PF12819	IPR001245,IPR011009,IPR024788__________	'18.4.1.16'	Protein_modification.phosphorylation.TKL_protein_kinase_families.CrlRLK1_protein_kinase	CrlRLK1_protein_kinase_&_original_description:_none
HORVU.MOREX.r3.3HG0287630	2778.37	-0.467883	0.120616	-3.87911	0.00010484	0.00531689	Dual_specificity_protein_phosphatase_family_protein	GO:0004725,GO:0006470,GO:0008138,GO:0016311,GO:0016791,GO:0035335	PF00782	IPR029021,IPR000340______	'5.2.7.5'	Lipid_metabolism.glycerolipid_metabolism.phosphatidylglycerol_biosynthesis.phosphatidylglycerophosphate_phosphatase_*(PTPMT)	phosphatidylglycerophosphate_phosphatase_*(PTPMT)_&_original_description:_none
HORVU.MOREX.r3.6HG0623150	4769.65	-0.469826	0.123077	-3.81732	0.000134908	0.00658521	UDP-glucuronate_4-epimerase_4	GO:0003824,GO:0005975,GO:0016020,GO:0016021,GO:0016857,GO:0050662	PF16363	IPR016040,IPR016040_________	'3.13.4	Carbohydrate_metabolism.nucleotide_sugar_biosynthesis.UDP-D-galacturonic_acid_biosynthesis.UDP-D-glucuronic_acid_4-epimerase	UDP-D-glucuronic_acid_4-epimerase_&_original_description:_none
HORVU.MOREX.r3.2HG0210300	621.207	-0.478243	0.149816	-3.1922	0.00141196	0.0444141	disease_resistance_family_protein_/_LRR_family_protein	NA	PF00931	IPR027417,IPR032675,IPR002182____	'35.2'	No_Mercator4_annotation.no_other_annotation_available	not_classified_&_original_description:_none
HORVU.MOREX.r3.2HG0125630	1198.3	-0.483969	0.152833	-3.16666	0.00154201	0.0475601	Inter-alpha-trypsin_inhibitor_heavy_chain-like_protein	GO:0003674,GO:0005886,GO:0008150,GO:0016020	PF13768	IPR002035,IPR002035_______	'35.2'	No_Mercator4_annotation.no_other_annotation_available	not_classified_&_original_description:_none
HORVU.MOREX.r3.4HG0413320	1824.28	-0.485138	0.125678	-3.86018	0.000113302	0.00563108	Subtilisin-like_protease	GO:0004252,GO:0006508,GO:0008233,GO:0016787	PF00082,PF02225,PF05922	IPR000209,IPR003137,IPR010259,IPR000209,IPR000209__________	'35.2'	No_Mercator4_annotation.no_other_annotation_available	not_classified_&_original_description:_none
HORVU.MOREX.r3.3HG0302340	602.667	-0.487742	0.125645	-3.88191	0.000103638	0.0052657	Eukaryotic_aspartyl_protease_family_protein,_expressed	GO:0004190,GO:0006508,GO:0008233,GO:0016787	PF14543,PF14541	IPR032861,IPR032799,IPR021109______	'19.4.3	Protein_homeostasis.proteolysis.aspartic_peptidase_activities.Pepsin-type_protease	Pepsin-type_protease_&_original_description:_none
HORVU.MOREX.r3.5HG0451840	3571.49	-0.48815	0.149432	-3.2667	0.00108808	0.03629	Fructose-bisphosphate_aldolase	GO:0003824,GO:0004332,GO:0006096,GO:0016829	PF00274	IPR000741__________	'50.4	Enzyme_classification.EC_4_lyases.EC_4-1_carbon-carbon_lyase	EC_4.1_carbon-carbon_lyase_&_original_description:_none
HORVU.MOREX.r3.6HG0590620	368.459	-0.494839	0.147497	-3.3549	0.000793941	0.0282216	Phosphate_transporter	GO:0005315,GO:0006817,GO:0016020,GO:0016021,GO:0055085	PF01384	IPR001204__________	'24.2.17'	Solute_transport.carrier-mediated_transport.phosphate_transporter_*(PHT2)	phosphate_transporter_*(PHT2)_&_original_description:_none
HORVU.MOREX.r3.3HG0307560	5069.52	-0.500185	0.104812	-4.77222	1.82209e-06	0.000162237	Hexosyltransferase	GO:0016020,GO:0016021,GO:0016740,GO:0016757	PF01501	IPR002495,IPR029044___________	'21.2.2.1.2	Cell_wall_organisation.hemicellulose.xylan.biosynthesis.glucuronosyltransferase_activities.glucuronosyltransferase_*(GUX)	glucuronosyltransferase_*(GUX)_&_original_description:_none
HORVU.MOREX.r3.5HG0481230	6235.83	-0.508041	0.157008	-3.23577	0.00121314	0.0395719	Transposon_protein,_putative,_CACTA,_En/Spm_sub-class	NA	PF13963	IPR029480______	'35.2'	No_Mercator4_annotation.no_other_annotation_available	not_classified_&_original_description:_none
HORVU.MOREX.r3.5HG0464070	733.499	-0.508127	0.125715	-4.04191	5.30169e-05	0.00294556	DUF1191_superfamily_protein	GO:0016020,GO:0016021	PF06697	IPR010605_________	'35.2'	No_Mercator4_annotation.no_other_annotation_available	not_classified_&_original_description:_none
HORVU.MOREX.r3.4HG0345990	4513.81	-0.508893	0.109403	-4.65155	3.29446e-06	0.000264088	GDP-L-galactose_phosphorylase_1	GO:0080048	NA	NA_________	'10.4.8.1.5'	Redox_homeostasis.ascorbate-based_redox_regulation.ascorbate_metabolism.L-galactose_biosynthesis_pathway.GDP-L-galactose_phosphorylase_*(VTC2/5)	GDP-L-galactose_phosphorylase_*(VTC2/5)_&_original_description:_none
HORVU.MOREX.r3.7HG0666290	1020.13	-0.513948	0.146504	-3.50809	0.000451342	0.0180085	Sphingoid_base_hydroxylase_2	GO:0005506,GO:0008610,GO:0016020,GO:0016021,GO:0016491,GO:0055114	PF04116	IPR006694________	'50.1.13'	Enzyme_classification.EC_1_oxidoreductases.EC_1-14_oxidoreductase_acting_on_paired_donor_with_incorporation_or_reduction_of_molecular_oxygen	EC_1.14_oxidoreductase_acting_on_paired_donor_with_incorporation_or_reduction_of_molecular_oxygen_&_original_description:_none
HORVU.MOREX.r3.4HG0392950	3878.85	-0.522222	0.140225	-3.72417	0.000195958	0.0089574	Stress_inducible_protein_coi6.1	NA	NA	NA________	'35.2'	No_Mercator4_annotation.no_other_annotation_available	not_classified_&_original_description:_none
HORVU.MOREX.r3.4HG0398100	737.938	-0.523795	0.152211	-3.44125	0.000579027	0.0218615	RING/U-box_superfamily_protein	NA	PF13639	IPR001841_________	'35.2'	No_Mercator4_annotation.no_other_annotation_available	not_classified_&_original_description:_none
HORVU.MOREX.r3.7HG0711430	7351.98	-0.526841	0.108589	-4.85171	1.22404e-06	0.000113806	Phosphatidylinositol_4-kinase_gamma_4	GO:0016301,GO:0016310,GO:0016740	PF00454,PF00240,PF00240	IPR000403,IPR011009,IPR029071,IPR000626,IPR000626,IPR029071________	'27.6.2.3'	Multi-process_regulation.phosphoinositide_signalling.phosphoinositide_homeostasis.phosphatidylinositol_4-kinase_*(PI4K-gamma)	phosphatidylinositol_4-kinase_*(PI4K-gamma)_&_original_description:_none
HORVU.MOREX.r3.2HG0196930	2459.39	-0.527777	0.144204	-3.65993	0.000252284	0.0110163	Energy-coupling_factor_transporter_ATP-binding_protein_EcfA1	GO:0000166,GO:0005524,GO:0005886,GO:0016020,GO:0016787,GO:0016887,GO:0055085	NA	NA______	'35.2'	No_Mercator4_annotation.no_other_annotation_available	not_classified_&_original_description:_none
HORVU.MOREX.r3.6HG0551350	3352.67	-0.527913	0.127048	-4.15522	3.24976e-05	0.00191449	StAR-related_lipid_transfer_protein	GO:0008289,GO:0016020,GO:0016021	NA	NA________	'35.2'	No_Mercator4_annotation.no_other_annotation_available	not_classified_&_original_description:_none
HORVU.MOREX.r3.7HG0646880	2534.32	-0.52804	0.125669	-4.20185	2.64748e-05	0.00162262	Hypersensitive-induced_response_protein	NA	PF01145	IPR001107,IPR001107_________	'35.2'	No_Mercator4_annotation.no_other_annotation_available	not_classified_&_original_description:_none
HORVU.MOREX.r3.1HG0081820	1314.45	-0.531556	0.147691	-3.5991	0.000319316	0.0133668	DUF616_family_protein	GO:0016020,GO:0016021	PF04765	IPR006852_________	'21.3.2.2.3'	Cell_wall_organisation.pectin.rhamnogalacturonan_I.modification_and_degradation.rhamnogalacturonan-I_galaturonosyltransferase_*(RGGAT1)	rhamnogalacturonan-I_galaturonosyltransferase_*(RGGAT1)_&_original_description:_none
HORVU.MOREX.r3.7HG0678310	5793.1	-0.532089	0.167673	-3.17338	0.00150673	0.0467247	Protein_DETOXIFICATION	GO:0006855,GO:0015238,GO:0015297,GO:0016020,GO:0016021,GO:0055085	PF01554,PF01554	IPR002528,IPR002528,IPR002528__________	'24.2.4.1	Solute_transport.carrier-mediated_transport.MOP_superfamily.MATE_family.metabolite_transporter_*(DTX)	metabolite_transporter_*(DTX)_&_original_description:_none
HORVU.MOREX.r3.1HG0083600	1322.01	-0.534324	0.122132	-4.37495	1.21458e-05	0.000823833	Lipid_phosphate_phosphatase-like_protein	GO:0016020,GO:0016021	PF01569	IPR000326,IPR000326________	'50.3	Enzyme_classification.EC_3_hydrolases.EC_3-1_hydrolase_acting_on_ester_bond	EC_3.1_hydrolase_acting_on_ester_bond_&_original_description:_none
HORVU.MOREX.r3.6HG0593470	2074.7	-0.535446	0.151945	-3.52396	0.000425151	0.0170653	CONSTANS-like_protein	GO:0005622,GO:0005634,GO:0008270	PF06203,PF00643	IPR010402,IPR000315__________	'15.5.4.5.1	RNA_biosynthesis.DNA-binding_transcriptional_regulation.other_all-alpha-helix_DNA-binding_domain.BBX_family.class-I_transcription_factor_activity.transcription_factor_*(CO)	BBX_class-I_transcription_factor_&_original_description:_none
HORVU.MOREX.r3.7HG0731430	328.012	-0.542434	0.164374	-3.3	0.000966843	0.0330772	basic_helix-loop-helix_(bHLH)_DNA-binding_superfamily_protein	NA	NA	IPR011598______	'15.5.1.2.	RNA_biosynthesis.DNA-binding_transcriptional_regulation.basic_DNA-binding_domain.basic_helix-loop-helix_(bHLH)_domain.bHLH_class-X_transcription_factor	bHLH_class-X_transcription_factor_&_original_description:_none
HORVU.MOREX.r3.2HG0158690	1141.03	-0.543683	0.144229	-3.7696	0.000163513	0.00778139	WRKY_transcription_factor	GO:0003677,GO:0003700,GO:0005634,GO:0006351,GO:0006355,GO:0043565	PF03106,PF10533	IPR003657,IPR018872,IPR003657_________	'15.5.7.5	RNA_biosynthesis.DNA-binding_transcriptional_regulation.beta-hairpin_exposed_by_alpha/beta-scaffold_structure.WRKY_transcription_factor_activity.transcription_factor_*(WRKY)	transcription_factor_*(WRKY)_&_original_description:_none
HORVU.MOREX.r3.1HG0051380	1528.96	-0.546943	0.162535	-3.36508	0.000765202	0.0275221	U-box_domain-containing_protein_4	NA	NA	NA________	'35.2'	No_Mercator4_annotation.no_other_annotation_available	not_classified_&_original_description:_none
HORVU.MOREX.r3.5HG0497340	693.463	-0.547789	0.148958	-3.67747	0.000235559	0.0103551	Binding_protein	GO:0005515	NA	NA__________	'15.5.3.1.2.2'	RNA_biosynthesis.DNA-binding_transcriptional_regulation.helix-turn-helix_DNA-binding_domain.HOMEO_domain.HD-ZIP_III-type_transcription_factor_activity.transcriptional_co-regulator_*(ZPR)	transcriptional_co-regulator_*(ZPR)_&_original_description:_none
HORVU.MOREX.r3.4HG0406350	2188.63	-0.547993	0.146326	-3.74502	0.000180378	0.00842844	Transport_inhibitor_response_1-like_protein	NA	PF13516	IPR001611_______	'11.2.2	Phytohormone_action.auxin.perception_and_signal_transduction.substrate_adaptor_*(TIR1/AFB)_of_SCF_E3_ubiquitin_ligase_complex	substrate_adaptor_*(TIR1/AFB)_of_SCF_E3_ubiquitin_ligase_&_original_description:_none
HORVU.MOREX.r3.5HG0459580	1832.7	-0.548775	0.109608	-5.00672	5.53649e-07	5.60518e-05	Phytosulfokines	GO:0005576,GO:0008083,GO:0008283,GO:0010469	PF06404	IPR009438___________	'11.11.1.2	Phytohormone_action.signalling_peptides.NCRP_(non-cysteine-rich-peptide)_category.phytosulfokine_activity.pythosulfokine_precursor_polypeptide_*(PSK)	pythosulfokine_precursor_polypeptide_*(PSK)_&_original_description:_none
HORVU.MOREX.r3.6HG0628580	944.138	-0.551287	0.162852	-3.38519	0.000711285	0.0258894	3-ketoacyl-CoA_synthase	GO:0003824,GO:0006633,GO:0008152,GO:0016020,GO:0016740,GO:0016746,GO:0016747	PF08541,PF08392	IPR013747,IPR013601,IPR016039,IPR016039,IPR016039__________	'5.1.6.1.1	Lipid_metabolism.fatty_acid_metabolism.endoplasmic_reticulum-localized_fatty_acid_elongase_(FAE)_system.fatty_acid_elongation_complex.condensing_enzyme_activities.3-ketoacyl-CoA_synthase_*(KCS)	3-ketoacyl-CoA_synthase_*(KCS)_&_original_description:_none
HORVU.MOREX.r3.6HG0566570	406.066	-0.553897	0.160918	-3.44212	0.000577175	0.0218217	Receptor-like_kinase	GO:0000166,GO:0004672,GO:0004674,GO:0005524,GO:0006468,GO:0016301,GO:0016310	PF00069	IPR000719,IPR011009__________	'26.5.3.3'	External_stimuli_response.temperature.cold_response.cold-responsive_protein_kinase_*(CRPK)	cold-responsive_protein_kinase_*(CRPK)_&_original_description:_none
HORVU.MOREX.r3.2HG0196460	1302.49	-0.554075	0.174354	-3.17788	0.00148356	0.0461881	senescence-associated_family_protein_(DUF581)	NA	PF04570	IPR007650________	'27.3.3'	Multi-process_regulation.SnRK1-kinase_regulatory_system.regulatory_protein_*(FLZ)_of_SnRK1_complex	regulatory_protein_*(FLZ)_of_SnRK1_complex_&_original_description:_none
HORVU.MOREX.r3.3HG0290120	510.597	-0.555851	0.143435	-3.87528	0.000106504	0.00539128	6,7-dimethyl-8-ribityllumazine_synthase	NA	PF14009	IPR025322__________	'35.2'	No_Mercator4_annotation.no_other_annotation_available	not_classified_&_original_description:_none
HORVU.MOREX.r3.4HG0418630	795.664	-0.561339	0.171862	-3.26621	0.00108996	0.03629	CAAX_protease_self-immunity_protein	NA	PF02517	IPR003675________	'7.15.4	Coenzyme_metabolism.chlorophyll_metabolism.chlorophyll_homeostasis.regulatory_protein_*(BCM)	regulatory_protein_*(BCM)_of_chlorophyll_homeostasis_&_original_description:_none
HORVU.MOREX.r3.3HG0275650	811.484	-0.566988	0.154091	-3.67957	0.000233625	0.0103169	DELLA_protein_GAI	GO:0006351,GO:0006355	PF03514	IPR005202_________	'11.6.2.2'	Phytohormone_action.gibberellin.perception_and_signal_transduction.signal_transducer_*(DELLA)	gibberellin_signal_transducer_*(DELLA)_&_original_description:_none
HORVU.MOREX.r3.6HG0604260	714.694	-0.573774	0.148178	-3.87219	0.000107862	0.00541986	Myb_family_transcription_factor-like	GO:0003677,GO:0005634,GO:0006351,GO:0006355	PF00249	IPR001005,IPR006447,IPR009057________	'15.5.3.2.2'	RNA_biosynthesis.DNA-binding_transcriptional_regulation.helix-turn-helix_DNA-binding_domain.tryptophan-cluster_structure.REVEILLE-type_transcription_factor	REVEILLE-type_transcription_factor_&_original_description:_none
HORVU.MOREX.r3.6HG0602510	926.326	-0.57409	0.16251	-3.53265	0.00041142	0.0166086	CTC-interacting_domain_4	NA	NA	NA_________	'35.2'	No_Mercator4_annotation.no_other_annotation_available	not_classified_&_original_description:_none
HORVU.MOREX.r3.2HG0202280	270.192	-0.574199	0.176241	-3.25804	0.00112185	0.0371258	Amino_acid_permease	GO:0016020,GO:0016021	PF01490	IPR013057_________	'24.2.3.4	Solute_transport.carrier-mediated_transport.APC_superfamily.AAAP_family.amino_acid_transporter_*(AAP)	amino_acid_transporter_*(AAP)_&_original_description:_none
HORVU.MOREX.r3.1HG0053170	2273.26	-0.576067	0.128751	-4.47428	7.66698e-06	0.000547198	Basic_helix_loop_helix_(BHLH)_family_transcription_factor	GO:0046983	PF00010,PF14215	IPR011598,IPR011598,IPR025610____	'15.5.1.2.8'	RNA_biosynthesis.DNA-binding_transcriptional_regulation.basic_DNA-binding_domain.basic_helix-loop-helix_(bHLH)_domain.bHLH_class-IIIe_transcription_factor	bHLH_class-IIIe_transcription_factor_&_original_description:_none
HORVU.MOREX.r3.1HG0017980	1388.4	-0.577544	0.10365	-5.57208	2.51712e-08	3.32394e-06	Non-specific_serine/threonine_protein_kinase	GO:0000166,GO:0004672,GO:0004674,GO:0005524,GO:0006468,GO:0007165,GO:0016301,GO:0016310,GO:0016740	PF03822,PF00069	IPR004041,IPR011009,IPR000719________	'27.8.6.2'	Multi-process_regulation.calcium-dependent_signalling.CBL-CIPK_calcium_sensor_and_kinase_pathways.CBL-dependent_protein_kinase_*(CIPK)	CBL-dependent_protein_kinase_*(CIPK)_&_original_description:_none
HORVU.MOREX.r3.6HG0628070	2585.71	-0.580478	0.103104	-5.63001	1.80203e-08	2.45068e-06	Cticosapeptide/Phox/Bem1p_(PB1)_domain-containing_protein-like	NA	NA	NA________	'35.2'	No_Mercator4_annotation.no_other_annotation_available	not_classified_&_original_description:_none
HORVU.MOREX.r3.5HG0438620	1026.44	-0.58443	0.169644	-3.44504	0.000570976	0.0216472	Two-component_response_regulator	GO:0003677,GO:0005634,GO:0006351,GO:0006355	PF00249	IPR001005,IPR006447,IPR009057_________	'15.5.3.3.2'	RNA_biosynthesis.DNA-binding_transcriptional_regulation.helix-turn-helix_DNA-binding_domain.GARP-G2-like_domain.HHO-type_transcription_factor	GARP_subgroup_HHO_transcription_factor_&_original_description:_none
HORVU.MOREX.r3.6HG0547090	657.976	-0.585867	0.17685	-3.31279	0.000923712	0.0318809	Kinase_family_protein	GO:0000166,GO:0004672,GO:0004674,GO:0004675,GO:0005524,GO:0005886,GO:0006468,GO:0007166,GO:0007178,GO:0016301,GO:0016310	PF00069	IPR011009,IPR000719_________	'50.2.7'	Enzyme_classification.EC_2_transferases.EC_2-7_transferase_transferring_phosphorus-containing_group	EC_2.7_transferase_transferring_phosphorus-containing_group_&_original_description:_none
HORVU.MOREX.r3.1HG0079120	35418.3	-0.595527	0.181498	-3.28117	0.00103377	0.0349551	Methyltransferase	GO:0000234,GO:0006656,GO:0008152,GO:0008168,GO:0016740,GO:0032259	PF08241	IPR013216,IPR029063,IPR029063___________	'50.2	Enzyme_classification.EC_2_transferases.EC_2-1_transferase_transferring_one-carbon_group	EC_2.1_transferase_transferring_one-carbon_group_&_original_description:_none
HORVU.MOREX.r3.6HG0590970	1398.14	-0.595717	0.170506	-3.49381	0.000476176	0.0187554	Beta-1,4-mannosyl-glycoprotein_4-beta-N-acetylglucosaminyltransferase	GO:0003830,GO:0006487,GO:0016020,GO:0016021,GO:0016740,GO:0016757	PF04724	IPR006813__________	'35.2'	No_Mercator4_annotation.no_other_annotation_available	not_classified_&_original_description:_none
HORVU.MOREX.r3.5HG0496640	401.725	-0.596898	0.185923	-3.21046	0.00132525	0.0424552	DUF936_family_protein	NA	PF06075	IPR010341_________	'20.1.5.3.2'	Cytoskeleton_organisation.microtubular_network.microtubule_dynamics.cortical_microtubule_organisation.regulatory_protein_*(CORD)	regulatory_protein_*(CORD)_of_cortical_microtubule_organisation_&_original_description:_none
HORVU.MOREX.r3.3HG0305270	1556.95	-0.599073	0.134129	-4.46638	7.9554e-06	0.000564833	U-box_domain-containing_family_protein	GO:0004842,GO:0016567	PF04564	IPR003613,IPR016024________	'19.2.2.10.2.3'	Protein_homeostasis.ubiquitin-proteasome_system.ubiquitin-fold_protein_conjugation.U-Box_E3_ubiquitin_ligase_activities.group-II.E3_ubiquitin_ligase_*(PUB5)	E3_ubiquitin_ligase_&_original_description:_none
HORVU.MOREX.r3.2HG0167390	385.457	-0.600703	0.128543	-4.67316	2.966e-06	0.000242017	VQ_motif_family_protein	NA	PF05678	IPR008889________	'15.5.7.5.8'	RNA_biosynthesis.DNA-binding_transcriptional_regulation.beta-hairpin_exposed_by_alpha/beta-scaffold_structure.WRKY_transcription_factor_activity.regulatory_protein_*(MKS1)	regulatory_protein_*(MKS1)_of_WRKY_transcription_factor_activity_&_original_description:_none
HORVU.MOREX.r3.1HG0031210	2312.68	-0.608714	0.181058	-3.36198	0.000773844	0.0277235	Late_embryogenesis_abundant_(LEA)_hydroxyproline-rich_glycoprotein_family	NA	PF03168	IPR004864_____	'35.2'	No_Mercator4_annotation.no_other_annotation_available	not_classified_&_original_description:_none
HORVU.MOREX.r3.6HG0577300	5208.42	-0.608963	0.177695	-3.42701	0.000610269	0.0229144	3-ketoacyl-CoA_synthase	GO:0003824,GO:0006633,GO:0008152,GO:0016020,GO:0016021,GO:0016740,GO:0016746,GO:0016747	PF08392,PF08541	IPR013601,IPR016039,IPR016039,IPR013747__________	'5.1.6.1.1	Lipid_metabolism.fatty_acid_metabolism.endoplasmic_reticulum-localized_fatty_acid_elongase_(FAE)_system.fatty_acid_elongation_complex.condensing_enzyme_activities.3-ketoacyl-CoA_synthase_*(KCS)	3-ketoacyl-CoA_synthase_*(KCS)_&_original_description:_none
HORVU.MOREX.r3.5HG0425080	1281.56	-0.60905	0.17605	-3.45954	0.000541101	0.0207868	2-aminoethanethiol_dioxygenase	GO:0016702,GO:0051213,GO:0055114	PF07847	IPR012864,IPR011051__________	'19.2.1.2.1.2'	Protein_homeostasis.ubiquitin-proteasome_system.N-degron_pathways.Arg/N-degron_pathway.N-terminal_modification.cysteine_oxidase_*(PCO)	cysteine_oxidase_*(PCO)_&_original_description:_none
HORVU.MOREX.r3.6HG0569590	4338.05	-0.609711	0.126196	-4.83146	1.35536e-06	0.000124743	Fatty_acid_hydroxylase_superfamily	GO:0005506,GO:0008610,GO:0016020,GO:0016021,GO:0016491,GO:0055114	PF12076,PF04116	IPR021940,IPR006694,IPR016040________	'21.8.1.7.1.2'	Cell_wall_organisation.cutin_and_suberin.cuticular_lipid_formation.alkane-forming_pathway.CER1-CER3_alkane-forming_complex.aldehyde-generating_component_*(CER3)	aldehyde-generating_component_*(CER3)_of_CER1-CER3_alkane-forming_complex_&_original_description:_none
HORVU.MOREX.r3.3HG0222140	2151.77	-0.611976	0.141595	-4.32202	1.54607e-05	0.00101591	Abscisic_acid-deficient_4	GO:0016020,GO:0016021	PF14108	IPR025461_________	'11.1.1.2'	Phytohormone_action.abscisic_acid.biosynthesis.neoxanthin_synthase_*(ABA4)	neoxanthin_synthase_*(ABA4)_&_original_description:_none
HORVU.MOREX.r3.2HG0194790	3722.26	-0.618089	0.113351	-5.45287	4.95621e-08	6.15809e-06	Amine_oxidase_family_protein	GO:0016491,GO:0055114	PF01593	IPR023753,IPR023753,IPR002937________	'8.5.2.2'	Polyamine_metabolism.polyamine_degradation.FAD-dependent_polyamine_oxidase_activities.peroxisomal_polyamine_oxidase_*(PAO2/3/4)	peroxisomal_polyamine_oxidase_*(PAO2/3/4)_&_original_description:_none
HORVU.MOREX.r3.2HG0138250	884.01	-0.623679	0.172796	-3.60933	0.000306992	0.0129571	GRAS_transcription_factor	GO:0006351,GO:0006355	PF03514	IPR005202_________	'15.5.10.2'	RNA_biosynthesis.DNA-binding_transcriptional_regulation.undefined_DNA-binding_domain.GRAS_transcription_factor	GRAS_transcription_factor_&_original_description:_none
HORVU.MOREX.r3.4HG0331890	846.212	-0.628269	0.167352	-3.75417	0.000173915	0.00816835	Haloacid_dehalogenase-like_hydrolase_superfamily_protein	GO:0008152,GO:0016787	PF13419	IPR023214,IPR023214,IPR006439_______	'7.10.6'	Coenzyme_metabolism.FMN/FAD_biosynthesis.pyrimidine_phosphatase_*(PyrP)	pyrimidine_phosphatase_*(PyrP)_&_original_description:_none
HORVU.MOREX.r3.2HG0133650	1188.85	-0.63234	0.194174	-3.25657	0.00112768	0.0372286	Zinc_finger_CCCH_domain-containing_protein	GO:0046872	PF12796,PF00642	IPR000571,IPR020683,IPR020683,IPR000571_______	'16.4.10.1.9	RNA_processing.RNA_homeostasis.post-transcriptional_regulation.CCCH-ZF-type_RNA-binding_activity.tandem-ZF-type_RNA-binding_activity.regulatory_protein_*(OXS2)	OXS2-type_post-transcriptional_regulator_&_original_description:_none
HORVU.MOREX.r3.1HG0073130	300.417	-0.632882	0.180086	-3.51433	0.000440857	0.017644	Plant_protein_1589_of_Uncharacterized_protein_function	NA	PF09713	IPR006476,IPR006476_____	'15.6.9'	RNA_biosynthesis.transcriptional_co-regulation.transcriptional_co-regulator_*(RPGE)	transcriptional_co-regulator_*(RPGE)_&_original_description:_none
HORVU.MOREX.r3.7HG0705030	337.5	-0.632911	0.16729	-3.78332	0.000154752	0.00743434	Beta-carotene_isomerase_D27,_chloroplastic	GO:0016853	PF13225	IPR025114________	'35.2'	No_Mercator4_annotation.no_other_annotation_available	not_classified_&_original_description:_none
HORVU.MOREX.r3.3HG0302590	1478.89	-0.633867	0.111805	-5.66939	1.43307e-08	1.98848e-06	Scarecrow_transcription_factor_family_protein	GO:0003700,GO:0005634,GO:0006351,GO:0006355,GO:0043565	PF03514	IPR005202_______	'15.5.10.2'	RNA_biosynthesis.DNA-binding_transcriptional_regulation.undefined_DNA-binding_domain.GRAS_transcription_factor	GRAS_transcription_factor_&_original_description:_none
HORVU.MOREX.r3.3HG0252380	549.289	-0.637119	0.13475	-4.72814	2.26587e-06	0.000195387	DNA-binding_storekeeper_protein-related_transcriptional_regulator	GO:0003677,GO:0006355	PF04504	IPR007592_______	'15.5.3.2.9'	RNA_biosynthesis.DNA-binding_transcriptional_regulation.helix-turn-helix_DNA-binding_domain.tryptophan-cluster_structure.GeBP-type_transcription_factor	GeBP-type_transcription_factor_&_original_description:_none
HORVU.MOREX.r3.2HG0122430	1001.16	-0.641462	0.194966	-3.29013	0.00100143	0.0340049	Transcription_factor	GO:0046983	NA	IPR011598__________	'15.5.1.2.	RNA_biosynthesis.DNA-binding_transcriptional_regulation.basic_DNA-binding_domain.basic_helix-loop-helix_(bHLH)_domain.bHLH_class-IVb_transcription_factor	bHLH_class-IVb_transcription_factor_&_original_description:_none
HORVU.MOREX.r3.1HG0038590	2260.12	-0.642926	0.150476	-4.27262	1.93191e-05	0.00123097	Heavy_metal-associated_protein	GO:0030001,GO:0046872	PF00403,PF00403	IPR006121,IPR006121,IPR006121,IPR006121_________	'35.2'	No_Mercator4_annotation.no_other_annotation_available	not_classified_&_original_description:_none
HORVU.MOREX.r3.3HG0288860	524.768	-0.647931	0.118521	-5.4668	4.58229e-08	5.77221e-06	Heat_shock_transcription_factor	GO:0003677,GO:0003700,GO:0005634,GO:0006355,GO:0043565	PF00447	IPR000232,IPR011991________	'15.5.3.4'	RNA_biosynthesis.DNA-binding_transcriptional_regulation.helix-turn-helix_DNA-binding_domain.HSF_transcription_factor	HSF_transcription_factor_&_original_description:_none
HORVU.MOREX.r3.2HG0109800	1558.91	-0.65145	0.180758	-3.60399	0.000313364	0.0131445	DnaJ	GO:0009507,GO:0009536	NA	IPR001623,IPR011990___________	'35.2'	No_Mercator4_annotation.no_other_annotation_available	not_classified_&_original_description:_none
HORVU.MOREX.r3.3HG0303240	1688.39	-0.652955	0.182271	-3.58233	0.000340549	0.0141044	Ankyrin_repeat-containing_protein	GO:0016020,GO:0016021	PF13962,PF12796,PF12796,PF12796	IPR020683,IPR026961,IPR020683,IPR020683,IPR020683_________	'35.2'	No_Mercator4_annotation.no_other_annotation_available	not_classified_&_original_description:_none
HORVU.MOREX.r3.5HG0421310	2168.05	-0.657243	0.201096	-3.26831	0.00108193	0.0362433	Receptor_protein_kinase,_putative	GO:0000165,GO:0000166,GO:0000186,GO:0004672,GO:0004674,GO:0004709,GO:0005524,GO:0005622,GO:0006468,GO:0016020,GO:0016021,GO:0016301,GO:0016310,GO:0016491,GO:0016740,GO:0032440,GO:0055114	PF08263,PF00069,PF00560,PF00560,PF13855	IPR013210,IPR000719,IPR032675,IPR032675,IPR001611,IPR001611,IPR032675,IPR001611,IPR011009________	'50.2.7'	Enzyme_classification.EC_2_transferases.EC_2-7_transferase_transferring_phosphorus-containing_group	EC_2.7_transferase_transferring_phosphorus-containing_group_&_original_description:_none
HORVU.MOREX.r3.3HG0318700	1710.16	-0.666066	0.197797	-3.36742	0.000758742	0.0273257	Phosphotransferase	GO:0000166,GO:0001678,GO:0004396,GO:0005524,GO:0005536,GO:0005623,GO:0005975,GO:0006096,GO:0016301,GO:0016310,GO:0016740,GO:0016773,GO:0046835	PF03727,PF00349	IPR022673,IPR022672___________	'3.1.4.3'	Carbohydrate_metabolism.sucrose_metabolism.degradation.hexokinase	hexokinase_&_original_description:_none
HORVU.MOREX.r3.6HG0567270	2396.97	-0.671874	0.141261	-4.75625	1.97222e-06	0.000172455	4-hydroxyphenylpyruvate_dioxygenase	GO:0003868,GO:0009072,GO:0016701,GO:0046872,GO:0055114	PF00903	IPR029068,IPR004360,IPR005956__________	'10.5.2'	Redox_homeostasis.tocopherol_biosynthesis.4-hydroxyphenylpyruvate_dioxygenase_*(HPPD)	4-hydroxyphenylpyruvate_dioxygenase_*(HPPD)_&_original_description:_none
HORVU.MOREX.r3.5HG0512800	587.711	-0.676277	0.204043	-3.31438	0.000918454	0.03182	Two-component_response_regulator	GO:0003677,GO:0005634,GO:0006351,GO:0006355	PF00249	IPR006447,IPR001005,IPR009057_________	'15.5.3.3.2'	RNA_biosynthesis.DNA-binding_transcriptional_regulation.helix-turn-helix_DNA-binding_domain.GARP-G2-like_domain.HHO-type_transcription_factor	GARP_subgroup_HHO_transcription_factor_&_original_description:_none
HORVU.MOREX.r3.3HG0237990	692.291	-0.677544	0.171829	-3.94313	8.04237e-05	0.00427701	Type_I_inositol-1,4,5-trisphosphate_5-phosphatase_1	GO:0016787,GO:0046856	NA	IPR005135,IPR005135_______	'50.3	Enzyme_classification.EC_3_hydrolases.EC_3-1_hydrolase_acting_on_ester_bond	EC_3.1_hydrolase_acting_on_ester_bond_&_original_description:_none
HORVU.MOREX.r3.5HG0491050	162.223	-0.687727	0.217469	-3.16241	0.00156469	0.0479494	Auxin_efflux_carrier_family_protein	GO:0016020,GO:0016021,GO:0055085	PF03547	IPR004776_______	'11.2.4.3	Phytohormone_action.auxin.transport.auxin_efflux.auxin_efflux_transporter_*(PILS)	auxin_efflux_transporter_*(PILS)_&_original_description:_none
HORVU.MOREX.r3.4HG0353070	714.439	-0.688927	0.192034	-3.58752	0.000333833	0.0138683	Phototropic-responsive_NPH3_family_protein	GO:0009638	PF03000	IPR027356,IPR011333________	'35.2'	No_Mercator4_annotation.no_other_annotation_available	not_classified_&_original_description:_none
HORVU.MOREX.r3.5HG0490830	894.908	-0.690787	0.17781	-3.88496	0.000102346	0.00521943	2-oxoglutarate_(2OG)_and_Fe(II)-dependent_oxygenase_superfamily_protein	NA	NA	NA_____	'12.3.1.4.9'	Chromatin_organisation.post-translational_histone_modification.histone_methylation.JmjC-domain_histone_demethylase_activities.histone_demethylase_*(PKDM12)	histone_demethylase_*(PKDM12)_&_original_description:_none
HORVU.MOREX.r3.7HG0663690	2596.3	-0.692462	0.12811	-5.4052	6.47372e-08	7.86485e-06	BZIP_transcription_factor_family_protein	GO:0003700,GO:0006355	PF00170	IPR004827_______	'15.5.1.1.1	RNA_biosynthesis.DNA-binding_transcriptional_regulation.basic_DNA-binding_domain.basic_leucine_zipper_(bZIP)_domain.bZIP_class-A_transcription_factor_activity.bZIP_class-A_transcription_factor	bZIP_class-A_transcription_factor_&_original_description:_none
HORVU.MOREX.r3.2HG0181840	2577.8	-0.695627	0.100439	-6.92585	4.33367e-12	1.1282e-09	MYB-related_protein	GO:0003677	PF00249,PF00249	IPR001005,IPR001005,IPR009057__________	'15.5.3.9.2.2'	RNA_biosynthesis.DNA-binding_transcriptional_regulation.helix-turn-helix_DNA-binding_domain.MYB__transcription_factor_family.R2R3-MYB_transcription_factor_family.subgroup-2_transcription_factor	MYB_class-R2R3_subgroup-2_transcription_factor_&_original_description:_none
HORVU.MOREX.r3.7HG0715820	962.199	-0.697312	0.213458	-3.26675	0.00108791	0.03629	Transmembrane_protein,_putative	GO:0016020,GO:0016021	PF07343	IPR009943_________	'35.2'	No_Mercator4_annotation.no_other_annotation_available	not_classified_&_original_description:_none
HORVU.MOREX.r3.5HG0520940	466.7	-0.701556	0.218981	-3.20373	0.00135659	0.0431278	ATP-dependent_zinc_metalloprotease_FtsH	GO:0000166,GO:0004222,GO:0005524,GO:0005886,GO:0006508,GO:0008233,GO:0008237,GO:0008270,GO:0016020,GO:0016021,GO:0016787,GO:0046872	PF14363,PF00004	IPR027417,IPR025753,IPR003959________	'50.3.6'	Enzyme_classification.EC_3_hydrolases.EC_3-6_hydrolase_acting_on_acid_anhydride	EC_3.6_hydrolase_acting_on_acid_anhydride_&_original_description:_none
HORVU.MOREX.r3.3HG0254600	1410.6	-0.701821	0.154753	-4.5351	5.75751e-06	0.000423092	NAC_domain-containing_protein	GO:0016020,GO:0016021	PF02365	IPR003441,IPR003441_________	'15.5.7	RNA_biosynthesis.DNA-binding_transcriptional_regulation.beta-hairpin_exposed_by_alpha/beta-scaffold_structure.NAC_transcription_factor	NAC_transcription_factor_&_original_description:_none
HORVU.MOREX.r3.4HG0351790	370.751	-0.706004	0.208238	-3.39037	0.000697991	0.0255416	Calcium-activated_potassium_channel_subunit_alpha-1	GO:0001666,GO:0005216,GO:0005244,GO:0005249,GO:0005267,GO:0005515,GO:0005783,GO:0005789,GO:0005886,GO:0006811,GO:0006813,GO:0007568,GO:0008076,GO:0009268,GO:0009897,GO:0015269,GO:0016020,GO:0016021,GO:0016324,GO:0030425,GO:0031960,GO:0032991,GO:0034765,GO:0042803,GO:0043025,GO:0043525,GO:0043627,GO:0044877,GO:0046872,GO:0048471,GO:0048787,GO:0051289,GO:0051592,GO:0055085,GO:0060072,GO:0071805,GO:…	NA	NA_______	'35.2'	No_Mercator4_annotation.no_other_annotation_available	not_classified_&_original_description:_none
HORVU.MOREX.r3.1HG0062480	2694.22	-0.707369	0.17957	-3.93924	8.17399e-05	0.00433543	1-deoxy-D-xylulose-5-phosphate_synthase	GO:0003824,GO:0008152,GO:0008661,GO:0016114	PF02780,PF13292,PF02779	IPR005477,IPR029061,IPR029061,IPR029061,IPR033248,IPR005477,IPR009014,IPR005475__________	'9.1.2.2'	Secondary_metabolism.terpenoids.methylerythritol_phosphate_(MEP)_pathway.1-deoxy-D-xylulose_5-phosphate_synthase_*(DXS)	1-deoxy-D-xylulose_5-phosphate_synthase_*(DXS)_&_original_description:_none
HORVU.MOREX.r3.2HG0209510	113.476	-0.711982	0.205968	-3.45676	0.000546717	0.02096	Dof-like_zinc_finger_protein	GO:0003677,GO:0005634,GO:0006355	PF02701	IPR003851________	'15.5.2.3'	RNA_biosynthesis.DNA-binding_transcriptional_regulation.zinc-coordinating_DNA-binding_domain.DOF_transcription_factor	DOF_transcription_factor_&_original_description:_none
HORVU.MOREX.r3.3HG0313520	426.996	-0.715184	0.197177	-3.62712	0.000286598	0.0122985	Heavy_metal_transport/detoxification_superfamily_protein,_putative	GO:0030001,GO:0046872	PF00403	IPR006121,IPR006121______	'35.2'	No_Mercator4_annotation.no_other_annotation_available	not_classified_&_original_description:_none
HORVU.MOREX.r3.3HG0297800	422.625	-0.717968	0.224802	-3.19378	0.00140421	0.0442722	U-box_domain-containing_protein	GO:0004842,GO:0016567	PF00514,PF04564	IPR000225,IPR016024,IPR003613_________	'19.2.2.10.2.7'	Protein_homeostasis.ubiquitin-proteasome_system.ubiquitin-fold_protein_conjugation.U-Box_E3_ubiquitin_ligase_activities.group-II.E3_ubiquitin_ligase_*(PUB16)	E3_ubiquitin_ligase_&_original_description:_none
HORVU.MOREX.r3.7HG0683020	1004	-0.722121	0.149978	-4.81485	1.47314e-06	0.000134227	UDP-glucuronate_4-epimerase_4	GO:0003824,GO:0005975,GO:0016020,GO:0016021,GO:0016857,GO:0050662	PF01370	IPR016040,IPR001509_________	'3.13.4	Carbohydrate_metabolism.nucleotide_sugar_biosynthesis.UDP-D-galacturonic_acid_biosynthesis.UDP-D-glucuronic_acid_4-epimerase	UDP-D-glucuronic_acid_4-epimerase_&_original_description:_none
HORVU.MOREX.r3.4HG0334790	2834.43	-0.72346	0.175974	-4.11117	3.9366e-05	0.00227499	GMP_synthase_[glutamine-hydrolyzing]	GO:0006541	PF00117	IPR017926,IPR029062_________	'10.2.2.4'	Redox_homeostasis.glutathione-based_redox_regulation.glutathione_degradation.gamma-glutamyl_peptidase_*(GGP)	gamma-glutamyl_peptidase_*(GGP)_&_original_description:_none
HORVU.MOREX.r3.4HG0337740	2981.78	-0.725191	0.143488	-5.05402	4.32616e-07	4.49641e-05	Receptor_protein_kinase,_putative	GO:0000166,GO:0004672,GO:0004674,GO:0004715,GO:0005524,GO:0006468,GO:0016020,GO:0016021,GO:0016301,GO:0016310,GO:0016740,GO:0018108	PF08263,PF08263,PF07714	IPR013210,IPR013210,IPR011009,IPR001245,IPR032675,IPR032675________	'50.2.7'	Enzyme_classification.EC_2_transferases.EC_2-7_transferase_transferring_phosphorus-containing_group	EC_2.7_transferase_transferring_phosphorus-containing_group_&_original_description:_none
HORVU.MOREX.r3.3HG0267830	755.966	-0.726524	0.159189	-4.5639	5.02128e-06	0.000382496	Lycopene_cyclase_family	GO:0016020,GO:0016021,GO:0016117,GO:0016705,GO:0055114	NA	IPR010108,IPR023753,IPR023753_________	'9.1.6.1.5'	Secondary_metabolism.terpenoids.carotenoid_biosynthesis.carotenes.lycopene_epsilon_cyclase_*(LCY-e)	lycopene_epsilon_cyclase_*(LCY-e)_&_original_description:_none
HORVU.MOREX.r3.3HG0292790	1259.62	-0.727294	0.175668	-4.14017	3.47054e-05	0.00203142	RNA_polymerase-associated_protein_RTF1-like_protein	GO:0003677,GO:0006368,GO:0016570,GO:0016593	PF03126	IPR004343,IPR004343_______	'27.1.5.4'	Multi-process_regulation.circadian_clock_system.morning_element_regulation.repression_factor_*(TZP)	circadian_clock_repression_factor_*(TZP)_&_original_description:_none
HORVU.MOREX.r3.5HG0498320	2668.78	-0.72794	0.108893	-6.6849	2.31085e-11	5.35315e-09	Zinc_finger,_B-box	GO:0005622,GO:0008270	PF00643,PF00643	IPR000315,IPR000315_________	'15.5.4.5.4'	RNA_biosynthesis.DNA-binding_transcriptional_regulation.other_all-alpha-helix_DNA-binding_domain.BBX_family.class-IV_transcription_factor	BBX_class-IV_transcription_factor_&_original_description:_none
HORVU.MOREX.r3.7HG0635350	769.958	-0.728766	0.230155	-3.16642	0.00154329	0.0475601	inter-alpha-trypsin_inhibitor_heavy_chain-like_protein	NA	PF14624,PF00092	IPR032838,IPR002035,IPR002035_______	'35.2'	No_Mercator4_annotation.no_other_annotation_available	not_classified_&_original_description:_none
HORVU.MOREX.r3.7HG0749640	256.174	-0.730811	0.224095	-3.26117	0.00110952	0.0368122	Transmembrane_protein_53	GO:0016021	PF05705	IPR029058,IPR029058,IPR008547_________	'35.2'	No_Mercator4_annotation.no_other_annotation_available	not_classified_&_original_description:_none
HORVU.MOREX.r3.3HG0324440	948.489	-0.732158	0.141569	-5.17175	2.31914e-07	2.56655e-05	Chlorophyllide_a_oxygenase,_chloroplastic	GO:0005506,GO:0009507,GO:0009706,GO:0010277,GO:0015995,GO:0016491,GO:0042651,GO:0051537,GO:0055114	PF00355,PF08417	IPR017941,IPR017941,IPR013626________	'7.15.2	Coenzyme_metabolism.chlorophyll_metabolism.chlorophyll_cycle.chlorophyllide_a_oxygenase_*(CAO)	chlorophyllide_a_oxygenase_*(CAO)_&_original_description:_none
HORVU.MOREX.r3.7HG0728980	5356.87	-0.733086	0.228782	-3.2043	0.0013539	0.0431278	Peroxidase	NA	PF00141	IPR002016,IPR010255___________	'50.1.	Enzyme_classification.EC_1_oxidoreductases.EC_1-11_oxidoreductase_acting_on_peroxide_as_acceptor	EC_1.11_oxidoreductase_acting_on_peroxide_as_acceptor_&_original_description:_none
HORVU.MOREX.r3.2HG0134770	237.979	-0.733966	0.218423	-3.3603	0.000778572	0.0278564	Glycosyltransferase	NA	PF00201	IPR002213___________	'50.2.4'	Enzyme_classification.EC_2_transferases.EC_2-4_glycosyltransferase	EC_2.4_glycosyltransferase_&_original_description:_none
HORVU.MOREX.r3.2HG0186340	1690.13	-0.734781	0.145827	-5.03873	4.68641e-07	4.79787e-05	Beta-1,3-N-acetylglucosaminyltransferase_lunatic_fringe	GO:0016020,GO:0016021,GO:0016740,GO:0016757	PF04646	IPR006740_________	'35.2'	No_Mercator4_annotation.no_other_annotation_available	not_classified_&_original_description:_none
HORVU.MOREX.r3.4HG0384980	1072.87	-0.735035	0.224691	-3.27131	0.00107049	0.0359925	Omega-3_fatty_acid_desaturase	GO:0006629,GO:0016020,GO:0016021,GO:0016717,GO:0055114	PF00487,PF11960	IPR005804,IPR021863________	'5.1.7.3	Lipid_metabolism.fatty_acid_metabolism.fatty_acid_desaturation.methyl-end_desaturation.delta-12/delta-15_fatty_acid_desaturase_*(FAD2/3/6-8)	delta-12/delta-15_fatty_acid_desaturase_&_original_description:_none
HORVU.MOREX.r3.2HG0191150	1002.31	-0.736727	0.219551	-3.3556	0.000791933	0.0281868	Polygalacturonase_QRT3	NA	PF12708	IPR011050,IPR024535__________	'21.3.5.1.2'	Cell_wall_organisation.pectin.modification_and_degradation.polygalacturonase_activities.polygalacturonase_*(QRT3)	polygalacturonase_*(QRT3)_&_original_description:_none
HORVU.MOREX.r3.6HG0593980	2570.71	-0.738874	0.227228	-3.25169	0.00114721	0.0377821	Temperature-induced_lipocalin	NA	PF08212	IPR000566,IPR011038__________	'35.2'	No_Mercator4_annotation.no_other_annotation_available	not_classified_&_original_description:_none
HORVU.MOREX.r3.4HG0400780	517.037	-0.739147	0.170402	-4.33768	1.43997e-05	0.000955376	Heavy_metal-associated_protein	GO:0030001,GO:0046872	PF00403,PF00403	IPR006121,IPR006121,IPR006121,IPR006121_________	'35.2'	No_Mercator4_annotation.no_other_annotation_available	not_classified_&_original_description:_none
HORVU.MOREX.r3.1HG0081480	828.659	-0.744429	0.161393	-4.61252	3.97809e-06	0.000313375	Calcineurin_B-like_protein	GO:0005509	PF13202,PF13499	IPR002048,IPR002048,IPR011992_________	'27.8.6	Multi-process_regulation.calcium-dependent_signalling.CBL-CIPK_calcium_sensor_and_kinase_pathways.calcium_sensor_*(CBL)	calcium_sensor_*(CBL)_&_original_description:_none
HORVU.MOREX.r3.7HG0698110	9773.75	-0.751888	0.160133	-4.69541	2.66078e-06	0.000222423	Cellulose_synthase-like_protein	GO:0016020,GO:0016021,GO:0016740,GO:0016757,GO:0016760,GO:0030244	PF03552	IPR005150,IPR029044,IPR029044,IPR029044_________	'21.2.3.1.1.2'	Cell_wall_organisation.hemicellulose.heteromannan.biosynthesis.mannan_synthase_activities.mannan_synthase_*(CSLD)	mannan_synthase_*(CSLD)_&_original_description:_none
HORVU.MOREX.r3.3HG0313780	502.303	-0.757553	0.203835	-3.7165	0.000202001	0.0091875	Calcium-dependent_lipid-binding_(CaLB_domain)_family_protein	NA	PF00168	IPR000008,IPR000008______	'20.7.2'	Cytoskeleton_organisation.endoplasmic_reticulum-cytoskeleton-plasma_membrane_interface.ER-anchored_membrane_contact_site_protein_*(SRC2)	ER-anchored_membrane_contact_site_protein_*(SRC2)_&_original_description:_none
HORVU.MOREX.r3.3HG0267730	2601.76	-0.760345	0.186414	-4.07879	4.52704e-05	0.00255675	Protein_phosphatase_2C	GO:0003824,GO:0004721,GO:0004722,GO:0006470,GO:0016787,GO:0043169,GO:0046872	PF00481	IPR001932,IPR001932_________	'18.5.1.2	Protein_modification.dephosphorylation.protein_serine/threonine_phosphatase_families.PPM/PP2C_Mn/Mg-dependent_phosphatase_families.clade_A_phosphatase	clade_A_phosphatase_&_original_description:_none
HORVU.MOREX.r3.4HG0343310	2317.59	-0.761481	0.167924	-4.53468	5.76896e-06	0.000423092	Tetrapyrrole-binding_protein,_chloroplastic	NA	PF05419	IPR008629_________	'7.15.1.1.4'	Coenzyme_metabolism.chlorophyll_metabolism.chlorophyll_biosynthesis.magnesium-chelatase_complex.accessory_component_*(GUN4)	accessory_component_*(GUN4)_of_magnesium-chelatase_complex_&_original_description:_none
HORVU.MOREX.r3.7HG0644220	9570.93	-0.763827	0.204829	-3.7291	0.000192163	0.00884304	Arginine_decarboxylase	GO:0003824,GO:0006527,GO:0008295,GO:0008792,GO:0016829,GO:0016831	PF02784,PF00278	IPR022644,IPR009006,IPR002985,IPR022643,IPR029066__________	'8.1.1	Polyamine_metabolism.putrescine_biosynthesis.arginine_decarboxylation_pathway.arginine_decarboxylase_*(ADC1/2)	arginine_decarboxylase_*(ADC1/2_&_original_description:_none
HORVU.MOREX.r3.2HG0178580	1085.15	-0.76514	0.232319	-3.2935	0.000989495	0.0337255	CONSTANS-like_protein	GO:0005622,GO:0005634,GO:0008270	PF06203,PF00643,PF00643	IPR010402,IPR000315,IPR000315__________	'15.5.4.5.1	RNA_biosynthesis.DNA-binding_transcriptional_regulation.other_all-alpha-helix_DNA-binding_domain.BBX_family.class-I_transcription_factor_activity.transcription_factor_*(CO)	BBX_class-I_transcription_factor_&_original_description:_none
HORVU.MOREX.r3.2HG0211640	221.064	-0.768118	0.23516	-3.26636	0.00108941	0.03629	Shattering_4	NA	NA	NA__________	'15.5.3.7.5'	RNA_biosynthesis.DNA-binding_transcriptional_regulation.helix-turn-helix_DNA-binding_domain.TRIHELIX_family.transcription_factor	TRIHELIX_transcription_factor_&_original_description:_none
HORVU.MOREX.r3.2HG0119840	487.12	-0.771493	0.173376	-4.44981	8.59448e-06	0.000607054	Plastid-lipid_associated_protein_PAP_/_fibrillin_family_protein	NA	PF04755	IPR006843____	'5.9.2'	Lipid_metabolism.plastoglobule-associated_activities.Fibrillin_plastoglobule_core_protein_*(FBN4)	Fibrillin_plastoglobule_core_protein_*(FBN4)_&_original_description:_none
HORVU.MOREX.r3.6HG0600020	603.956	-0.773901	0.174496	-4.43507	9.20445e-06	0.000645137	Phospholipase_a1-chloroplastic-like	GO:0006629,GO:0016787	PF01764	IPR029058,IPR002921__________	'5.2.10.2.1	Lipid_metabolism.glycerolipid_metabolism.glycerolipid_degradation.phospholipase_activities.phospholipase_A1_activities.phospholipase-A1_*(PC-PLA1)	phospholipase-A1_*(PC-PLA1)_&_original_description:_none
HORVU.MOREX.r3.7HG0718720	451.59	-0.774572	0.174695	-4.43386	9.25595e-06	0.000647088	DUF1685_family_protein	NA	NA	NA_________	'35.2'	No_Mercator4_annotation.no_other_annotation_available	not_classified_&_original_description:_none
HORVU.MOREX.r3.3HG0250320	1507.31	-0.776753	0.135047	-5.75171	8.8344e-09	1.29138e-06	Chaperone_protein_dnaJ	GO:0006457,GO:0051082	PF00226,PF01556	IPR001623,IPR008971,IPR001623,IPR002939,IPR008971_________	'19.1.5.2'	Protein_homeostasis.protein_quality_control.cytosolic__Hsp70_chaperone_system.co-chaperone_*(Hsp40)	co-chaperone_*(Hsp40)_&_original_description:_none
HORVU.MOREX.r3.5HG0484180	1266.56	-0.782769	0.217203	-3.60386	0.000313526	0.0131445	DUF868_family_protein	NA	PF05910	IPR008586_________	'35.2'	No_Mercator4_annotation.no_other_annotation_available	not_classified_&_original_description:_none
HORVU.MOREX.r3.4HG0347000	1056.72	-0.784772	0.207966	-3.77357	0.00016093	0.00769059	Phytoalexin-deficient_4-1_protein	GO:0006629,GO:0016787	PF01764	IPR002921,IPR029058_________	'26.10.2.1.4.2'	External_stimuli_response.pathogen.effector-triggered_immunity_(ETI)_machinery.TNL-mediated_effector-triggered_immunity.EDS1-PAD4/SAG101_signalling_heterodimers.component_*(PAD4)	effector-triggered_immunity_co-regulator_*(PAD4)_&_original_description:_none
HORVU.MOREX.r3.5HG0517040	331.113	-0.784939	0.226902	-3.45937	0.000541439	0.0207868	Syntaxin,_putative	GO:0005484,GO:0005622,GO:0006886,GO:0016020,GO:0016021,GO:0016192,GO:0061025	PF05739,PF00804	IPR000727,IPR006011,IPR010989__________	'22.7.1.1	Vesicle_trafficking.vesicle_target_membrane_fusion.SNARE_membrane_fusion_complexes.Qa-type_SNARE_components.SYP1-group_component	Qa-type_SYP1-group_component_of_SNARE_membrane_fusion_complex_&_original_description:_none
HORVU.MOREX.r3.5HG0535440	438.891	-0.786926	0.225335	-3.49225	0.000478969	0.0188383	Hydroxyproline-rich_glycoprotein	GO:0016020,GO:0016021	NA	NA__________	'21.4.1.1.1.3'	Cell_wall_organisation.cell_wall_proteins.hydroxyproline-rich_glycoprotein_activities.arabinogalactan-protein_activities.classical_arabinogalactan_protein_activities.classical_arabinogalactan_protein	classical_arabinogalactan_protein_&_original_description:_none
HORVU.MOREX.r3.5HG0501170	523.387	-0.787457	0.248224	-3.17236	0.00151203	0.046808	Eukaryotic_aspartyl_protease_family_protein	GO:0004190,GO:0006508,GO:0008233,GO:0016787	PF14541,PF14543	IPR021109,IPR032799,IPR032861_______	'19.4.3	Protein_homeostasis.proteolysis.aspartic_peptidase_activities.Pepsin-type_protease	Pepsin-type_protease_&_original_description:_none
HORVU.MOREX.r3.4HG0384700	1042.06	-0.790127	0.123867	-6.37885	1.78424e-10	3.45902e-08	Protein_phosphatase_2C_family_protein	NA	PF00481	IPR001932,IPR001932_______	'18.5.1.2.2'	Protein_modification.dephosphorylation.protein_serine/threonine_phosphatase_families.PPM/PP2C_Mn/Mg-dependent_phosphatase_families.clade_B_phosphatase	clade_B_phosphatase_&_original_description:_none
HORVU.MOREX.r3.2HG0128100	111.092	-0.805044	0.251685	-3.19862	0.00138087	0.0437381	Pentatricopeptide_repeat-containing_family_protein	GO:0003723,GO:0004519,GO:0009451,GO:0043231,GO:0090305	PF13041,PF01535,PF01535	IPR002885,IPR002885,IPR002885,IPR002885,IPR002885________	'35.2'	No_Mercator4_annotation.no_other_annotation_available	not_classified_&_original_description:_none
HORVU.MOREX.r3.2HG0140290	3334.94	-0.807401	0.137108	-5.8888	3.8902e-09	6.29223e-07	Glucose-6-phosphate/phosphate_translocator-like_protein	GO:0016020,GO:0016021,GO:0022857,GO:0055085	PF03151	IPR004696,IPR004853_________	'24.2.1.1	Solute_transport.carrier-mediated_transport.DMT_superfamily.NST-TPT_group.phosphometabolite_transporter_*(TPT/PPT/GPT/XPT)	phosphometabolite_transporter_*(TPT/PPT/GPT/XPT)_&_original_description:_none
HORVU.MOREX.r3.4HG0342540	1037.28	-0.810493	0.225671	-3.59147	0.000328813	0.0137014	Gibberellin-regulated_protein_1	NA	PF02704	IPR003854_________	'11.11.2.1	Phytohormone_action.signalling_peptides.CRP_(cysteine-rich-peptide)_category.GASA/GAST-peptide_activity.GASA-precursor_polypeptide	GASA_precursor_polypeptide_&_original_description:_none
HORVU.MOREX.r3.1HG0071920	252.656	-0.816702	0.23021	-3.54763	0.000388711	0.0159063	Receptor_protein_kinase,_putative	GO:0004672,GO:0005524,GO:0006468,GO:0016020,GO:0016021,GO:0016301,GO:0016310	PF07714,PF08263,PF13855	IPR001245,IPR013210,IPR032675,IPR001611,IPR011009________	'50.2.7'	Enzyme_classification.EC_2_transferases.EC_2-7_transferase_transferring_phosphorus-containing_group	EC_2.7_transferase_transferring_phosphorus-containing_group_&_original_description:_none
HORVU.MOREX.r3.3HG0307360	983.414	-0.817483	0.191255	-4.2743	1.91741e-05	0.00122745	F-box_family_protein	NA	PF13516,PF13516,PF13516	IPR001611,IPR001611,IPR001611_________	'19.2.2.12.3.3.4'	Protein_homeostasis.ubiquitin-proteasome_system.ubiquitin-fold_protein_conjugation.CULLIN-based_E3_ubiquitin_ligase_activities.CUL1-based/SCF_E3_ubiquitin_ligase_complexes.F-BOX_substrate_adaptor_component_activities.substrate_adaptor_*(SKP2)	substrate_adaptor_*(SKP2)_of_SCF_E3_ubiquitin_ligase_complex_&_original_description:_none
HORVU.MOREX.r3.2HG0107690	633.789	-0.819496	0.18294	-4.47958	7.47904e-06	0.000535182	Protein_kinase-like_protein	GO:0000166,GO:0004672,GO:0004674,GO:0005524,GO:0006468,GO:0016301,GO:0016310	PF07714	IPR011009,IPR001245_________	'50.2.7'	Enzyme_classification.EC_2_transferases.EC_2-7_transferase_transferring_phosphorus-containing_group	EC_2.7_transferase_transferring_phosphorus-containing_group_&_original_description:_none
HORVU.MOREX.r3.7HG0722820	158.995	-0.820385	0.237389	-3.45587	0.000548526	0.0209999	Glutamine_dumper,_putative	GO:0016020,GO:0016021	NA	NA_________	'35.2'	No_Mercator4_annotation.no_other_annotation_available	not_classified_&_original_description:_none
HORVU.MOREX.r3.4HG0341700	514.401	-0.823092	0.175851	-4.68062	2.86005e-06	0.000234773	Beta-xylosidase,_putative	GO:0004553,GO:0005975,GO:0016787	PF00933,PF14310,PF01915	IPR001764,IPR026891,IPR002772,IPR002772,IPR017853__________	'21.3.2.2.5.2'	Cell_wall_organisation.pectin.rhamnogalacturonan_I.modification_and_degradation.alpha-L-arabinofuranosidase_activities.bifunctional_alpha-L-arabinofuranosidase_and_beta-D-xylosidase_*(BXL)	bifunctional_alpha-L-arabinofuranosidase_and_beta-D-xylosidase_*(BXL)_&_original_description:_none
HORVU.MOREX.r3.2HG0196470	1525.02	-0.823146	0.174389	-4.72016	2.3566e-06	0.000201936	senescence-associated_family_protein_(DUF581)	NA	PF04570	IPR007650________	'27.3.3'	Multi-process_regulation.SnRK1-kinase_regulatory_system.regulatory_protein_*(FLZ)_of_SnRK1_complex	regulatory_protein_*(FLZ)_of_SnRK1_complex_&_original_description:_none
HORVU.MOREX.r3.3HG0226150	409.076	-0.823448	0.176707	-4.65997	3.16259e-06	0.000255013	Protein_kinase_family_protein	NA	PF14380,PF13947,PF00069	IPR032872,IPR025287,IPR000719,IPR011009________	'50.2.7'	Enzyme_classification.EC_2_transferases.EC_2-7_transferase_transferring_phosphorus-containing_group	EC_2.7_transferase_transferring_phosphorus-containing_group_&_original_description:_none
HORVU.MOREX.r3.5HG0508450	388.286	-0.823528	0.246212	-3.3448	0.000823433	0.0290058	Calmodulin-binding_family_protein,_putative,_expressed	NA	NA	NA_______	'35.2'	No_Mercator4_annotation.no_other_annotation_available	not_classified_&_original_description:_none
HORVU.MOREX.r3.7HG0713020	1222.87	-0.825726	0.140374	-5.88232	4.04548e-09	6.4715e-07	Alpha/beta_hydrolase,_putative	GO:0016787	PF12697	IPR029058,IPR029058,IPR000073_________	'7.15.3.3.2'	Coenzyme_metabolism.chlorophyll_metabolism.chlorophyll_catabolism.PAO-phyllobilin_pathway.pheophytin_pheophorbide_hydrolase_*(PPH)	pheophytin_pheophorbide_hydrolase_*(PPH)_&_original_description:_none
HORVU.MOREX.r3.6HG0602910	276.04	-0.827747	0.237664	-3.48284	0.000496122	0.0193565	DUF241_domain_protein_(DUF241)	NA	PF03087	IPR004320________	'35.2'	No_Mercator4_annotation.no_other_annotation_available	not_classified_&_original_description:_none
HORVU.MOREX.r3.2HG0159010	3596.97	-0.82899	0.162362	-5.10582	3.29371e-07	3.54463e-05	LOB_domain-containing_protein	NA	PF03195	IPR004883_________	'15.5.2.5'	RNA_biosynthesis.DNA-binding_transcriptional_regulation.zinc-coordinating_DNA-binding_domain.AS2/LOB_transcription_factor	AS2/LOB_transcription_factor_&_original_description:_none
HORVU.MOREX.r3.3HG0250610	258.782	-0.834125	0.237962	-3.50529	0.000456114	0.0181219	DUF1685_family_protein	NA	NA	NA_________	'35.2'	No_Mercator4_annotation.no_other_annotation_available	not_classified_&_original_description:_none
HORVU.MOREX.r3.2HG0213820	1302.72	-0.834251	0.163844	-5.09174	3.54793e-07	3.77364e-05	Late_embryogenesis_abundant_(LEA)_hydroxyproline-rich_glycoprotein_family,_putative	GO:0016020,GO:0016021	PF03168	IPR004864____	'35.2'	No_Mercator4_annotation.no_other_annotation_available	not_classified_&_original_description:_none
HORVU.MOREX.r3.6HG0614960	267.834	-0.837623	0.182117	-4.59937	4.23762e-06	0.000330958	Glutaredoxin-like	GO:0005623,GO:0009055,GO:0015035,GO:0022900,GO:0045454,GO:0055114	PF00462	IPR002109,IPR012336___________	'35.2'	No_Mercator4_annotation.no_other_annotation_available	not_classified_&_original_description:_none
HORVU.MOREX.r3.6HG0574360	217.228	-0.847346	0.264492	-3.20367	0.00135687	0.0431278	Receptor-like_protein_kinase	GO:0004672,GO:0005524,GO:0006468,GO:0016020,GO:0016021,GO:0016301,GO:0016310	PF07714,PF01476	IPR001245,IPR018392,IPR011009,IPR018392_________	'50.2.7'	Enzyme_classification.EC_2_transferases.EC_2-7_transferase_transferring_phosphorus-containing_group	EC_2.7_transferase_transferring_phosphorus-containing_group_&_original_description:_none
HORVU.MOREX.r3.5HG0477510	607.43	-0.853511	0.246617	-3.46087	0.000538429	0.0207295	Polyribonucleotide_nucleotidyltransferase	GO:0003676,GO:0003723,GO:0004654,GO:0005737,GO:0006396,GO:0006402,GO:0016740,GO:0016779,GO:0046872	NA	NA__________	'35.2'	No_Mercator4_annotation.no_other_annotation_available	not_classified_&_original_description:_none
HORVU.MOREX.r3.7HG0667080	592.724	-0.857078	0.145886	-5.87498	4.22902e-09	6.6821e-07	Serine/threonine-protein_kinase_WNK-related	GO:0016301,GO:0016310	PF14215	IPR025610_________	'35.2'	No_Mercator4_annotation.no_other_annotation_available	not_classified_&_original_description:_none
HORVU.MOREX.r3.5HG0463990	132.827	-0.857147	0.232511	-3.68648	0.000227375	0.0101226	Cytochrome_P450_family_protein	GO:0004497,GO:0005506,GO:0016491,GO:0016705,GO:0020037,GO:0046872,GO:0055114	PF00067	IPR001128,IPR001128________	'50.1.13'	Enzyme_classification.EC_1_oxidoreductases.EC_1-14_oxidoreductase_acting_on_paired_donor_with_incorporation_or_reduction_of_molecular_oxygen	EC_1.14_oxidoreductase_acting_on_paired_donor_with_incorporation_or_reduction_of_molecular_oxygen_&_original_description:_none
HORVU.MOREX.r3.7HG0636370	758.854	-0.859214	0.144404	-5.95006	2.68038e-09	4.41375e-07	MYB-related_transcription_factor	GO:0003677,GO:0005634,GO:0006351,GO:0006355	PF00249	IPR009057,IPR001005,IPR006447_________	'15.5.3.2.2'	RNA_biosynthesis.DNA-binding_transcriptional_regulation.helix-turn-helix_DNA-binding_domain.tryptophan-cluster_structure.REVEILLE-type_transcription_factor	REVEILLE-type_transcription_factor_&_original_description:_none
HORVU.MOREX.r3.5HG0481600	434.165	-0.861096	0.169546	-5.07882	3.79781e-07	4.00822e-05	Hexosyltransferase	NA	PF01762	IPR029044,IPR002659___________	'35.2'	No_Mercator4_annotation.no_other_annotation_available	not_classified_&_original_description:_none
HORVU.MOREX.r3.3HG0236660	1392.89	-0.862845	0.18076	-4.77342	1.8112e-06	0.000161795	ATP-dependent_6-phosphofructokinase	GO:0000166,GO:0003824,GO:0003872,GO:0005524,GO:0005737,GO:0006002,GO:0006096,GO:0008152,GO:0016301,GO:0016310,GO:0016740,GO:0046872,GO:0061615	PF00365	IPR000023,IPR000023__________	'2.1.1.1	Cellular_respiration.glycolysis.cytosolic_glycolysis.phosphofructokinase_activities.ATP-dependent_phosphofructokinase	ATP-dependent_phosphofructokinase_&_original_description:_none
HORVU.MOREX.r3.7HG0703730	774.303	-0.87182	0.137279	-6.35073	2.14299e-10	4.06796e-08	Glycosyltransferase_family_92_protein	GO:0016020,GO:0016021,GO:0016740	PF01697	IPR008166________	'50.2.4'	Enzyme_classification.EC_2_transferases.EC_2-4_glycosyltransferase	EC_2.4_glycosyltransferase_&_original_description:_none
HORVU.MOREX.r3.4HG0381990	1140.72	-0.877843	0.201898	-4.34796	1.37413e-05	0.00091838	Pre-mRNA_splicing_factor,_putative	GO:0006396	PF13181	IPR019734,IPR011990,IPR011990________	'16.6.3.3.5'	RNA_processing.organelle_RNA_processing_machinery.RNA_homeostasis.plastidial_mRNA_stabilisation.stability_factor_*(HCF107)	plastidial_transcript_stability_factor_*(HCF107)_&_original_description:_none
HORVU.MOREX.r3.7HG0742110	65.0404	-0.884719	0.277354	-3.18986	0.00142341	0.044723	Heptahelical_transmembrane_protein_2	GO:0016020,GO:0016021	PF03006	IPR004254________	'35.2'	No_Mercator4_annotation.no_other_annotation_available	not_classified_&_original_description:_none
HORVU.MOREX.r3.3HG0302180	1933.66	-0.886557	0.214126	-4.14035	3.46779e-05	0.00203142	Protein_phosphatase_2C	GO:0003824,GO:0004721,GO:0004722,GO:0006470,GO:0016020,GO:0016021,GO:0016787,GO:0043169,GO:0046872	PF00481	IPR001932,IPR001932,IPR001932_________	'18.5.1.2	Protein_modification.dephosphorylation.protein_serine/threonine_phosphatase_families.PPM/PP2C_Mn/Mg-dependent_phosphatase_families.clade_A_phosphatase	clade_A_phosphatase_&_original_description:_none
HORVU.MOREX.r3.3HG0287050	357.027	-0.890349	0.277349	-3.21021	0.00132638	0.0424552	Glycosyltransferase	GO:0008152,GO:0016740,GO:0016757,GO:0016758	NA	NA___________	'50.2.4'	Enzyme_classification.EC_2_transferases.EC_2-4_glycosyltransferase	EC_2.4_glycosyltransferase_&_original_description:_none
HORVU.MOREX.r3.4HG0406470	219.183	-0.893684	0.261925	-3.41198	0.000644928	0.0239526	Protein_DETOXIFICATION	GO:0006855,GO:0015238,GO:0015297,GO:0016020,GO:0016021,GO:0055085	PF01554,PF01554	IPR002528,IPR002528,IPR002528__________	'24.2.4.1	Solute_transport.carrier-mediated_transport.MOP_superfamily.MATE_family.metabolite_transporter_*(DTX)	metabolite_transporter_*(DTX)_&_original_description:_none
HORVU.MOREX.r3.5HG0513990	400.015	-0.894325	0.279651	-3.198	0.00138382	0.043781	Nitrate_transporter_1.1	NA	PF00854	IPR000109,IPR020846,IPR020846,IPR020846_________	'24.2.2.9'	Solute_transport.carrier-mediated_transport.MFS_superfamily.anion_transporter_*(NRT1/PTR)	anion_transporter_*(NRT1/PTR)_&_original_description:_none
HORVU.MOREX.r3.2HG0186410	544.743	-0.896973	0.155416	-5.77141	7.86091e-09	1.16782e-06	Beta-carotene_hydroxylase	GO:0005506,GO:0008610,GO:0016020,GO:0016021,GO:0016491,GO:0055114	PF04116	IPR006694__________	'9.1.6.2.1	Secondary_metabolism.terpenoids.carotenoid_biosynthesis.xanthophylls.carotenoid_hydroxylase_activities.carotenoid_beta-ring_hydroxylase_*(BCH)	carotenoid_beta_ring_hydroxylase_&_original_description:_none
HORVU.MOREX.r3.3HG0309100	1227.85	-0.898725	0.163563	-5.49469	3.91408e-08	4.97634e-06	Thioredoxin	GO:0005623,GO:0006662,GO:0015035,GO:0045454,GO:0055114	PF00085	IPR013766,IPR012336___________	'10.3.3	Redox_homeostasis.thiol-based_redox_regulation.thioredoxin_activities.F-type_thioredoxin_*(Trx-F)	F-type_thioredoxin_*(Trx-F)_&_original_description:_none
HORVU.MOREX.r3.7HG0668040	398.877	-0.899488	0.214717	-4.18919	2.79956e-05	0.0016968	CDP-diacylglycerol--glycerol-3-phosphate_3-phosphatidyltransferase,_putative	GO:0016740	NA	NA_________	'35.2'	No_Mercator4_annotation.no_other_annotation_available	not_classified_&_original_description:_none
HORVU.MOREX.r3.2HG0171580	188.133	-0.902766	0.230056	-3.92412	8.7049e-05	0.004541	Protein_kinase_superfamily_protein	NA	NA	NA________	'35.2'	No_Mercator4_annotation.no_other_annotation_available	not_classified_&_original_description:_none
HORVU.MOREX.r3.3HG0301370	1684.13	-0.907301	0.245761	-3.6918	0.000222677	0.00995159	HXXXD-type_acyl-transferase_family_protein	NA	PF02458	IPR003480________	'50.2.3'	Enzyme_classification.EC_2_transferases.EC_2-3_acyltransferase	EC_2.3_acyltransferase_&_original_description:_none
HORVU.MOREX.r3.2HG0195290	285.53	-0.909549	0.191963	-4.73816	2.15667e-06	0.000186559	Receptor-like_kinase	GO:0000166,GO:0004672,GO:0004674,GO:0005524,GO:0006468,GO:0016301,GO:0016310	PF07714	IPR011009,IPR001245__________	'26.5.3.3'	External_stimuli_response.temperature.cold_response.cold-responsive_protein_kinase_*(CRPK)	cold-responsive_protein_kinase_*(CRPK)_&_original_description:_none
HORVU.MOREX.r3.1HG0071210	740.972	-0.910072	0.204748	-4.44485	8.79544e-06	0.000619648	U-box_domain-containing_protein	GO:0004842,GO:0016567	PF00514,PF04564	IPR016024,IPR000225,IPR003613_________	'19.2.2.10.2.7'	Protein_homeostasis.ubiquitin-proteasome_system.ubiquitin-fold_protein_conjugation.U-Box_E3_ubiquitin_ligase_activities.group-II.E3_ubiquitin_ligase_*(PUB16)	E3_ubiquitin_ligase_&_original_description:_none
HORVU.MOREX.r3.2HG0217630	326.912	-0.917509	0.203406	-4.51073	6.46035e-06	0.000468418	Protein_STAY-GREEN_LIKE,_chloroplastic	NA	PF12638	IPR024438________	'7.15.3.3	Coenzyme_metabolism.chlorophyll_metabolism.chlorophyll_catabolism.PAO-phyllobilin_pathway.magnesium_dechelatase_*(SGR)	magnesium_dechelatase_*(SGR)_&_original_description:_none
HORVU.MOREX.r3.4HG0338020	788.903	-0.922974	0.203306	-4.53982	5.63014e-06	0.000419346	Alpha/beta-Hydrolases_superfamily_protein	GO:0006629,GO:0009507,GO:0016020,GO:0016021,GO:0016787,GO:0047372	PF12146	IPR022742,IPR029058_________	'35.2'	No_Mercator4_annotation.no_other_annotation_available	not_classified_&_original_description:_none
HORVU.MOREX.r3.7HG0656030	462.693	-0.924142	0.270098	-3.4215	0.000622769	0.023256	Receptor-like_kinase	GO:0004672,GO:0005524,GO:0006468,GO:0016020,GO:0016021,GO:0016301,GO:0016310	PF00069	IPR011009,IPR000719__________	'50.2.7'	Enzyme_classification.EC_2_transferases.EC_2-7_transferase_transferring_phosphorus-containing_group	EC_2.7_transferase_transferring_phosphorus-containing_group_&_original_description:_none
HORVU.MOREX.r3.1HG0064910	223.049	-0.928388	0.272147	-3.41135	0.000646428	0.0239757	Protein_NRT1/_PTR_FAMILY_1.1	GO:0005886,GO:0015706,GO:0016020,GO:0016021,GO:0022857,GO:0055085,GO:0080054	PF00854	IPR020846,IPR020846,IPR000109_______	'24.2.2.9'	Solute_transport.carrier-mediated_transport.MFS_superfamily.anion_transporter_*(NRT1/PTR)	anion_transporter_*(NRT1/PTR)_&_original_description:_none
HORVU.MOREX.r3.1HG0059290	187.955	-0.932768	0.198328	-4.70316	2.56162e-06	0.000215452	Calcium_binding_family_protein	GO:0005509	PF13499,PF13499	IPR002048,IPR002048,IPR011992________	'35.2'	No_Mercator4_annotation.no_other_annotation_available	not_classified_&_original_description:_none
HORVU.MOREX.r3.5HG0493920	456.808	-0.936152	0.266976	-3.50651	0.00045403	0.0180654	Bifunctional_uridylyltransferase/uridylyl-removing_enzyme	GO:0003824,GO:0006807,GO:0008152,GO:0008773,GO:0009399,GO:0016740,GO:0016779,GO:0016787	PF01842,PF01842	IPR002912,IPR002912_________	'35.2'	No_Mercator4_annotation.no_other_annotation_available	not_classified_&_original_description:_none
HORVU.MOREX.r3.7HG0668820	342.05	-0.940578	0.280483	-3.35342	0.000798201	0.0282994	Endoglucanase	GO:0000272,GO:0003824,GO:0004553,GO:0005975,GO:0008152,GO:0008810,GO:0016787,GO:0016798,GO:0030245	PF00759	IPR008928,IPR001701___________	'35.2'	No_Mercator4_annotation.no_other_annotation_available	not_classified_&_original_description:_none
HORVU.MOREX.r3.4HG0384590	97.2598	-0.947077	0.272708	-3.47287	0.000514931	0.019909	Chaperone_protein_DnaJ	GO:0005524,GO:0006457,GO:0009408,GO:0031072,GO:0046872,GO:0051082	PF00226	IPR012336,IPR012336,IPR001623,IPR001623_________	'19.1.1.2.2'	Protein_homeostasis.protein_quality_control.ER_Quality_Control_(ERQC)_machinery.BiP_chaperone_system.co-chaperone_*(ERdj3a)	co-chaperone_*(ERdj3a)_&_original_description:_none
HORVU.MOREX.r3.7HG0738140	1754.01	-0.948458	0.234322	-4.04766	5.17319e-05	0.0028859	Ureide_permease-like_protein	GO:0016020,GO:0016021,GO:0022857,GO:0055085,GO:0071705	PF07168	IPR009834_________	'24.2.1.2'	Solute_transport.carrier-mediated_transport.DMT_superfamily.nucleobase_cation_transporter_*(UPS)	nucleobase_cation_transporter_*(UPS)_&_original_description:_none
HORVU.MOREX.r3.7HG0679650	297.69	-0.948463	0.273334	-3.46998	0.000520497	0.0200957	2-oxoglutarate_(2OG)_and_Fe(II)-dependent_oxygenase_superfamily_protein	NA	NA	NA_____	'12.3.1.4.9'	Chromatin_organisation.post-translational_histone_modification.histone_methylation.JmjC-domain_histone_demethylase_activities.histone_demethylase_*(PKDM12)	histone_demethylase_*(PKDM12)_&_original_description:_none
HORVU.MOREX.r3.6HG0604310	212.456	-0.950919	0.20717	-4.59004	4.43154e-06	0.000344137	RING_finger_protein	GO:0016020,GO:0016021	PF13639	IPR001841_________	'19.2.2.8.1.8'	Protein_homeostasis.ubiquitin-proteasome_system.ubiquitin-fold_protein_conjugation.RING_E3_ubiquitin_ligase_activities.RING-H2-class.E3_ubiquitin_ligase_*(BRH)	E3_ubiquitin_ligase_*(BRH)_&_original_description:_none
HORVU.MOREX.r3.3HG0281730	567.722	-0.952555	0.171055	-5.56871	2.5663e-08	3.37258e-06	AP2/B3_transcription_factor_family_protein	NA	PF00847,PF02362	IPR015300,IPR001471,IPR003340,IPR016177_______	'29.4.1.4'	Plant_organogenesis.flower_formation.photoperiodic_pathway.transcriptional_regulator_*(TEM)	transcriptional_regulator_*(TEM)_involved_in_photoperiod_pathway_&_original_description:_none
HORVU.MOREX.r3.5HG0508860	2331.38	-0.954703	0.103688	-9.20743	3.34041e-20	2.17405e-17	Transporter-related_family_protein	GO:0005215,GO:0016020,GO:0016021,GO:0022857,GO:0055085	PF00083,PF00083	IPR020846,IPR020846,IPR005828,IPR005828_________	'24.2.2.3	Solute_transport.carrier-mediated_transport.MFS_superfamily.cation_transporter_OCT_family.nicotinate_transporter_*(NiaP)	nicotinate_transporter_*(NiaP)_&_original_description:_none
HORVU.MOREX.r3.3HG0294660	257.673	-0.956804	0.20921	-4.57341	4.79861e-06	0.000368455	DUF4228_domain_protein	NA	NA	NA_________	'35.2'	No_Mercator4_annotation.no_other_annotation_available	not_classified_&_original_description:_none
HORVU.MOREX.r3.3HG0245960	723.496	-0.957103	0.264556	-3.61778	0.000297145	0.0126125	Basic-leucine_zipper_(bZIP)_transcription_factor_family_protein	NA	PF00170	IPR004827_____	'15.5.1.1.5'	RNA_biosynthesis.DNA-binding_transcriptional_regulation.basic_DNA-binding_domain.basic_leucine_zipper_(bZIP)_domain.bZIP_class-E_transcription_factor	bZIP_class-E_transcription_factor_&_original_description:_none
HORVU.MOREX.r3.1HG0082090	95.4632	-0.959522	0.303354	-3.16304	0.00156131	0.0479088	Zn-dependent_exopeptidases_superfamily_protein	NA	NA	NA________	'11.11.1.3	Phytohormone_action.signalling_peptides.NCRP_(non-cysteine-rich-peptide)_category.CEP-peptide_activity.CEP-precursor_polypeptide	CEP_precursor_polypeptide_&_original_description:_none
HORVU.MOREX.r3.5HG0517090	9582.75	-0.963414	0.142117	-6.77904	1.20978e-11	2.92648e-09	Chaperone_protein_dnaJ,_putative	GO:0005524,GO:0006457,GO:0009408,GO:0031072,GO:0046872,GO:0051082	PF00684,PF01556,PF00226	IPR001305,IPR001305,IPR002939,IPR001623,IPR008971,IPR008971,IPR001623,IPR008971________	'19.1.5.2'	Protein_homeostasis.protein_quality_control.cytosolic__Hsp70_chaperone_system.co-chaperone_*(Hsp40)	co-chaperone_*(Hsp40)_&_original_description:_none
HORVU.MOREX.r3.5HG0498800	221.443	-0.96437	0.276481	-3.48801	0.000486624	0.0190845	Protein_STAY-GREEN,_chloroplastic	NA	PF12638	IPR024438_________	'7.15.3.3	Coenzyme_metabolism.chlorophyll_metabolism.chlorophyll_catabolism.PAO-phyllobilin_pathway.magnesium_dechelatase_*(SGR)	magnesium_dechelatase_*(SGR)_&_original_description:_none
HORVU.MOREX.r3.7HG0648840	2841.37	-0.966839	0.227345	-4.25274	2.11173e-05	0.00133005	Sulfate_transporter	GO:0008271,GO:0008272,GO:0015116,GO:0016020,GO:0016021,GO:0055085,GO:1902358	PF00916,PF01740	IPR011547,IPR001902,IPR002645,IPR002645__________	'24.2.3.1	Solute_transport.carrier-mediated_transport.APC_superfamily.SulP_family.sulfate_transporter_*(SULTR)	sulfate_transporter_*(SULTR)_&_original_description:_none
HORVU.MOREX.r3.7HG0750360	1861.8	-0.967242	0.146818	-6.58805	4.45626e-11	9.59149e-09	Phytoene_synthase	GO:0004310,GO:0006696,GO:0009058,GO:0009507,GO:0010287,GO:0016117,GO:0016740,GO:0016765,GO:0051996	NA	NA__________	'50.2.5'	Enzyme_classification.EC_2_transferases.EC_2-5_transferase_transferring_alkyl_or_aryl_group,_other_than_methyl_group	EC_2.5_transferase_transferring_alkyl_or_aryl_group,_other_than_methyl_group_&_original_description:_none
HORVU.MOREX.r3.4HG0413800	2689.75	-0.970144	0.267813	-3.62248	0.000291797	0.0124629	Rhomboid-like_protein	NA	PF01694	IPR022764__________	'19.4.2.6	Protein_homeostasis.proteolysis.serine_peptidase_activities.Rhomboid-type_protease_activities.Rhomboid-type_protease	Rhomboid-type_protease_&_original_description:_none
HORVU.MOREX.r3.3HG0286590	77.0451	-0.972563	0.279349	-3.48153	0.000498551	0.0193653	F-box_family_protein	NA	PF08387,PF00646	IPR006566,IPR001810,IPR001810_________	'35.2'	No_Mercator4_annotation.no_other_annotation_available	not_classified_&_original_description:_none
HORVU.MOREX.r3.5HG0491070	2569.21	-0.975323	0.204067	-4.77944	1.75788e-06	0.000157547	Splicing_factor_U2af_small_subunit_A	GO:0000398,GO:0003676,GO:0003723,GO:0046872,GO:0089701	NA	NA______	'16.1.1.2.9	RNA_processing.pre-RNA_splicing.U2-type_major_spliceosome.U2_snRNP_complex.U2AF_pre-RNA_splicing_factor_heterodimer.small_subunit_*(U2AF1/U2AF35)	small_subunit_of_U2AF_RNA_splicing_auxiliary_factor_complex_&_original_description:_none
HORVU.MOREX.r3.2HG0176040	225.32	-0.981218	0.285242	-3.43995	0.000581828	0.0219369	Transducin/WD40_repeat_protein	NA	PF00400,PF00400,PF00400,PF00400,PF00400	IPR017986,IPR017986,IPR001680,IPR001680,IPR001680,IPR001680,IPR001680_________	'35.2'	No_Mercator4_annotation.no_other_annotation_available	not_classified_&_original_description:_none
HORVU.MOREX.r3.2HG0189800	109.381	-0.985308	0.271404	-3.63041	0.000282975	0.0121621	ethylene-responsive_transcription_factor	NA	PF00847	IPR016177,IPR001471_________	'15.5.7.6.1.5'	RNA_biosynthesis.DNA-binding_transcriptional_regulation.beta-hairpin_exposed_by_alpha/beta-scaffold_structure.AP2/ERF_family.ERF_subfamily.subgroup_ERF-III_transcription_factor	subgroup_ERF-III_transcription_factor_&_original_description:_none
HORVU.MOREX.r3.2HG0112770	680.738	-0.987792	0.269605	-3.66385	0.00024845	0.0108662	BHLH_transcription_factor	GO:0005634,GO:0046983	NA	IPR011598_________	'35.2'	No_Mercator4_annotation.no_other_annotation_available	not_classified_&_original_description:_none
HORVU.MOREX.r3.4HG0391570	253.064	-0.988882	0.202514	-4.88303	1.04469e-06	9.91547e-05	Nuclear_factor_Y_subunit_C	GO:0005634,GO:0046982	PF00808	IPR009072,IPR003958_______	'15.5.4.3.3'	RNA_biosynthesis.DNA-binding_transcriptional_regulation.other_all-alpha-helix_DNA-binding_domain.NF-Y_transcription_factor_complex.component_*(NF-YC)	component_*(NF-YC)_of_NF-Y_transcription_factor_complex_&_original_description:_none
HORVU.MOREX.r3.4HG0411210	649.62	-0.994765	0.174706	-5.69392	1.24152e-08	1.74933e-06	Beta-carotene_hydroxylase,_putative,_expressed	GO:0005506,GO:0008610,GO:0009507,GO:0016020,GO:0016021,GO:0016119,GO:0016123,GO:0016491,GO:0055114	PF04116	IPR006694________	'9.1.6.2.1	Secondary_metabolism.terpenoids.carotenoid_biosynthesis.xanthophylls.carotenoid_hydroxylase_activities.carotenoid_beta-ring_hydroxylase_*(BCH)	carotenoid_beta_ring_hydroxylase_&_original_description:_none
HORVU.MOREX.r3.5HG0519000	633.98	-1.00002	0.102484	-9.75787	1.70696e-22	1.33313e-19	Heat_shock_transcription_factor	GO:0003677,GO:0003700,GO:0005634,GO:0006355,GO:0043565	PF00447	IPR000232,IPR011991________	'15.5.3.4'	RNA_biosynthesis.DNA-binding_transcriptional_regulation.helix-turn-helix_DNA-binding_domain.HSF_transcription_factor	HSF_transcription_factor_&_original_description:_none
HORVU.MOREX.r3.2HG0215190	1605.19	-1.00111	0.214452	-4.66823	3.03799e-06	0.000247153	ABC_transporter_G_family_member	GO:0000166,GO:0005524,GO:0016020,GO:0016021,GO:0016887	PF00005,PF01061	IPR027417,IPR003439,IPR013525_______	'24.1.3.2.2'	Solute_transport.primary_active_transport.ABC_superfamily.ABC2_family.subfamily_ABCG_transporter	subfamily_ABCG_transporter_&_original_description:_none
HORVU.MOREX.r3.1HG0055270	251.329	-1.00261	0.298758	-3.35595	0.000790941	0.0281868	RING/U-box_superfamily_protein	GO:0016020,GO:0016021	PF13639	IPR001841_________	'19.2.2.8.1	Protein_homeostasis.ubiquitin-proteasome_system.ubiquitin-fold_protein_conjugation.RING_E3_ubiquitin_ligase_activities.RING-H2-class.ATL-subclass_E3_ubiquitin_ligase	RING-H2-class_ATL-subclass_E3_ubiquitin_ligase_&_original_description:_none
HORVU.MOREX.r3.7HG0672810	810.517	-1.00682	0.298256	-3.37568	0.000736335	0.0266592	Glycosyltransferase	NA	PF00201	IPR002213___________	'18.1.3	Protein_modification.glycosylation.C-linked_glycosylation.C-glucosyltransferase_*(CGT)	C-glucosyltransferase_*(CGT)_&_original_description:_none
HORVU.MOREX.r3.1HG0088960	789.824	-1.01447	0.195298	-5.19445	2.05328e-07	2.30026e-05	Mitogen-activated_protein_kinase	GO:0000165,GO:0000166,GO:0004672,GO:0004674,GO:0004707,GO:0005524,GO:0005622,GO:0006468,GO:0016301,GO:0016310,GO:0016740	PF00069	IPR011009,IPR000719_________	'50.2.7'	Enzyme_classification.EC_2_transferases.EC_2-7_transferase_transferring_phosphorus-containing_group	EC_2.7_transferase_transferring_phosphorus-containing_group_&_original_description:_none
HORVU.MOREX.r3.3HG0284740	1192.53	-1.0189	0.244108	-4.17395	2.9936e-05	0.00179452	Protein_phosphatase_2C	GO:0003824,GO:0004721,GO:0004722,GO:0006470,GO:0016787,GO:0043169,GO:0046872	PF00481	IPR001932,IPR001932_________	'18.5.1.2	Protein_modification.dephosphorylation.protein_serine/threonine_phosphatase_families.PPM/PP2C_Mn/Mg-dependent_phosphatase_families.clade_A_phosphatase	clade_A_phosphatase_&_original_description:_none
HORVU.MOREX.r3.7HG0722890	665.465	-1.01912	0.317232	-3.21254	0.00131566	0.0422109	Pyrophosphate--fructose_6-phosphate_1-phosphotransferase_subunit_beta	GO:0003872,GO:0006002,GO:0006096,GO:0016740,GO:0061615	NA	NA_______	'35.2'	No_Mercator4_annotation.no_other_annotation_available	not_classified_&_original_description:_none
HORVU.MOREX.r3.5HG0467780	6059.59	-1.02094	0.23706	-4.30666	1.65738e-05	0.00108644	nodulin_MtN21_/EamA-like_transporter_family_protein	NA	NA	NA______	'35.2'	No_Mercator4_annotation.no_other_annotation_available	not_classified_&_original_description:_none
HORVU.MOREX.r3.3HG0304510	752.802	-1.02656	0.175242	-5.85797	4.68562e-09	7.361e-07	Amino_acid_transporter-like_protein	GO:0016020,GO:0016021	PF01490	IPR013057________	'24.2.3.4.7'	Solute_transport.carrier-mediated_transport.APC_superfamily.AAAP_family.solute_transporter_*(AAAP)	solute_transporter_*(AAAP)_&_original_description:_none
HORVU.MOREX.r3.3HG0224740	427.593	-1.03229	0.230005	-4.48813	7.18508e-06	0.000515497	PAP_fibrillin_domain_containing_protein,expressed	NA	NA	NA_______	'35.2'	No_Mercator4_annotation.no_other_annotation_available	not_classified_&_original_description:_none
HORVU.MOREX.r3.5HG0528020	384.48	-1.03342	0.246047	-4.20009	2.66812e-05	0.00162797	DNA_polymerase_epsilon_catalytic_subunit_A,_putative	NA	NA	NA_____	'35.2'	No_Mercator4_annotation.no_other_annotation_available	not_classified_&_original_description:_none
HORVU.MOREX.r3.4HG0392680	1637.7	-1.03601	0.234767	-4.41295	1.01973e-05	0.000705679	Endo-1,4-beta-xylanase	GO:0004553,GO:0005975,GO:0008152,GO:0016787,GO:0016798,GO:0045493	PF00331	IPR017853,IPR001000___________	'50.3.2'	Enzyme_classification.EC_3_hydrolases.EC_3-2_glycosylase	EC_3.2_glycosylase_&_original_description:_none
HORVU.MOREX.r3.7HG0709040	202.466	-1.03747	0.217593	-4.76797	1.86093e-06	0.000164623	Glucan_endo-1,3-beta-glucosidase,_putative	GO:0004553,GO:0005975,GO:0008152,GO:0016787,GO:0016798,GO:0042973	PF00332	IPR017853,IPR000490_________	'50.3.2'	Enzyme_classification.EC_3_hydrolases.EC_3-2_glycosylase	EC_3.2_glycosylase_&_original_description:_none
HORVU.MOREX.r3.5HG0470700	671.617	-1.04255	0.32379	-3.21982	0.0012827	0.0413641	Heavy_metal_transport/detoxification_protein	GO:0030001,GO:0046872	NA	NA________	'35.2'	No_Mercator4_annotation.no_other_annotation_available	not_classified_&_original_description:_none
HORVU.MOREX.r3.3HG0286130	1305.73	-1.04367	0.175273	-5.95454	2.60802e-09	4.32063e-07	Protein_SPA1-RELATED_3	GO:0004672,GO:0005524,GO:0006468	PF00400,PF00400	IPR011009,IPR011009,IPR017986,IPR001680,IPR001680_________	'19.2.2.12.5.3.20.2'	Protein_homeostasis.ubiquitin-proteasome_system.ubiquitin-fold_protein_conjugation.CULLIN-based_E3_ubiquitin_ligase_activities.CUL4-based_E3_ubiquitin_ligase_complexes.DCAF_substrate_adaptor_component_activities.COP1-SPA_substrate_adaptor_module.regulator_component_*(SPA)	component_*(SPA)_of_substrate_adaptor_module_of_CUL4-based_ubiquitin_ligase_complex_&_original_description:_none
HORVU.MOREX.r3.7HG0682060	87.1658	-1.05039	0.317337	-3.31	0.000932947	0.0321185	Ring_finger_protein,_putative	GO:0016020,GO:0016021	PF13639	IPR001841________	'19.2.2.8.1	Protein_homeostasis.ubiquitin-proteasome_system.ubiquitin-fold_protein_conjugation.RING_E3_ubiquitin_ligase_activities.RING-H2-class.ATL-subclass_E3_ubiquitin_ligase	RING-H2-class_ATL-subclass_E3_ubiquitin_ligase_&_original_description:_none
HORVU.MOREX.r3.6HG0616140	792.066	-1.05073	0.182854	-5.74628	9.12306e-09	1.32648e-06	Bromo-adjacent_homology_(BAH)_domain-containing_protein	NA	NA	NA_______	'35.2'	No_Mercator4_annotation.no_other_annotation_available	not_classified_&_original_description:_none
HORVU.MOREX.r3.3HG0258850	726.601	-1.05192	0.230566	-4.56235	5.0585e-06	0.000383031	Dentin_sialophosphoprotein-related,_putative_isoform_1	NA	NA	NA_______	'27.1.6.3'	Multi-process_regulation.circadian_clock_system.evening_element_regulation.transcriptional_co-activator_*(LNK3/4)	transcriptional_co-activator_*(LNK3/4)_involved_in_circadian_clock_regulation_&_original_description:_none
HORVU.MOREX.r3.7HG0744530	45.6397	-1.05606	0.322924	-3.2703	0.00107434	0.0360775	disease_resistance_protein_(TIR-NBS-LRR_class)	NA	PF00931	IPR032675,IPR002182,IPR027417,IPR027417_______	'35.2'	No_Mercator4_annotation.no_other_annotation_available	not_classified_&_original_description:_none
HORVU.MOREX.r3.2HG0208710	369.32	-1.06135	0.312669	-3.39449	0.000687572	0.0252789	P-loop_containing_nucleoside_triphosphate_hydrolases_superfamily_protein	NA	NA	NA_____	'35.2'	No_Mercator4_annotation.no_other_annotation_available	not_classified_&_original_description:_none
HORVU.MOREX.r3.7HG0689010	205.054	-1.06171	0.258325	-4.10999	3.95673e-05	0.0022818	Manganese-dependent_ADP-ribose/CDP-alcohol_diphosphatase	GO:0016787	PF00149	IPR029052,IPR004843_________	'50.3.6'	Enzyme_classification.EC_3_hydrolases.EC_3-6_hydrolase_acting_on_acid_anhydride	EC_3.6_hydrolase_acting_on_acid_anhydride_&_original_description:_none
HORVU.MOREX.r3.2HG0171680	581.344	-1.06243	0.207615	-5.11728	3.09976e-07	3.34909e-05	Lipoxygenase	NA	PF01477,PF00305	IPR001024,IPR001024,IPR013819,IPR013819___________	'11.7.1.2'	Phytohormone_action.jasmonic_acid.biosynthesis.13-lipoxygenase_*(LOX)	13-lipoxygenase_*(LOX)_&_original_description:_none
HORVU.MOREX.r3.6HG0577940	2353.63	-1.06306	0.243056	-4.3737	1.22157e-05	0.000826522	Transcription_factor	GO:0003677,GO:0003700,GO:0005634,GO:0006355	PF00170	IPR004827__________	'15.5.1.1.8'	RNA_biosynthesis.DNA-binding_transcriptional_regulation.basic_DNA-binding_domain.basic_leucine_zipper_(bZIP)_domain.bZIP_class-H_transcription_factor	bZIP_class-H_transcription_factor_&_original_description:_none
HORVU.MOREX.r3.5HG0481920	487.156	-1.07238	0.287223	-3.7336	0.000188759	0.00874532	Early_light-induced_protein	GO:0016020,GO:0016021	PF00504	IPR022796_________	'1.1.1.4.3'	Photosynthesis.photophosphorylation.photosystem_II.repair_and_reassembly_cycle.stabilizing_factor_*(ELIP)	LHC-related_protein_*(ELIP)_&_original_description:_none
HORVU.MOREX.r3.5HG0486800	301.488	-1.07273	0.293853	-3.65058	0.000261649	0.0113707	Cyclin_dependent_kinase_inhibitor	GO:0004860,GO:0004861,GO:0005634,GO:0006469,GO:0007050,GO:0016301,GO:0016310,GO:0071901	PF02234	IPR003175________	'13.2.1.3	Cell_division.cell_cycle_organisation.cell_cycle_control.CYCLIN-dependent_protein_kinase_inhibitor_activities.inhibitor_*(KRP/ICK)	cyclin-dependent_kinase_inhibitor_*(KRP/ICK)_&_original_description:_none
HORVU.MOREX.r3.5HG0444960	857.696	-1.08201	0.285876	-3.78488	0.000153786	0.00741398	Respiratory_burst_oxidase,_putative,_expressed	GO:0004601,GO:0005509,GO:0016020,GO:0016021,GO:0016491,GO:0050664,GO:0055114,GO:0098869	PF01794,PF13405,PF08022,PF08030,PF08414	IPR013130,IPR002048,IPR013112,IPR013121,IPR011992,IPR017938,IPR017938,IPR013623_______	'10.6.1	Redox_homeostasis.reactive_oxygen-induced_signalling.reactive_oxygen_(ROS)_generation.NADPH-oxidase_*(Rboh)	NADPH-oxidase_*(Rboh)_&_original_description:_none
HORVU.MOREX.r3.1HG0004730	474.238	-1.08414	0.329935	-3.28592	0.00101648	0.0344307	RING/U-box_superfamily_protein	NA	PF13639,PF06547	IPR001841,IPR010543_________	'19.2.2.8.1.2'	Protein_homeostasis.ubiquitin-proteasome_system.ubiquitin-fold_protein_conjugation.RING_E3_ubiquitin_ligase_activities.RING-H2-class.BTL-subclass_E3_ubiquitin_ligase	RING-H2-class_BTL-subclass_E3_ubiquitin_ligase_&_original_description:_none
HORVU.MOREX.r3.5HG0524540	2886.7	-1.0875	0.231498	-4.69764	2.63181e-06	0.000220676	NAC_domain-containing_protein,_putative	GO:0003677,GO:0005634,GO:0006351,GO:0006355	PF02365	IPR003441,IPR003441________	'15.5.7	RNA_biosynthesis.DNA-binding_transcriptional_regulation.beta-hairpin_exposed_by_alpha/beta-scaffold_structure.NAC_transcription_factor	NAC_transcription_factor_&_original_description:_none
HORVU.MOREX.r3.1HG0070200	944.493	-1.08959	0.206577	-5.2745	1.33115e-07	1.56167e-05	Transmembrane_protein,_putative	GO:0016021	NA	NA_________	'11.11.1.12	Phytohormone_action.signalling_peptides.NCRP_(non-cysteine-rich-peptide)_category.PSY-peptide_activity.PSY_precursor_polypeptide	PSY_precursor_polypeptide_&_original_description:_none
HORVU.MOREX.r3.2HG0186370	101.382	-1.09049	0.337488	-3.23121	0.00123269	0.0401138	Ferric_reduction_oxidase_2	GO:0016020,GO:0016021,GO:0016491,GO:0055114	PF08030,PF01794,PF08022	IPR013121,IPR013130,IPR013112________	'25.4.1.1.1	Nutrient_uptake.micronutrient_uptake_systems.transition_metals.reduction-based_strategy.root.ferric_chelate_reductase_*(FRO2)	ferric_chelate_reductase_*(FRO2)_&_original_description:_none
HORVU.MOREX.r3.1HG0047440	100.502	-1.09261	0.300751	-3.63295	0.0002802	0.0120619	Calmodulin-binding_family_protein,_putative,_expressed	NA	NA	NA_______	'35.2'	No_Mercator4_annotation.no_other_annotation_available	not_classified_&_original_description:_none
HORVU.MOREX.r3.1HG0090320	253.457	-1.09579	0.30132	-3.63663	0.000276227	0.0119284	G-box_binding_factor	GO:0003700,GO:0006355	PF00170,PF07777	IPR004827,IPR012900_________	'15.5.1.1.7'	RNA_biosynthesis.DNA-binding_transcriptional_regulation.basic_DNA-binding_domain.basic_leucine_zipper_(bZIP)_domain.bZIP_class-G_transcription_factor	bZIP_class-G_transcription_factor_&_original_description:_none
HORVU.MOREX.r3.1HG0083340	205.844	-1.11191	0.273324	-4.06811	4.73955e-05	0.00266575	AP2/B3_transcription_factor_family_protein	NA	PF00847,PF02362	IPR001471,IPR016177,IPR003340,IPR015300_______	'29.4.1.4'	Plant_organogenesis.flower_formation.photoperiodic_pathway.transcriptional_regulator_*(TEM)	transcriptional_regulator_*(TEM)_involved_in_photoperiod_pathway_&_original_description:_none
HORVU.MOREX.r3.6HG0628660	2633.68	-1.1217	0.111794	-10.0337	1.08393e-23	9.55784e-21	PPPDE_thiol_peptidase_family_protein,_putative	NA	PF05903	IPR008580______	'19.2.3.1.5.2'	Protein_homeostasis.ubiquitin-proteasome_system.ubiquitin-fold_protein_deconjugation.UBQ_deconjugation.PPPDE_deubiquitinase_activities.deubiquitinase	deubiquitinase_&_original_description:_none
HORVU.MOREX.r3.3HG0307240	521.284	-1.12647	0.286353	-3.93386	8.35921e-05	0.00439421	Amino_acid_permease	GO:0016020,GO:0016021	PF01490	IPR013057_________	'24.2.3.4	Solute_transport.carrier-mediated_transport.APC_superfamily.AAAP_family.amino_acid_transporter_*(AAP)	amino_acid_transporter_*(AAP)_&_original_description:_none
HORVU.MOREX.r3.2HG0119270	238.085	-1.13135	0.241409	-4.68643	2.78016e-06	0.000229594	Gibberellin_receptor_GID1A	GO:0005515,GO:0005634,GO:0005737,GO:0008152,GO:0009056,GO:0009739,GO:0009939,GO:0010331,GO:0010476,GO:0016787,GO:0048444,GO:0048530,GO:1905516	PF07859	IPR013094,IPR029058_________	'35.2'	No_Mercator4_annotation.no_other_annotation_available	not_classified_&_original_description:_none
HORVU.MOREX.r3.5HG0461160	655.49	-1.14509	0.279258	-4.10048	4.12302e-05	0.00235287	Calmodulin-like_protein	GO:0005509	PF13202,PF13202	IPR002048,IPR002048,IPR011992__________	'35.2'	No_Mercator4_annotation.no_other_annotation_available	not_classified_&_original_description:_none
HORVU.MOREX.r3.2HG0154230	719.097	-1.14897	0.238015	-4.8273	1.38398e-06	0.00012695	DUF1005_family_protein	NA	PF06219	IPR010410_________	'35.2'	No_Mercator4_annotation.no_other_annotation_available	not_classified_&_original_description:_none
HORVU.MOREX.r3.6HG0553820	1191.77	-1.15017	0.292523	-3.9319	8.42779e-05	0.00442176	Leucine-rich_repeat_protein_kinase_family_protein	NA	PF13855	IPR001611,IPR032675______	'21.4.1.3.2'	Cell_wall_organisation.cell_wall_proteins.hydroxyproline-rich_glycoprotein_activities.extensin_activities.LRR-domain_extensin	LRR-domain_extensin_&_original_description:_none
HORVU.MOREX.r3.6HG0622920	1999.67	-1.15531	0.187364	-6.16609	6.99984e-10	1.26716e-07	Trehalose-6-phosphate_synthase	GO:0003824,GO:0005992	PF00982,PF02358	IPR023214,IPR001830,IPR006379,IPR003337,IPR003337__________	'50.2.4'	Enzyme_classification.EC_2_transferases.EC_2-4_glycosyltransferase	EC_2.4_glycosyltransferase_&_original_description:_none
HORVU.MOREX.r3.4HG0383400	524.37	-1.16469	0.273126	-4.2643	2.00528e-05	0.00127475	Protein_COBRA,_putative	GO:0010215,GO:0031225	PF04833	IPR006918_________	'21.1.2.2'	Cell_wall_organisation.cellulose.cellulose-hemicellulose_network_assembly.regulatory_protein_*(COB)	regulatory_protein_*(COB)_of_cellulose-hemicellulose_network_assembly_&_original_description:_none
HORVU.MOREX.r3.7HG0667900	334.948	-1.1806	0.268667	-4.3943	1.11131e-05	0.000759465	Metalloendoproteinase_1	GO:0004222,GO:0006508,GO:0008233,GO:0008237,GO:0008270,GO:0016787,GO:0031012,GO:0046872	PF01471,PF00413	IPR002477,IPR002477,IPR001818__________	'50.3.4'	Enzyme_classification.EC_3_hydrolases.EC_3-4_hydrolase_acting_on_peptide_bond_(peptidase)	EC_3.4_hydrolase_acting_on_peptide_bond_(peptidase)_&_original_description:_none
HORVU.MOREX.r3.2HG0117630	5030.63	-1.18437	0.197587	-5.99418	2.04512e-09	3.49396e-07	Magnesium-chelatase_subunit_H	GO:0009058,GO:0015995,GO:0016851,GO:0016874	PF11965,PF02514	IPR022571,IPR003672,IPR011771_________	'11.1.2.1.5'	Phytohormone_action.abscisic_acid.perception_and_signalling.receptor_activities.perception_modulator_*(ABAR)	abscisic_acid_perception_modulator_*(ABAR)_&_original_description:_none
HORVU.MOREX.r3.3HG0246150	1973.63	-1.18931	0.202279	-5.87954	4.11396e-09	6.53809e-07	Heme-binding_protein,_putative	NA	PF04832	IPR006917,IPR011256_________	'7.14.2.3'	Coenzyme_metabolism.heme_biosynthesis.heme_oxygenase_activities.accessory_heme-binding_protein_*(HBP)	accessory_heme-binding_protein_*(HBP)_&_original_description:_none
HORVU.MOREX.r3.2HG0126410	117.526	-1.19062	0.351072	-3.39139	0.000695388	0.0255147	Nuclear_transcription_factor_Y_subunit_B	GO:0005634,GO:0006355,GO:0043565,GO:0046982	PF00808	IPR003958,IPR009072______	'15.5.4.3.2'	RNA_biosynthesis.DNA-binding_transcriptional_regulation.other_all-alpha-helix_DNA-binding_domain.NF-Y_transcription_factor_complex.component_*(NF-YB)	component_*(NF-YB)_of_NF-Y_transcription_factor_complex_&_original_description:_none
HORVU.MOREX.r3.7HG0642090	40.7106	-1.20128	0.362538	-3.31353	0.000921262	0.0318397	Oligopeptide_transporter	GO:0016020,GO:0016021,GO:0055085	PF03169	IPR004813,IPR004813,IPR004648__________	'24.2.10.2'	Solute_transport.carrier-mediated_transport.OPT_family.oligopeptide_transporter_*(OPT)	oligopeptide_transporter_*(OPT)_&_original_description:_none
HORVU.MOREX.r3.4HG0331680	516.99	-1.20287	0.273277	-4.40165	1.07431e-05	0.000741575	2-oxoglutarate_(2OG)_and_Fe(II)-dependent_oxygenase_superfamily_protein	GO:0016491,GO:0046872,GO:0055114	PF03171,PF14226	IPR005123,IPR026992_____	'50.1.13'	Enzyme_classification.EC_1_oxidoreductases.EC_1-14_oxidoreductase_acting_on_paired_donor_with_incorporation_or_reduction_of_molecular_oxygen	EC_1.14_oxidoreductase_acting_on_paired_donor_with_incorporation_or_reduction_of_molecular_oxygen_&_original_description:_none
HORVU.MOREX.r3.3HG0320050	777.256	-1.20398	0.237957	-5.05965	4.20034e-07	4.3991e-05	Calcium_binding_protein	GO:0005509	PF13499,PF13499	IPR011992,IPR002048,IPR002048_________	'35.2'	No_Mercator4_annotation.no_other_annotation_available	not_classified_&_original_description:_none
HORVU.MOREX.r3.3HG0292960	95.3513	-1.21169	0.283543	-4.27338	1.92533e-05	0.00122965	Cytokinin_oxidase/dehydrogenase	GO:0003824,GO:0009690,GO:0016491,GO:0016614,GO:0019139,GO:0050660,GO:0055114	PF09265,PF01565	IPR015345,IPR016164,IPR016166,IPR006094__________	'11.4.3.2'	Phytohormone_action.cytokinin.conjugation_and_degradation.cytokinin_dehydrogenase_*(CKX)	cytokinin_dehydrogenase_*(CKX)_&_original_description:_none
HORVU.MOREX.r3.1HG0054870	212.782	-1.21199	0.215371	-5.62745	1.82889e-08	2.47488e-06	Expansin-like_protein	GO:0005576	PF03330,PF01357	IPR009009,IPR007117,IPR007117,IPR009009__________	'21.4.2.2'	Cell_wall_organisation.cell_wall_proteins.expansin_activities.alpha-like-class_expansin	alpha-like-class_expansin_&_original_description:_none
HORVU.MOREX.r3.7HG0738010	326.104	-1.21421	0.29947	-4.05454	5.02324e-05	0.00280798	VQ_motif_family_protein	NA	PF05678	IPR008889________	'15.5.7.5.5'	RNA_biosynthesis.DNA-binding_transcriptional_regulation.beta-hairpin_exposed_by_alpha/beta-scaffold_structure.WRKY_transcription_factor_activity.regulatory_protein_*(JAV1)	regulatory_protein_*(JAV1)_of_WRKY_transcription_factor_activity_&_original_description:_none
HORVU.MOREX.r3.2HG0186480	111.728	-1.21998	0.284482	-4.28842	1.79951e-05	0.00116287	1-aminocyclopropane-1-carboxylate_synthase	GO:0003824,GO:0009058,GO:0030170	PF00155	IPR004839,IPR015424__________	'11.5.1	Phytohormone_action.ethylene.biosynthesis.1-aminocyclopropane-1-carboxylate_(ACC)_synthase	1-aminocyclopropane-1-carboxylate_(ACC)_synthase_&_original_description:_none
HORVU.MOREX.r3.7HG0726610	444.583	-1.22113	0.313176	-3.89919	9.65153e-05	0.0049498	NAD(P)-binding_Rossmann-fold_superfamily_protein	GO:0005773,GO:0009507,GO:0009570	PF08547,PF13460,PF13460	IPR008979,IPR013857,IPR016040,IPR016040,IPR016040,IPR016040________	'1.1.1.3.17'	Photosynthesis.photophosphorylation.photosystem_II.assembly.psbA-translation_activator_*(HCF173)	protein_involved_in_PS-II_assembly_*(HCF173)_&_original_description:_none
HORVU.MOREX.r3.4HG0395160	141.919	-1.22524	0.249707	-4.90671	9.26183e-07	8.91451e-05	protein_kinase_family_protein	NA	PF00069	IPR000719,IPR011009________	'50.2.7'	Enzyme_classification.EC_2_transferases.EC_2-7_transferase_transferring_phosphorus-containing_group	EC_2.7_transferase_transferring_phosphorus-containing_group_&_original_description:_none
HORVU.MOREX.r3.5HG0444440	296.417	-1.23055	0.370308	-3.32305	0.000890387	0.0310427	Metacaspase-1	NA	PF06943	IPR005735,IPR029030___________	'27.2.13.2'	Multi-process_regulation.Programmed_Cell_Death_(PCD)_system.vacuole-mediated_cell_death.metacaspase-like_regulator_*(MCP1)	metacaspase-like_regulator_*(MCP1)_of_Programmed_Cell_Death_&_original_description:_none
HORVU.MOREX.r3.4HG0343400	2626.44	-1.23296	0.145659	-8.46468	2.56851e-17	1.23176e-14	DUF1685_family_protein	NA	PF07939	IPR012881_________	'35.2'	No_Mercator4_annotation.no_other_annotation_available	not_classified_&_original_description:_none
HORVU.MOREX.r3.3HG0286100	261.788	-1.24228	0.248498	-4.99913	5.75882e-07	5.78893e-05	CASP-like_protein	GO:0005886,GO:0016020,GO:0016021	PF04535	IPR006459,IPR006702__________	'35.2'	No_Mercator4_annotation.no_other_annotation_available	not_classified_&_original_description:_none
HORVU.MOREX.r3.2HG0157790	839.893	-1.24577	0.170125	-7.32266	2.43107e-13	7.55151e-11	Senescence_regulator	NA	PF04520	IPR007608__________	'35.2'	No_Mercator4_annotation.no_other_annotation_available	not_classified_&_original_description:_none
HORVU.MOREX.r3.2HG0213040	105.905	-1.24754	0.349481	-3.56968	0.000357418	0.0146917	Ethylene-responsive_transcription_factor,_putative	GO:0003677,GO:0003700,GO:0005634,GO:0006351,GO:0006355	PF00847	IPR001471,IPR016177________	'35.2'	No_Mercator4_annotation.no_other_annotation_available	not_classified_&_original_description:_none
HORVU.MOREX.r3.5HG0444870	309.079	-1.24894	0.385178	-3.2425	0.00118484	0.0387876	Calmodulin-binding_protein,_putative,_expressed	GO:0005516,GO:0006950	PF07887	IPR012416________	'26.10.3.1.3'	External_stimuli_response.pathogen.defense_mechanisms.systemic_acquired_resistance_(SAR).regulatory_protein_*(CBP60/SARD)	regulatory_protein_*(CBP60)_of_systemic_acquired_resistance_&_original_description:_none
HORVU.MOREX.r3.1HG0056240	172.263	-1.25032	0.313377	-3.98984	6.61186e-05	0.0036003	Trehalose_6-phosphate_phosphatase	GO:0003824,GO:0004805,GO:0005992,GO:0016311,GO:0016787	PF02358	IPR003337,IPR003337,IPR006379,IPR023214,IPR023214_________	'3.3.2'	Carbohydrate_metabolism.trehalose_metabolism.trehalose-6-phosphate_phosphatase	trehalose-6-phosphate_phosphatase_&_original_description:_none
HORVU.MOREX.r3.5HG0464580	618.579	-1.26523	0.221032	-5.72419	1.03929e-08	1.49521e-06	Non-specific_serine/threonine_protein_kinase	GO:0000166,GO:0004672,GO:0004674,GO:0005524,GO:0006468,GO:0007165,GO:0016301,GO:0016310,GO:0016740	PF00069,PF03822	IPR000719,IPR004041,IPR011009________	'27.8.6.2'	Multi-process_regulation.calcium-dependent_signalling.CBL-CIPK_calcium_sensor_and_kinase_pathways.CBL-dependent_protein_kinase_*(CIPK)	CBL-dependent_protein_kinase_*(CIPK)_&_original_description:_none
HORVU.MOREX.r3.6HG0605480	322.937	-1.26784	0.318028	-3.98656	6.70375e-05	0.00364308	PLATZ_transcription_factor	NA	PF04640	IPR006734_________	'15.5.10.6'	RNA_biosynthesis.DNA-binding_transcriptional_regulation.undefined_DNA-binding_domain.PLATZ_transcription_factor	PLATZ_transcription_factor_&_original_description:_none
HORVU.MOREX.r3.3HG0248140	168.851	-1.26976	0.298296	-4.25671	2.07459e-05	0.00131271	Late_embryogenesis_abundant_protein_Lea14	GO:0009269	PF03168	IPR004864_______	'35.2'	No_Mercator4_annotation.no_other_annotation_available	not_classified_&_original_description:_none
HORVU.MOREX.r3.2HG0126880	1325.15	-1.27034	0.157616	-8.0597	7.64831e-16	2.96072e-13	Ninja-family_protein	GO:0007165	PF16136,PF16135,PF07897	IPR032310,IPR032308,IPR012463__________	'15.5.1.1.1.2'	RNA_biosynthesis.DNA-binding_transcriptional_regulation.basic_DNA-binding_domain.basic_leucine_zipper_(bZIP)_domain.bZIP_class-A_transcription_factor_activity.transcriptional_co-regulator_*(AFP)	transcriptional_co-regulator_*(AFP)_&_original_description:_none
HORVU.MOREX.r3.6HG0593620	1418.83	-1.27311	0.182523	-6.97504	3.05784e-12	8.1947e-10	S-adenosylmethionine_decarboxylase_proenzyme	GO:0004014,GO:0006557,GO:0006596,GO:0006597,GO:0008295,GO:0016829,GO:0016831	PF01536	IPR001985,IPR016067,IPR018167_________	'50.4	Enzyme_classification.EC_4_lyases.EC_4-1_carbon-carbon_lyase	EC_4.1_carbon-carbon_lyase_&_original_description:_none
HORVU.MOREX.r3.5HG0499340	312.06	-1.27356	0.303718	-4.19324	2.74998e-05	0.00167418	Kinase_family_protein	GO:0000166,GO:0004672,GO:0004674,GO:0004675,GO:0005524,GO:0005886,GO:0006468,GO:0007166,GO:0007178,GO:0016301,GO:0016310	PF07714	IPR001245,IPR011009_________	'50.2.7'	Enzyme_classification.EC_2_transferases.EC_2-7_transferase_transferring_phosphorus-containing_group	EC_2.7_transferase_transferring_phosphorus-containing_group_&_original_description:_none
HORVU.MOREX.r3.6HG0619650	1868.72	-1.28444	0.140873	-9.1177	7.67377e-20	4.46303e-17	BZIP_transcription_factor	GO:0003700,GO:0006355	PF00170	IPR004827_________	'15.5.1.1.1	RNA_biosynthesis.DNA-binding_transcriptional_regulation.basic_DNA-binding_domain.basic_leucine_zipper_(bZIP)_domain.bZIP_class-A_transcription_factor_activity.bZIP_class-A_transcription_factor	bZIP_class-A_transcription_factor_&_original_description:_none
HORVU.MOREX.r3.3HG0302230	158.904	-1.28883	0.212118	-6.076	1.23216e-09	2.14529e-07	Avr9/Cf-9_rapidly_elicited_protein_137	NA	PF05003,PF11961	IPR007700,IPR021864_______	'35.2'	No_Mercator4_annotation.no_other_annotation_available	not_classified_&_original_description:_none
HORVU.MOREX.r3.6HG0609420	2117.19	-1.29125	0.23979	-5.38494	7.24702e-08	8.76537e-06	phosphoenolpyruvate_carboxykinase_2	NA	NA	NA_________	'35.2'	No_Mercator4_annotation.no_other_annotation_available	not_classified_&_original_description:_none
HORVU.MOREX.r3.1HG0089270	4648.26	-1.29549	0.284912	-4.54699	5.44178e-06	0.000407537	Chlorophyll_a-b_binding_protein,_chloroplastic	GO:0009507,GO:0009522,GO:0009523,GO:0009535,GO:0009536,GO:0009579,GO:0009765,GO:0015979,GO:0016020,GO:0016021,GO:0016168,GO:0018298	PF00504	IPR022796_______	'1.1.1.1	Photosynthesis.photophosphorylation.photosystem_II.LHC-II_complex.component_*(LHCb1/2/3)	component_*(LHCb1/2/3)_of_LHC-II_complex_&_original_description:_none
HORVU.MOREX.r3.6HG0607330	657.283	-1.29701	0.276614	-4.68889	2.7469e-06	0.000227535	Cytochrome_P450_family_ABA_8'-hydroxylase	GO:0004497,GO:0005506,GO:0016491,GO:0016705,GO:0020037,GO:0046872,GO:0055114	PF00067	IPR001128,IPR001128_______	'11.1.3	Phytohormone_action.abscisic_acid.conjugation_and_degradation.abscisic_acid_hydroxylase_*(CYP707A)	abscisic_acid_hydroxylase_&_original_description:_none
HORVU.MOREX.r3.5HG0463450	98.1525	-1.29784	0.356221	-3.64336	0.000269107	0.0116578	NAC_domain_protein	GO:0003677,GO:0005634,GO:0006351,GO:0006355	PF02365	IPR003441,IPR003441_________	'15.5.7	RNA_biosynthesis.DNA-binding_transcriptional_regulation.beta-hairpin_exposed_by_alpha/beta-scaffold_structure.NAC_transcription_factor	NAC_transcription_factor_&_original_description:_none
HORVU.MOREX.r3.7HG0746630	147.254	-1.29902	0.315841	-4.1129	3.90726e-05	0.00226762	Eukaryotic_aspartyl_protease_family_protein	GO:0004190,GO:0006508,GO:0008233,GO:0016787	PF14543,PF14541	IPR021109,IPR032861,IPR032799_______	'50.3.4'	Enzyme_classification.EC_3_hydrolases.EC_3-4_hydrolase_acting_on_peptide_bond_(peptidase)	EC_3.4_hydrolase_acting_on_peptide_bond_(peptidase)_&_original_description:_none
HORVU.MOREX.r3.4HG0399240	591.067	-1.30047	0.232458	-5.59444	2.21335e-08	2.93698e-06	Homeobox_protein,_putative	GO:0003677,GO:0005634,GO:0006355,GO:0043565	PF00046	IPR009057,IPR001356_________	'15.5.3.1	RNA_biosynthesis.DNA-binding_transcriptional_regulation.helix-turn-helix_DNA-binding_domain.HOMEO_domain.HD-ZIP_I/II-type_transcription_factor	HD-ZIP_I/II-type_transcription_factor_&_original_description:_none
HORVU.MOREX.r3.1HG0081250	56.9937	-1.30549	0.376891	-3.46384	0.000532515	0.0205307	Serine/threonine-protein_kinase	GO:0000166,GO:0004672,GO:0004674,GO:0005524,GO:0006468,GO:0016020,GO:0016021,GO:0016301,GO:0016310,GO:0016740,GO:0048544	PF00069,PF00954,PF08276,PF01453	IPR000719,IPR001480,IPR000858,IPR003609,IPR011009,IPR001480__________	'50.2.7'	Enzyme_classification.EC_2_transferases.EC_2-7_transferase_transferring_phosphorus-containing_group	EC_2.7_transferase_transferring_phosphorus-containing_group_&_original_description:_none
HORVU.MOREX.r3.1HG0089280	4759.43	-1.3079	0.27718	-4.71858	2.37501e-06	0.000202246	Chlorophyll_a-b_binding_protein,_chloroplastic	NA	PF00504	IPR022796_______	'1.1.1.1	Photosynthesis.photophosphorylation.photosystem_II.LHC-II_complex.component_*(LHCb1/2/3)	component_*(LHCb1/2/3)_of_LHC-II_complex_&_original_description:_none
HORVU.MOREX.r3.4HG0387870	7275.49	-1.30854	0.166895	-7.84047	4.48878e-15	1.61448e-12	70_kDa_heat_shock_protein	GO:0000166,GO:0005524	PF00012	IPR029047,IPR013126,IPR029048_______	'19.1.5	Protein_homeostasis.protein_quality_control.cytosolic__Hsp70_chaperone_system.chaperone_*(Hsp70)	chaperone_*(Hsp70)_&_original_description:_none
HORVU.MOREX.r3.6HG0630400	3719.67	-1.31416	0.275891	-4.76333	1.90419e-06	0.000167907	Chlorophyll_a-b_binding_protein,_chloroplastic	GO:0009507,GO:0009522,GO:0009523,GO:0009535,GO:0009536,GO:0009579,GO:0009765,GO:0015979,GO:0016020,GO:0016021,GO:0016168,GO:0018298	PF00504	IPR022796_______	'1.1.1.1	Photosynthesis.photophosphorylation.photosystem_II.LHC-II_complex.component_*(LHCb1/2/3)	component_*(LHCb1/2/3)_of_LHC-II_complex_&_original_description:_none
HORVU.MOREX.r3.7HG0690240	55.8193	-1.31778	0.35253	-3.73806	0.000185445	0.00863102	2-oxoglutarate_(2OG)_and_Fe(II)-dependent_oxygenase_superfamily_protein	GO:0016491,GO:0046872,GO:0055114	PF14226,PF03171	IPR026992,IPR005123_____	'50.1.13'	Enzyme_classification.EC_1_oxidoreductases.EC_1-14_oxidoreductase_acting_on_paired_donor_with_incorporation_or_reduction_of_molecular_oxygen	EC_1.14_oxidoreductase_acting_on_paired_donor_with_incorporation_or_reduction_of_molecular_oxygen_&_original_description:_none
HORVU.MOREX.r3.2HG0160240	80.505	-1.31963	0.41833	-3.15452	0.00160761	0.0489354	Exocyst_complex_component_exo70a1	GO:0000145,GO:0006887	PF03081	IPR016159,IPR004140________	'22.4.1	Vesicle_trafficking.exocytic_trafficking.Exocyst_complex.component_*(EXO70)	component_*(EXO70)_of_Exocyst_complex_&_original_description:_none
HORVU.MOREX.r3.1HG0091390	221.439	-1.32089	0.331963	-3.97902	6.92e-05	0.00375314	Calmodulin	GO:0005509	PF13499,PF13499	IPR011992,IPR002048,IPR002048___________	'27.8.2'	Multi-process_regulation.calcium-dependent_signalling.calcium_sensor_*(CML)	calcium_sensor_*(CML)_&_original_description:_none
HORVU.MOREX.r3.7HG0728580	1201.49	-1.32092	0.193182	-6.83768	8.04848e-12	2.03709e-09	ATP-dependent_zinc_metalloprotease_FtsH	GO:0000166,GO:0004222,GO:0005524,GO:0005886,GO:0006508,GO:0008233,GO:0008237,GO:0016020,GO:0016021,GO:0016787,GO:0046872	PF14363,PF00004	IPR025753,IPR003959,IPR027417,IPR027417________	'50.3.6'	Enzyme_classification.EC_3_hydrolases.EC_3-6_hydrolase_acting_on_acid_anhydride	EC_3.6_hydrolase_acting_on_acid_anhydride_&_original_description:_none
HORVU.MOREX.r3.7HG0708260	424.472	-1.32578	0.257323	-5.15221	2.5744e-07	2.81485e-05	Polygalacturonase	GO:0004650,GO:0005576,GO:0005618,GO:0005975,GO:0008152,GO:0009831,GO:0016787,GO:0016798,GO:0071555	PF00295	IPR011050,IPR000743___________	'50.3.2'	Enzyme_classification.EC_3_hydrolases.EC_3-2_glycosylase	EC_3.2_glycosylase_&_original_description:_none
HORVU.MOREX.r3.7HG0732170	1612.23	-1.33762	0.260224	-5.14025	2.74379e-07	2.97625e-05	Calcium-binding_family_protein	GO:0005509	PF13833	IPR011992,IPR002048_________	'35.2'	No_Mercator4_annotation.no_other_annotation_available	not_classified_&_original_description:_none
HORVU.MOREX.r3.3HG0301820	657.027	-1.33981	0.403826	-3.3178	0.000907288	0.031513	Soul_heme-binding_family_protein	GO:0005773,GO:0005794,GO:0005886,GO:0010017,GO:0020037	PF04832	IPR006917,IPR011256,IPR011256________	'7.14.2.3'	Coenzyme_metabolism.heme_biosynthesis.heme_oxygenase_activities.accessory_heme-binding_protein_*(HBP)	accessory_heme-binding_protein_*(HBP)_&_original_description:_none
HORVU.MOREX.r3.7HG0718540	1695.88	-1.34119	0.169187	-7.92727	2.24009e-15	8.27473e-13	Heat_shock_transcription_factor	GO:0003677,GO:0003700,GO:0005634,GO:0006355,GO:0043565	PF00447	IPR000232,IPR011991________	'15.5.3.4'	RNA_biosynthesis.DNA-binding_transcriptional_regulation.helix-turn-helix_DNA-binding_domain.HSF_transcription_factor	HSF_transcription_factor_&_original_description:_none
HORVU.MOREX.r3.5HG0480600	443.348	-1.34186	0.293019	-4.57944	4.66228e-06	0.000358996	Jasmonate_zim-domain_protein	NA	PF06200,PF09425	IPR010399,IPR018467_________	'15.6.8.1.5'	RNA_biosynthesis.transcriptional_co-regulation.JAZ-TPR_transcriptional_repressor_complexes.JAZ_co-regulator_components.co-regulator_component_*(TIFY10)	co-regulator_component_*(TIFY10)_of_JAZ-TPR_transcriptional_repressor_complexes_&_original_description:_none
HORVU.MOREX.r3.1HG0079090	2134.38	-1.34349	0.289422	-4.64199	3.45073e-06	0.000274202	Chlorophyll_a-b_binding_protein,_chloroplastic	GO:0009507,GO:0009522,GO:0009523,GO:0009535,GO:0009536,GO:0009579,GO:0009765,GO:0015979,GO:0016020,GO:0016021,GO:0016168,GO:0018298	PF00504	IPR022796_______	'1.1.1.1	Photosynthesis.photophosphorylation.photosystem_II.LHC-II_complex.component_*(LHCb1/2/3)	component_*(LHCb1/2/3)_of_LHC-II_complex_&_original_description:_none
HORVU.MOREX.r3.2HG0141190	152.389	-1.34479	0.270215	-4.97674	6.46646e-07	6.42767e-05	senescence_regulator_(Protein_of_unknown_function,_DUF584)	NA	PF04520	IPR007608_____	'35.2'	No_Mercator4_annotation.no_other_annotation_available	not_classified_&_original_description:_none
HORVU.MOREX.r3.3HG0289810	326.062	-1.35193	0.251298	-5.37976	7.45851e-08	8.98143e-06	Gibberellin_2-oxidase	GO:0016491,GO:0046872,GO:0055114	PF03171,PF14226	IPR005123,IPR026992__________	'50.1.13'	Enzyme_classification.EC_1_oxidoreductases.EC_1-14_oxidoreductase_acting_on_paired_donor_with_incorporation_or_reduction_of_molecular_oxygen	EC_1.14_oxidoreductase_acting_on_paired_donor_with_incorporation_or_reduction_of_molecular_oxygen_&_original_description:_none
HORVU.MOREX.r3.1HG0089290	3902.05	-1.35797	0.267006	-5.08593	3.65835e-07	3.876e-05	Chlorophyll_a-b_binding_protein,_chloroplastic	GO:0009507,GO:0009522,GO:0009523,GO:0009535,GO:0009536,GO:0009579,GO:0009765,GO:0015979,GO:0016020,GO:0016021,GO:0016168,GO:0018298	PF00504	IPR022796_______	'1.1.1.1	Photosynthesis.photophosphorylation.photosystem_II.LHC-II_complex.component_*(LHCb1/2/3)	component_*(LHCb1/2/3)_of_LHC-II_complex_&_original_description:_none
HORVU.MOREX.r3.1HG0014590	129.927	-1.36275	0.325879	-4.18177	2.89246e-05	0.00174537	3-oxo-5-alpha-steroid_4-dehydrogenase_family_protein	GO:0005737,GO:0006629,GO:0016020,GO:0016021,GO:0016627,GO:0055114	PF02544	IPR001104________	'50.1.3'	Enzyme_classification.EC_1_oxidoreductases.EC_1-3_oxidoreductase_acting_on_CH-CH_group_of_donor	EC_1.3_oxidoreductase_acting_on_CH-CH_group_of_donor_&_original_description:_none
HORVU.MOREX.r3.7HG0699010	6784.73	-1.36298	0.279281	-4.88034	1.05905e-06	0.00010017	LHY	GO:0003677,GO:0005634,GO:0006351,GO:0006355	PF00249	IPR009057,IPR006447,IPR001005___________	'27.1	Multi-process_regulation.circadian_clock_system.core_oscillator_protein_*(LHY/CCA1)	circadian_clock_core_oscillator_protein_*(LHY/CCA1)_&_original_description:_none
HORVU.MOREX.r3.5HG0501350	73.3426	-1.3667	0.401295	-3.40573	0.000659876	0.0244083	Syringolide-induced_protein_14-1-1	NA	NA	NA_________	'35.2'	No_Mercator4_annotation.no_other_annotation_available	not_classified_&_original_description:_none
HORVU.MOREX.r3.3HG0306620	159.458	-1.37561	0.357878	-3.84379	0.000121148	0.0059776	Pectate_lyase	GO:0016829,GO:0030570,GO:0045490,GO:0046872	NA	NA__________	'35.2'	No_Mercator4_annotation.no_other_annotation_available	not_classified_&_original_description:_none
HORVU.MOREX.r3.5HG0443940	265.024	-1.3791	0.296866	-4.64552	3.39215e-06	0.000271124	Peroxisome_proliferator-activated_receptor_gamma_coactivator_1-beta	GO:0001104,GO:0001503,GO:0003676,GO:0003712,GO:0003723,GO:0005515,GO:0005634,GO:0005654,GO:0005739,GO:0006351,GO:0006355,GO:0006390,GO:0007015,GO:0008134,GO:0010694,GO:0016592,GO:0030331,GO:0030374,GO:0030520,GO:0034614,GO:0042327,GO:0045672,GO:0045780,GO:0045892,GO:0045893,GO:0045944,GO:0050682,GO:0051091,GO:0051384,GO:0051591,GO:0060346	NA	NA______	'35.2'	No_Mercator4_annotation.no_other_annotation_available	not_classified_&_original_description:_none
HORVU.MOREX.r3.3HG0276740	227.56	-1.38156	0.297812	-4.63904	3.50027e-06	0.000277333	Protein_phosphatase_2c,_putative	GO:0003824,GO:0004721,GO:0004722,GO:0006470,GO:0016787,GO:0043169,GO:0046872	PF00481	IPR001932,IPR001932________	'18.5.1.2	Protein_modification.dephosphorylation.protein_serine/threonine_phosphatase_families.PPM/PP2C_Mn/Mg-dependent_phosphatase_families.clade_A_phosphatase	clade_A_phosphatase_&_original_description:_none
HORVU.MOREX.r3.5HG0510220	60.7056	-1.39579	0.415152	-3.36211	0.000773494	0.0277235	Seed_maturation_protein/_Late_embryogenesis_abundant_protein	NA	PF04927,PF04927	IPR007011,IPR007011_____	'35.2'	No_Mercator4_annotation.no_other_annotation_available	not_classified_&_original_description:_none
HORVU.MOREX.r3.1HG0083370	624.565	-1.41338	0.175217	-8.06644	7.23754e-16	2.86722e-13	AP2/B3_transcription_factor_family_protein	NA	PF02362,PF00847	IPR015300,IPR003340,IPR001471,IPR016177_______	'29.4.1.4'	Plant_organogenesis.flower_formation.photoperiodic_pathway.transcriptional_regulator_*(TEM)	transcriptional_regulator_*(TEM)_involved_in_photoperiod_pathway_&_original_description:_none
HORVU.MOREX.r3.3HG0300120	323.771	-1.41625	0.356293	-3.97496	7.03912e-05	0.00381018	Late_embryogenesis_abundant_(LEA)_hydroxyproline-rich_glycoprotein_family,_putative	GO:0016020,GO:0016021	PF03168	IPR004864____	'35.2'	No_Mercator4_annotation.no_other_annotation_available	not_classified_&_original_description:_none
HORVU.MOREX.r3.5HG0484690	243.303	-1.41798	0.370994	-3.8221	0.00013232	0.006482	Calcium-binding_family_protein	GO:0005509	PF13499	IPR002048,IPR011992_________	'27.8.2'	Multi-process_regulation.calcium-dependent_signalling.calcium_sensor_*(CML)	calcium_sensor_*(CML)_&_original_description:_none
HORVU.MOREX.r3.3HG0237810	285.607	-1.42053	0.207452	-6.8475	7.51534e-12	1.91992e-09	cDNA_clone:001-038-D11,_full_insert_sequence	GO:0016020,GO:0016021	NA	NA_______	'35.2'	No_Mercator4_annotation.no_other_annotation_available	not_classified_&_original_description:_none
HORVU.MOREX.r3.7HG0732000	504.043	-1.42628	0.382287	-3.73092	0.00019078	0.00881768	Wound-responsive_family_protein	NA	PF12609	IPR022251_________	'35.2'	No_Mercator4_annotation.no_other_annotation_available	not_classified_&_original_description:_none
HORVU.MOREX.r3.7HG0707080	472.065	-1.42733	0.281639	-5.06795	4.02133e-07	4.22781e-05	Seed_maturation_protein	NA	NA	NA_________	'35.2'	No_Mercator4_annotation.no_other_annotation_available	not_classified_&_original_description:_none
HORVU.MOREX.r3.7HG0731560	40.6435	-1.42934	0.421534	-3.3908	0.000696881	0.0255352	Regulator_of_Vps4_activity_in_the_MVB_pathway_protein,_putative	GO:0015031	PF03398	IPR005061__	'22.3.1.5'	Vesicle_trafficking.endocytic_trafficking.ESCRT-mediated_sorting.regulatory_protein_*(ISTL)	regulatory_protein_*(ISTL)_of_ESCRT-mediated_sorting_&_original_description:_none
HORVU.MOREX.r3.1HG0069260	385.771	-1.42971	0.377213	-3.79019	0.000150531	0.00728277	Polygalacturonase	GO:0004650,GO:0005576,GO:0005975,GO:0008152,GO:0016787,GO:0016798,GO:0071555	PF00295	IPR011050,IPR000743___________	'50.3.2'	Enzyme_classification.EC_3_hydrolases.EC_3-2_glycosylase	EC_3.2_glycosylase_&_original_description:_none
HORVU.MOREX.r3.7HG0675260	369.587	-1.44311	0.221537	-6.51412	7.31191e-11	1.53747e-08	Carboxyl-terminal-processing_protease	GO:0006508,GO:0008233,GO:0008236,GO:0016020	PF00595,PF03572	IPR029045,IPR029045,IPR001478,IPR001478,IPR004447,IPR005151__________	'18.12.3.3'	Protein_modification.targeting_peptide_maturation.plastid.carboxy-terminal_processing_peptidase_*(CtpA)	carboxy-terminal_processing_peptidase_*(CtpA)_&_original_description:_none
HORVU.MOREX.r3.1HG0080800	127.409	-1.44473	0.346496	-4.16955	3.05207e-05	0.00182158	Kinase_family_protein	GO:0000398,GO:0004672,GO:0005524,GO:0005634,GO:0006468,GO:0010584,GO:0016301,GO:0016310,GO:0032953	PF00069	IPR011009,IPR000719_________	'50.2.7'	Enzyme_classification.EC_2_transferases.EC_2-7_transferase_transferring_phosphorus-containing_group	EC_2.7_transferase_transferring_phosphorus-containing_group_&_original_description:_none
HORVU.MOREX.r3.3HG0244120	443.017	-1.45033	0.356101	-4.07279	4.64527e-05	0.00261811	Chitinase	GO:0004568,GO:0005975,GO:0006032,GO:0016998	PF00182	IPR023346,IPR000726___________	'35.2'	No_Mercator4_annotation.no_other_annotation_available	not_classified_&_original_description:_none
HORVU.MOREX.r3.7HG0711550	175.831	-1.45979	0.450514	-3.24029	0.00119409	0.0390438	Late_embryogenesis_abundant_D-like_protein	NA	PF04927,PF04927,PF04927	IPR007011,IPR007011,IPR007011_______	'35.2'	No_Mercator4_annotation.no_other_annotation_available	not_classified_&_original_description:_none
HORVU.MOREX.r3.3HG0257380	272.839	-1.47097	0.358529	-4.1028	4.08179e-05	0.00233422	Transmembrane_protein,_putative	GO:0016021	NA	NA_________	'11.11.1.12	Phytohormone_action.signalling_peptides.NCRP_(non-cysteine-rich-peptide)_category.PSY-peptide_activity.PSY_precursor_polypeptide	PSY_precursor_polypeptide_&_original_description:_none
HORVU.MOREX.r3.4HG0402170	250.936	-1.48373	0.294021	-5.04633	4.50375e-07	4.64567e-05	Heat_shock_transcription_factor	GO:0003677,GO:0003700,GO:0005634,GO:0006355,GO:0043565	PF00447	IPR011991,IPR000232________	'15.5.3.4'	RNA_biosynthesis.DNA-binding_transcriptional_regulation.helix-turn-helix_DNA-binding_domain.HSF_transcription_factor	HSF_transcription_factor_&_original_description:_none
HORVU.MOREX.r3.5HG0490580	1715.16	-1.4852	0.233494	-6.3608	2.00712e-10	3.83668e-08	Zinc_finger_A20_and_AN1_domain_stress-associated_protein	GO:0003677,GO:0008270,GO:0046872	PF01754,PF01428	IPR002653,IPR000058____	'35.2'	No_Mercator4_annotation.no_other_annotation_available	not_classified_&_original_description:_none
HORVU.MOREX.r3.5HG0436570	72.0282	-1.48743	0.434686	-3.42184	0.000621985	0.023256	ABL_interactor-like_protein_2	NA	NA	NA________	'35.2'	No_Mercator4_annotation.no_other_annotation_available	not_classified_&_original_description:_none
HORVU.MOREX.r3.7HG0722800	355.012	-1.50625	0.358516	-4.20134	2.65345e-05	0.00162264	Glutamine_dumper,_putative	GO:0016020,GO:0016021	NA	NA_________	'35.2'	No_Mercator4_annotation.no_other_annotation_available	not_classified_&_original_description:_none
HORVU.MOREX.r3.4HG0414340	481.353	-1.51153	0.261893	-5.77156	7.85396e-09	1.16782e-06	cyclin-dependent_kinase_inhibitor_SMR3-like_protein	NA	NA	NA_______	'35.2'	No_Mercator4_annotation.no_other_annotation_available	not_classified_&_original_description:_none
HORVU.MOREX.r3.2HG0213730	1066.88	-1.51373	0.227168	-6.66349	2.67397e-11	6.04075e-09	ATP-dependent_Clp_protease_ATP-binding_subunit_ClpX	GO:0000166,GO:0005524,GO:0006457,GO:0008270,GO:0046872,GO:0046983,GO:0051082	NA	NA______	'35.2'	No_Mercator4_annotation.no_other_annotation_available	not_classified_&_original_description:_none
HORVU.MOREX.r3.4HG0351400	73.2379	-1.51417	0.442531	-3.42162	0.00062249	0.023256	DNA-directed_RNA_polymerase_subunit_beta'	GO:0003677,GO:0003899,GO:0006351,GO:0016740,GO:0016779	NA	NA_______	'35.2'	No_Mercator4_annotation.no_other_annotation_available	not_classified_&_original_description:_none
HORVU.MOREX.r3.6HG0617010	1861.99	-1.51636	0.278208	-5.45044	5.02446e-08	6.21464e-06	Protein_EXORDIUM-like_1	NA	PF04674	IPR006766_________	'35.2'	No_Mercator4_annotation.no_other_annotation_available	not_classified_&_original_description:_none
HORVU.MOREX.r3.5HG0474130	249.015	-1.51764	0.248142	-6.11602	9.59388e-10	1.69193e-07	WRKY_transcription_factor	GO:0003677,GO:0003700,GO:0005634,GO:0006351,GO:0006355,GO:0043565	PF03106	IPR003657,IPR003657_________	'15.5.7.5	RNA_biosynthesis.DNA-binding_transcriptional_regulation.beta-hairpin_exposed_by_alpha/beta-scaffold_structure.WRKY_transcription_factor_activity.transcription_factor_*(WRKY)	transcription_factor_*(WRKY)_&_original_description:_none
HORVU.MOREX.r3.2HG0132700	221.38	-1.5198	0.45804	-3.31806	0.000906439	0.031513	Phenylalanine_ammonia-lyase	GO:0003824,GO:0005737,GO:0006559,GO:0009698,GO:0009800,GO:0016829,GO:0016841,GO:0045548	PF00221	IPR005922,IPR001106,IPR008948__________	'50.4.3'	Enzyme_classification.EC_4_lyases.EC_4-3_carbon-nitrogen_lyase	EC_4.3_carbon-nitrogen_lyase_&_original_description:_none
HORVU.MOREX.r3.1HG0087230	170.733	-1.53651	0.304866	-5.03994	4.6569e-07	4.78558e-05	Transmembrane_protein,_putative	GO:0016021	NA	NA_________	'11.11.1.12	Phytohormone_action.signalling_peptides.NCRP_(non-cysteine-rich-peptide)_category.PSY-peptide_activity.PSY_precursor_polypeptide	PSY_precursor_polypeptide_&_original_description:_none
HORVU.MOREX.r3.5HG0475980	134.402	-1.54256	0.441012	-3.49776	0.000469185	0.0185068	Heavy-metal-associated_domain-containing_family_protein	GO:0005737,GO:0030001,GO:0046872,GO:0046914,GO:0046916	PF00403	IPR006121,IPR006121________	'35.2'	No_Mercator4_annotation.no_other_annotation_available	not_classified_&_original_description:_none
HORVU.MOREX.r3.4HG0355270	48.5799	-1.54921	0.486971	-3.18133	0.00146601	0.0457982	Cytochrome_P450	GO:0005506,GO:0016020,GO:0016021,GO:0016705,GO:0020037,GO:0055114	PF00067	IPR001128,IPR001128__________	'50.1.13'	Enzyme_classification.EC_1_oxidoreductases.EC_1-14_oxidoreductase_acting_on_paired_donor_with_incorporation_or_reduction_of_molecular_oxygen	EC_1.14_oxidoreductase_acting_on_paired_donor_with_incorporation_or_reduction_of_molecular_oxygen_&_original_description:_none
HORVU.MOREX.r3.6HG0617000	2974.75	-1.55036	0.346823	-4.47018	7.81546e-06	0.000556343	Protein_EXORDIUM-like_1	NA	PF04674	IPR006766_________	'35.2'	No_Mercator4_annotation.no_other_annotation_available	not_classified_&_original_description:_none
HORVU.MOREX.r3.5HG0467660	1398.8	-1.55152	0.183471	-8.45647	2.75587e-17	1.27681e-14	MYB-RELATED_transcription_factor	GO:0003677	PF00249,PF00249	IPR001005,IPR001005,IPR009057_________	'15.5.3.9.2.17'	RNA_biosynthesis.DNA-binding_transcriptional_regulation.helix-turn-helix_DNA-binding_domain.MYB__transcription_factor_family.R2R3-MYB_transcription_factor_family.subgroup-22/23_transcription_factor	MYB_class-R2R3_subgroup-22/23_transcription_factor_&_original_description:_none
HORVU.MOREX.r3.6HG0554040	1321.73	-1.55557	0.301002	-5.16798	2.36635e-07	2.60823e-05	Chlorophyll_a-b_binding_protein,_chloroplastic	GO:0009507,GO:0009522,GO:0009523,GO:0009535,GO:0009536,GO:0009579,GO:0009765,GO:0015979,GO:0016020,GO:0016021,GO:0016168,GO:0018298	PF00504	IPR022796_______	'1.1.1.1	Photosynthesis.photophosphorylation.photosystem_II.LHC-II_complex.component_*(LHCb1/2/3)	component_*(LHCb1/2/3)_of_LHC-II_complex_&_original_description:_none
HORVU.MOREX.r3.3HG0304380	461.202	-1.559	0.291368	-5.35064	8.76454e-08	1.04619e-05	WRKY_transcription_factor	GO:0003677,GO:0003700,GO:0005634,GO:0006351,GO:0006355,GO:0009737,GO:0009739,GO:0009753,GO:0009788,GO:0009938,GO:0043565,GO:0045893	PF03106,PF03106	IPR003657,IPR003657,IPR003657,IPR003657_________	'26.10.3.2	External_stimuli_response.pathogen.defense_mechanisms.WRKY33-dependent_plant_immunity.transcription_factor_*(WRKY33)	transcription_factor_*(WRKY33)_&_original_description:_none
HORVU.MOREX.r3.6HG0575580	650.548	-1.5874	0.424375	-3.74057	0.000183603	0.00856446	MYB_transcription_factor	GO:0003677	PF00249,PF00249	IPR001005,IPR001005,IPR009057_________	'15.5.3.9.2.17'	RNA_biosynthesis.DNA-binding_transcriptional_regulation.helix-turn-helix_DNA-binding_domain.MYB__transcription_factor_family.R2R3-MYB_transcription_factor_family.subgroup-22/23_transcription_factor	MYB_class-R2R3_subgroup-22/23_transcription_factor_&_original_description:_none
HORVU.MOREX.r3.3HG0238750	98.5723	-1.62157	0.449105	-3.61067	0.000305411	0.0129232	Ice_nucleation_protein	GO:0009279,GO:0016020,GO:0050825	NA	NA_________	'35.2'	No_Mercator4_annotation.no_other_annotation_available	not_classified_&_original_description:_none
HORVU.MOREX.r3.6HG0605940	958.364	-1.62896	0.282763	-5.76086	8.36884e-09	1.23655e-06	Xyloglucan_endotransglucosylase/hydrolase	GO:0004553,GO:0005576,GO:0005618,GO:0005975,GO:0006073,GO:0008152,GO:0010411,GO:0016740,GO:0016762,GO:0016787,GO:0016798,GO:0042546,GO:0048046,GO:0071555	PF00722,PF06955	IPR000757,IPR010713,IPR013320__________	'50.2.4'	Enzyme_classification.EC_2_transferases.EC_2-4_glycosyltransferase	EC_2.4_glycosyltransferase_&_original_description:_none
HORVU.MOREX.r3.7HG0750020	71.9328	-1.63266	0.482406	-3.38442	0.000713288	0.0259278	basic_helix-loop-helix_(bHLH)_DNA-binding_superfamily_protein	NA	PF00010	IPR011598,IPR011598______	'15.5.1.2.10'	RNA_biosynthesis.DNA-binding_transcriptional_regulation.basic_DNA-binding_domain.basic_helix-loop-helix_(bHLH)_domain.bHLH_class-IVa_transcription_factor	bHLH_class-IVa_transcription_factor_&_original_description:_none
HORVU.MOREX.r3.7HG0744270	42.512	-1.64792	0.489288	-3.368	0.00075715	0.0273043	NHL_domain-containing_protein,_putative	GO:0016020,GO:0016021	NA	NA________	'35.2'	No_Mercator4_annotation.no_other_annotation_available	not_classified_&_original_description:_none
HORVU.MOREX.r3.2HG0107700	37.6536	-1.64893	0.451933	-3.64861	0.000263663	0.0114401	RING/U-box_superfamily_protein	GO:0016020,GO:0016021	PF13639	IPR001841_________	'35.2'	No_Mercator4_annotation.no_other_annotation_available	not_classified_&_original_description:_none
HORVU.MOREX.r3.3HG0239530	1124.9	-1.64919	0.195128	-8.45186	2.86691e-17	1.30611e-14	3'-N-debenzoyl-2'-deoxytaxol_N-benzoyltransferase	GO:0016740,GO:0016747	PF02458	IPR003480__________	'50.2.3'	Enzyme_classification.EC_2_transferases.EC_2-3_acyltransferase	EC_2.3_acyltransferase_&_original_description:_none
HORVU.MOREX.r3.5HG0512730	305.334	-1.65005	0.320252	-5.15235	2.57243e-07	2.81485e-05	Zinc-finger_protein	GO:0003676	PF13912,PF13912	IPR007087,IPR007087__________	'15.5.2.8'	RNA_biosynthesis.DNA-binding_transcriptional_regulation.zinc-coordinating_DNA-binding_domain.ZAT_transcription_factor	ZAT_transcription_factor_&_original_description:_none
HORVU.MOREX.r3.6HG0619310	59.5141	-1.66876	0.515877	-3.2348	0.00121729	0.0396599	Ethylene-responsive_transcription_factor	GO:0003677,GO:0003700,GO:0005634,GO:0006351,GO:0006355	PF00847	IPR001471,IPR016177_________	'35.2'	No_Mercator4_annotation.no_other_annotation_available	not_classified_&_original_description:_none
HORVU.MOREX.r3.7HG0665780	27.2796	-1.669	0.488581	-3.41602	0.00063544	0.0236645	Defensin	GO:0006952	NA	IPR003614___________	'26.10.3.3.3.2'	External_stimuli_response.pathogen.defense_mechanisms.defense_enzyme_activities.defensin_activities.defensin_*(PDF2)	defensin_*(PDF2)_&_original_description:_none
HORVU.MOREX.r3.5HG0513730	1879.61	-1.66982	0.205368	-8.13084	4.26329e-16	1.73936e-13	DUF1005_family_protein	NA	PF06219	IPR010410_________	'35.2'	No_Mercator4_annotation.no_other_annotation_available	not_classified_&_original_description:_none
HORVU.MOREX.r3.1HG0029360	263.343	-1.67667	0.469238	-3.57317	0.000352684	0.014519	WRKY_transcription_factor	GO:0003677,GO:0003700,GO:0005634,GO:0006351,GO:0006355,GO:0043565	PF03106	IPR003657,IPR003657_________	'15.5.7.5	RNA_biosynthesis.DNA-binding_transcriptional_regulation.beta-hairpin_exposed_by_alpha/beta-scaffold_structure.WRKY_transcription_factor_activity.transcription_factor_*(WRKY)	transcription_factor_*(WRKY)_&_original_description:_none
HORVU.MOREX.r3.6HG0542040	151.008	-1.67854	0.505172	-3.32271	0.000891476	0.0310427	Acid_beta-fructofuranosidase	GO:0004553,GO:0004564,GO:0004575,GO:0005975,GO:0008152,GO:0016020,GO:0016021,GO:0016787,GO:0016798	PF08244,PF11837,PF00251	IPR013189,IPR021792,IPR013320,IPR013148,IPR023296__________	'50.3.2'	Enzyme_classification.EC_3_hydrolases.EC_3-2_glycosylase	EC_3.2_glycosylase_&_original_description:_none
HORVU.MOREX.r3.5HG0481860	460.365	-1.68864	0.340413	-4.96056	7.02908e-07	6.86214e-05	Early_light-induced_protein	GO:0016020,GO:0016021	PF00504	IPR022796_________	'1.1.1.4.3'	Photosynthesis.photophosphorylation.photosystem_II.repair_and_reassembly_cycle.stabilizing_factor_*(ELIP)	LHC-related_protein_*(ELIP)_&_original_description:_none
HORVU.MOREX.r3.4HG0339950	28.0274	-1.69982	0.524752	-3.23928	0.00119833	0.0391353	Dehydrin	GO:0006950,GO:0009415	PF00257,PF00257	IPR000167,IPR000167___________	'35.2'	No_Mercator4_annotation.no_other_annotation_available	not_classified_&_original_description:_none
HORVU.MOREX.r3.5HG0464590	376.379	-1.7043	0.201452	-8.46008	2.6719e-17	1.25925e-14	Methyltransferase-related_protein	NA	NA	NA__________	'35.2'	No_Mercator4_annotation.no_other_annotation_available	not_classified_&_original_description:_none
HORVU.MOREX.r3.7HG0713820	140.49	-1.70696	0.292981	-5.82617	5.67148e-09	8.70954e-07	Transcription_factor	GO:0003677,GO:0003700,GO:0005634,GO:0006355	PF00170	IPR004827__________	'15.5.1.1.8'	RNA_biosynthesis.DNA-binding_transcriptional_regulation.basic_DNA-binding_domain.basic_leucine_zipper_(bZIP)_domain.bZIP_class-H_transcription_factor	bZIP_class-H_transcription_factor_&_original_description:_none
HORVU.MOREX.r3.5HG0481870	412.245	-1.70892	0.335344	-5.09601	3.46878e-07	3.7184e-05	Early_light-induced_protein	GO:0016020,GO:0016021	NA	NA_________	'1.1.1.4.3'	Photosynthesis.photophosphorylation.photosystem_II.repair_and_reassembly_cycle.stabilizing_factor_*(ELIP)	LHC-related_protein_*(ELIP)_&_original_description:_none
HORVU.MOREX.r3.1HG0055640	349.002	-1.70973	0.256721	-6.65989	2.74039e-11	6.14005e-09	transmembrane_protein	NA	NA	NA__________	'35.2'	No_Mercator4_annotation.no_other_annotation_available	not_classified_&_original_description:_none
HORVU.MOREX.r3.1HG0064890	554.573	-1.71768	0.461847	-3.71916	0.000199889	0.00910661	ATP-dependent_zinc_metalloprotease_FtsH	GO:0000166,GO:0004222,GO:0005524,GO:0005886,GO:0006508,GO:0008233,GO:0008237,GO:0016020,GO:0016021,GO:0016787,GO:0046872	PF00004,PF00004,PF14363	IPR003959,IPR003959,IPR025753,IPR027417,IPR027417________	'50.3.6'	Enzyme_classification.EC_3_hydrolases.EC_3-6_hydrolase_acting_on_acid_anhydride	EC_3.6_hydrolase_acting_on_acid_anhydride_&_original_description:_none
HORVU.MOREX.r3.2HG0109340	101.812	-1.72259	0.405475	-4.24832	2.15383e-05	0.00135034	Wound-induced_protein_1,_putative,_expressed	NA	PF07107	IPR032710,IPR009798_______	'35.2'	No_Mercator4_annotation.no_other_annotation_available	not_classified_&_original_description:_none
HORVU.MOREX.r3.1HG0089260	584.187	-1.76057	0.354606	-4.96487	6.8746e-07	6.73538e-05	Chlorophyll_a-b_binding_protein,_chloroplastic	GO:0009507,GO:0009522,GO:0009523,GO:0009535,GO:0009536,GO:0009579,GO:0009765,GO:0015979,GO:0016020,GO:0016021,GO:0016168,GO:0018298	PF00504	IPR022796_______	'1.1.1.1	Photosynthesis.photophosphorylation.photosystem_II.LHC-II_complex.component_*(LHCb1/2/3)	component_*(LHCb1/2/3)_of_LHC-II_complex_&_original_description:_none
HORVU.MOREX.r3.6HG0616150	447.874	-1.77019	0.207144	-8.54572	1.27736e-17	6.46607e-15	Formin-like_protein	GO:0016020,GO:0016021	PF02181	IPR015425__________	'20.2.2.6	Cytoskeleton_organisation.microfilament_network.actin_polymerisation.formin_actin_filament_elongation_factor_activities.group-I_formin	group-I_formin_actin_filament_elongation_factor_&_original_description:_none
HORVU.MOREX.r3.2HG0185050	98.2334	-1.78828	0.364754	-4.90269	9.45317e-07	9.05373e-05	Kinase_family_protein	GO:0000166,GO:0004672,GO:0004674,GO:0005524,GO:0006468,GO:0009611,GO:0016301,GO:0016310	PF00069	IPR011009,IPR000719_________	'50.2.7'	Enzyme_classification.EC_2_transferases.EC_2-7_transferase_transferring_phosphorus-containing_group	EC_2.7_transferase_transferring_phosphorus-containing_group_&_original_description:_none
HORVU.MOREX.r3.5HG0437090	517.722	-1.79678	0.386203	-4.65242	3.28069e-06	0.000263758	HVA22-like_protein	GO:0016020,GO:0016021	PF03134	IPR004345__________	'35.2'	No_Mercator4_annotation.no_other_annotation_available	not_classified_&_original_description:_none
HORVU.MOREX.r3.3HG0283700	175.267	-1.80035	0.374359	-4.80917	1.51561e-06	0.000137639	Basic_helix-loop-helix_(BHLH)_family_transcription_factor	GO:0005634,GO:0006952,GO:0009718,GO:0043425,GO:0045893,GO:0046983	PF14215,PF00010	IPR011598,IPR025610,IPR011598______	'15.5.1.2.7'	RNA_biosynthesis.DNA-binding_transcriptional_regulation.basic_DNA-binding_domain.basic_helix-loop-helix_(bHLH)_domain.bHLH_class-IIId_transcription_factor	bHLH_class-IIId_transcription_factor_&_original_description:_none
HORVU.MOREX.r3.2HG0191770	342.168	-1.8043	0.283394	-6.36675	1.93073e-10	3.71665e-08	Ethylene-responsive_transcription_factor,_putative	GO:0003677,GO:0003700,GO:0005634,GO:0006351,GO:0006355	PF00847	IPR001471,IPR016177________	'15.5.7.6.1.10'	RNA_biosynthesis.DNA-binding_transcriptional_regulation.beta-hairpin_exposed_by_alpha/beta-scaffold_structure.AP2/ERF_family.ERF_subfamily.subgroup_ERF-VIII_transcription_factor	subgroup_ERF-VIII_transcription_factor_&_original_description:_none
HORVU.MOREX.r3.1HG0049040	188.543	-1.81028	0.424821	-4.26128	2.03262e-05	0.00128914	Low-temperature-induced_65_kDa_protein	GO:0006950,GO:0009737	NA	NA________	'35.2'	No_Mercator4_annotation.no_other_annotation_available	not_classified_&_original_description:_none
HORVU.MOREX.r3.4HG0338620	667.961	-1.81769	0.368552	-4.93197	8.1404e-07	7.8907e-05	Erythronate-4-phosphate_dehydrogenase_family_protein	GO:0008150,GO:0016020,GO:0016021	NA	NA________	'35.2'	No_Mercator4_annotation.no_other_annotation_available	not_classified_&_original_description:_none
HORVU.MOREX.r3.6HG0616890	99.2065	-1.82435	0.319022	-5.71857	1.07427e-08	1.52944e-06	UPF0503_protein,_chloroplastic	NA	PF05340	IPR008004_________	'35.2'	No_Mercator4_annotation.no_other_annotation_available	not_classified_&_original_description:_none
HORVU.MOREX.r3.5HG0469210	159.689	-1.8256	0.298456	-6.11683	9.54574e-10	1.69193e-07	CONSTANS-like_protein	GO:0005622,GO:0005634,GO:0008270	PF06203,PF00643	IPR010402,IPR000315__________	'29.4.1	Plant_organogenesis.flower_formation.photoperiodic_pathway.floral_promoter_*(CONSTANS)	floral_promoter_*(CONSTANS)_&_original_description:_none
HORVU.MOREX.r3.4HG0400710	193.974	-1.83791	0.389832	-4.71463	2.42155e-06	0.000204932	ethylene-responsive_transcription_factor	NA	PF00847	IPR001471,IPR016177_________	'15.5.7.6.1	RNA_biosynthesis.DNA-binding_transcriptional_regulation.beta-hairpin_exposed_by_alpha/beta-scaffold_structure.AP2/ERF_family.ERF_subfamily.subgroup_ERF-I_transcription_factor	subgroup_ERF-I_transcription_factor_&_original_description:_none
HORVU.MOREX.r3.7HG0668490	1853.47	-1.864	0.204196	-9.12848	6.94684e-20	4.12809e-17	Chlorophyll_a-b_binding_protein,_chloroplastic	GO:0009507,GO:0009522,GO:0009523,GO:0009535,GO:0009536,GO:0009579,GO:0009765,GO:0015979,GO:0016020,GO:0016021,GO:0016168,GO:0018298	PF00504	IPR022796_______	'1.1.1.1	Photosynthesis.photophosphorylation.photosystem_II.LHC-II_complex.component_*(LHCb1/2/3)	component_*(LHCb1/2/3)_of_LHC-II_complex_&_original_description:_none
HORVU.MOREX.r3.7HG0746530	134.03	-1.87545	0.356871	-5.25525	1.47825e-07	1.71949e-05	MYB_transcription_factor	GO:0003677	PF00249,PF00249	IPR001005,IPR001005,IPR009057_________	'15.5.3.9.2.17'	RNA_biosynthesis.DNA-binding_transcriptional_regulation.helix-turn-helix_DNA-binding_domain.MYB__transcription_factor_family.R2R3-MYB_transcription_factor_family.subgroup-22/23_transcription_factor	MYB_class-R2R3_subgroup-22/23_transcription_factor_&_original_description:_none
HORVU.MOREX.r3.7HG0668480	1892.64	-1.88022	0.359409	-5.23141	1.68219e-07	1.92396e-05	Chlorophyll_a-b_binding_protein,_chloroplastic	GO:0009507,GO:0009522,GO:0009523,GO:0009535,GO:0009536,GO:0009579,GO:0009765,GO:0015979,GO:0016020,GO:0016021,GO:0016168,GO:0018298	PF00504	IPR022796_______	'1.1.1.1	Photosynthesis.photophosphorylation.photosystem_II.LHC-II_complex.component_*(LHCb1/2/3)	component_*(LHCb1/2/3)_of_LHC-II_complex_&_original_description:_none
HORVU.MOREX.r3.6HG0568570	609.804	-1.8817	0.283136	-6.64592	3.01335e-11	6.69674e-09	WRKY_transcription_factor	GO:0003677,GO:0003700,GO:0005634,GO:0006351,GO:0006355,GO:0043565	PF03106	IPR003657,IPR003657_________	'15.5.7.5	RNA_biosynthesis.DNA-binding_transcriptional_regulation.beta-hairpin_exposed_by_alpha/beta-scaffold_structure.WRKY_transcription_factor_activity.transcription_factor_*(WRKY)	transcription_factor_*(WRKY)_&_original_description:_none
HORVU.MOREX.r3.5HG0490490	210.639	-1.88232	0.293559	-6.41207	1.43561e-10	2.8644e-08	PRAS-rich_protein	NA	NA	NA__________	'35.2'	No_Mercator4_annotation.no_other_annotation_available	not_classified_&_original_description:_none
HORVU.MOREX.r3.3HG0302120	1285.17	-1.927	0.170012	-11.3345	8.854e-30	1.05228e-26	Regulator_of_chromosome_condensation_(RCC1)_family_protein	GO:0005515,GO:0005634,GO:0009631,GO:0042393,GO:0071497,GO:1901141	PF00415,PF00415,PF00415,PF00415	IPR009091,IPR000408,IPR000408,IPR000408,IPR000408,IPR009091,IPR009091_____	'35.2'	No_Mercator4_annotation.no_other_annotation_available	not_classified_&_original_description:_none
HORVU.MOREX.r3.7HG0649510	244.755	-1.95157	0.517749	-3.76933	0.000163684	0.00778139	Early_nodulin_93	GO:0016020,GO:0016021	PF03386	IPR005050_________	'35.2'	No_Mercator4_annotation.no_other_annotation_available	not_classified_&_original_description:_none
HORVU.MOREX.r3.2HG0107270	46.5467	-1.97794	0.510575	-3.87395	0.000107084	0.00540063	Cytochrome_P450_family_protein,_expressed	GO:0004497,GO:0005506,GO:0016020,GO:0016491,GO:0016705,GO:0016709,GO:0020037,GO:0044550,GO:0046872,GO:0055114	PF00067	IPR001128,IPR001128_______	'50.1.13'	Enzyme_classification.EC_1_oxidoreductases.EC_1-14_oxidoreductase_acting_on_paired_donor_with_incorporation_or_reduction_of_molecular_oxygen	EC_1.14_oxidoreductase_acting_on_paired_donor_with_incorporation_or_reduction_of_molecular_oxygen_&_original_description:_none
HORVU.MOREX.r3.7HG0661570	311.621	-1.98148	0.330699	-5.99179	2.07544e-09	3.52374e-07	Chaperone_protein_dnaJ	NA	PF00226	IPR001623,IPR001623_________	'35.2'	No_Mercator4_annotation.no_other_annotation_available	not_classified_&_original_description:_none
HORVU.MOREX.r3.3HG0296510	54.4122	-1.98339	0.542609	-3.65528	0.000256906	0.0112002	Transmembrane_protein,_putative	GO:0016021	NA	NA_________	'11.11.1.12	Phytohormone_action.signalling_peptides.NCRP_(non-cysteine-rich-peptide)_category.PSY-peptide_activity.PSY_precursor_polypeptide	PSY_precursor_polypeptide_&_original_description:_none
HORVU.MOREX.r3.6HG0542050	255.603	-2.02707	0.478129	-4.23959	2.23925e-05	0.00139431	Acid_beta-fructofuranosidase	GO:0004553,GO:0004564,GO:0004575,GO:0005975,GO:0008152,GO:0016020,GO:0016021,GO:0016787,GO:0016798	PF08244,PF11837,PF00251	IPR013320,IPR013189,IPR023296,IPR021792,IPR013148__________	'50.3.2'	Enzyme_classification.EC_3_hydrolases.EC_3-2_glycosylase	EC_3.2_glycosylase_&_original_description:_none
HORVU.MOREX.r3.1HG0083950	1247.8	-2.02746	0.176506	-11.4866	1.54044e-30	2.00514e-27	Heat_shock_transcription_factor	GO:0003677,GO:0003700,GO:0005634,GO:0006355,GO:0043565	PF00447	IPR011991,IPR000232________	'15.5.3.4'	RNA_biosynthesis.DNA-binding_transcriptional_regulation.helix-turn-helix_DNA-binding_domain.HSF_transcription_factor	HSF_transcription_factor_&_original_description:_none
HORVU.MOREX.r3.7HG0723260	52.0866	-2.04329	0.411165	-4.96952	6.71172e-07	6.62328e-05	TMV_response-related_protein	NA	PF14009	IPR025322_________	'35.2'	No_Mercator4_annotation.no_other_annotation_available	not_classified_&_original_description:_none
HORVU.MOREX.r3.4HG0403810	74.4869	-2.0448	0.435668	-4.69349	2.68583e-06	0.000223153	Ascorbate-specific_PTS_system_EIIA_component	GO:0005737,GO:0009401,GO:0016301,GO:0016310,GO:0016740	NA	NA_______	'35.2'	No_Mercator4_annotation.no_other_annotation_available	not_classified_&_original_description:_none
HORVU.MOREX.r3.1HG0068310	42.6611	-2.05921	0.430327	-4.78521	1.70806e-06	0.000153585	Nuclear_pore_complex_protein	NA	NA	NA________	'35.2'	No_Mercator4_annotation.no_other_annotation_available	not_classified_&_original_description:_none
HORVU.MOREX.r3.5HG0495210	20.0799	-2.08674	0.631718	-3.30328	0.000955624	0.0327343	guanylate_kinase_1	NA	PF05553	IPR008480_________	'35.2'	No_Mercator4_annotation.no_other_annotation_available	not_classified_&_original_description:_none
HORVU.MOREX.r3.5HG0486440	168.456	-2.08806	0.508676	-4.10488	4.04518e-05	0.00231813	Heat_shock_transcription_factor	GO:0003677,GO:0003700,GO:0005634,GO:0006355,GO:0043565	PF00447	IPR000232,IPR011991________	'15.5.3.4'	RNA_biosynthesis.DNA-binding_transcriptional_regulation.helix-turn-helix_DNA-binding_domain.HSF_transcription_factor	HSF_transcription_factor_&_original_description:_none
HORVU.MOREX.r3.2HG0187550	486.649	-2.08843	0.169547	-12.3177	7.27642e-35	1.32601e-31	Heat_stress_transcription_factor	GO:0003677,GO:0003700,GO:0005634,GO:0006355,GO:0043565	PF00447	IPR000232,IPR011991________	'15.5.3.4'	RNA_biosynthesis.DNA-binding_transcriptional_regulation.helix-turn-helix_DNA-binding_domain.HSF_transcription_factor	HSF_transcription_factor_&_original_description:_none
HORVU.MOREX.r3.4HG0389540	2592.51	-2.09138	0.12415	-16.8456	1.12986e-63	1.54424e-59	RNA-binding_protein	GO:0003676,GO:0003723	PF00076	IPR000504,IPR012677__________	'16.1.6.3'	RNA_processing.pre-RNA_splicing.spliceosome-associated_non-snRNP_factor_activities.RNA_splicing_factor_*(SR45a)	RNA_splicing_factor_*(SR45a)_&_original_description:_none
HORVU.MOREX.r3.4HG0379080	374.847	-2.09735	0.376896	-5.5648	2.62449e-08	3.43256e-06	Acid_phosphatase_1	GO:0003993,GO:0016311	PF03767	IPR023214,IPR010028,IPR005519_________	'19.5.2	Protein_homeostasis.protein_storage.vegetative_storage_protein_activities.acid_phosphatase_storage_protein	acid_phosphatase_storage_protein_&_original_description:_none
HORVU.MOREX.r3.6HG0603240	56.4264	-2.09748	0.462548	-4.53462	5.77076e-06	0.000423092	Aluminum-activated_malate_transporter-like	GO:0009705,GO:0015140,GO:0015743,GO:0016020,GO:0016021,GO:0071423	PF11744	IPR020966_________	'24.3.	Solute_transport.channels.anion_channel_*(QUAC/ALMT)	anion_channel_*(QUAC/ALMT)_&_original_description:_none
HORVU.MOREX.r3.6HG0556800	34.1464	-2.11282	0.48844	-4.32564	1.52091e-05	0.0010042	Mitochondrial_import_inner_membrane_translocase_subunit_tim-10_isoform_1	NA	NA	NA___	'35.2'	No_Mercator4_annotation.no_other_annotation_available	not_classified_&_original_description:_none
HORVU.MOREX.r3.2HG0115850	426.546	-2.12653	0.248786	-8.54766	1.25609e-17	6.46607e-15	Mannose-binding_lectin_superfamily_protein	NA	NA	NA________	'35.2'	No_Mercator4_annotation.no_other_annotation_available	not_classified_&_original_description:_none
HORVU.MOREX.r3.3HG0267770	517.188	-2.15207	0.277038	-7.76813	7.96528e-15	2.82768e-12	nuclease	NA	PF13359	IPR027806___________	'35.2'	No_Mercator4_annotation.no_other_annotation_available	not_classified_&_original_description:_none
HORVU.MOREX.r3.5HG0497990	863.231	-2.16271	0.227012	-9.52687	1.62091e-21	1.1975e-18	Heat_shock_transcription_factor	GO:0003677,GO:0003700,GO:0005634,GO:0006355,GO:0043565	PF00447	IPR000232,IPR011991________	'15.5.3.4'	RNA_biosynthesis.DNA-binding_transcriptional_regulation.helix-turn-helix_DNA-binding_domain.HSF_transcription_factor	HSF_transcription_factor_&_original_description:_none
HORVU.MOREX.r3.7HG0668680	334.487	-2.1649	0.518389	-4.17622	2.964e-05	0.00178068	Hexosyltransferase	GO:0016757	PF01501	IPR002495,IPR029044___________	'21.2.2.1	Cell_wall_organisation.hemicellulose.xylan.biosynthesis.galacturonosyltransferase_*(GATL)	galacturonosyltransferase_*(GATL)_&_original_description:_none
HORVU.MOREX.r3.3HG0244280	37.7511	-2.16548	0.648839	-3.33747	0.000845434	0.0297425	Lachrymatory_factor_synthase	NA	PF10604	IPR019587_________	'35.2'	No_Mercator4_annotation.no_other_annotation_available	not_classified_&_original_description:_none
HORVU.MOREX.r3.7HG0643250	143.203	-2.17299	0.571166	-3.80449	0.000142099	0.00691154	Short-chain_dehydrogenase/reductase_family_protein	GO:0016491,GO:0055114	PF00106	IPR002347,IPR016040________	'35.2'	No_Mercator4_annotation.no_other_annotation_available	not_classified_&_original_description:_none
HORVU.MOREX.r3.3HG0331020	2443	-2.19444	0.185885	-11.8054	3.65968e-32	5.88454e-29	Zinc_finger_CCCH_domain_protein,_putative	GO:0046872	NA	NA______	'16.4.10.1.9	RNA_processing.RNA_homeostasis.post-transcriptional_regulation.CCCH-ZF-type_RNA-binding_activity.tandem-ZF-type_RNA-binding_activity.regulatory_protein_*(OXS2)	OXS2-type_post-transcriptional_regulator_&_original_description:_none
HORVU.MOREX.r3.7HG0751030	796.592	-2.21345	0.153553	-14.415	4.16718e-47	1.26567e-43	MYB-related_protein	GO:0003677,GO:0005634,GO:0006351,GO:0006355	PF00249	IPR001005,IPR009057,IPR006447__________	'15.5.3.2.2'	RNA_biosynthesis.DNA-binding_transcriptional_regulation.helix-turn-helix_DNA-binding_domain.tryptophan-cluster_structure.REVEILLE-type_transcription_factor	REVEILLE-type_transcription_factor_&_original_description:_none
HORVU.MOREX.r3.3HG0302540	371.409	-2.23722	0.382532	-5.84846	4.96157e-09	7.70594e-07	Photosystem_II_reaction_center_Psb28_protein	GO:0009523,GO:0009654,GO:0015979,GO:0016020	PF03912	IPR005610,IPR005610______	'1.1.1.3.9'	Photosynthesis.photophosphorylation.photosystem_II.assembly.regulatory_protein_*(Psb28)	protein_involved_in_PS-II_assembly_*(Psb28)_&_original_description:_none
HORVU.MOREX.r3.1HG0057750	32.4831	-2.24144	0.630676	-3.55403	0.000379371	0.0155474	Ethylene-responsive_transcription_factor	GO:0003677,GO:0003700,GO:0005634,GO:0006351,GO:0006355	PF00847	IPR016177,IPR001471_________	'15.5.7.6.1.	RNA_biosynthesis.DNA-binding_transcriptional_regulation.beta-hairpin_exposed_by_alpha/beta-scaffold_structure.AP2/ERF_family.ERF_subfamily.subgroup_ERF-IX_transcription_factor	subgroup_ERF-IX_transcription_factor_&_original_description:_none
HORVU.MOREX.r3.6HG0569520	74.3896	-2.25106	0.495265	-4.54517	5.48902e-06	0.000409951	GMP_synthase_[glutamine-hydrolyzing]	GO:0006541	PF00117	IPR017926,IPR029062_________	'10.2.2.4'	Redox_homeostasis.glutathione-based_redox_regulation.glutathione_degradation.gamma-glutamyl_peptidase_*(GGP)	gamma-glutamyl_peptidase_*(GGP)_&_original_description:_none
HORVU.MOREX.r3.5HG0482080	253	-2.25409	0.302532	-7.45073	9.28276e-14	2.98523e-11	Early_light-induced_protein	GO:0016020,GO:0016021	PF00504	IPR022796_________	'1.1.1.4.3'	Photosynthesis.photophosphorylation.photosystem_II.repair_and_reassembly_cycle.stabilizing_factor_*(ELIP)	LHC-related_protein_*(ELIP)_&_original_description:_none
HORVU.MOREX.r3.1HG0049170	185.545	-2.25919	0.413626	-5.46191	4.71052e-08	5.90652e-06	Leucine-rich_receptor-like_protein_kinase_family_protein	NA	NA	NA______	'35.2'	No_Mercator4_annotation.no_other_annotation_available	not_classified_&_original_description:_none
HORVU.MOREX.r3.5HG0477530	93.4001	-2.27342	0.587879	-3.86715	0.000110114	0.00551276	Basic_helix-loop-helix_transcription_factor	GO:0046983	NA	IPR011598________	'35.2'	No_Mercator4_annotation.no_other_annotation_available	not_classified_&_original_description:_none
HORVU.MOREX.r3.7HG0739190	251.286	-2.27684	0.356588	-6.38506	1.71333e-10	3.35854e-08	Cryptochrome_2	GO:0009785,GO:0009882	PF03441,PF00875	IPR005101,IPR006050,IPR005101,IPR014133,IPR006050__________	'26.1.2.1.2'	External_stimuli_response.light.UV-A/blue_light.cryptochrome-mediated_photoperception.cryptochrome-DASH_photoreceptor_*(CRYD)	cryptochrome-DASH_photoreceptor_*(CRYD)_&_original_description:_none
HORVU.MOREX.r3.4HG0392110	4478.65	-2.29482	0.20047	-11.4472	2.42869e-30	3.01764e-27	Early_light-induced_protein	GO:0016020,GO:0016021	PF00504	IPR022796_________	'1.1.1.4.3'	Photosynthesis.photophosphorylation.photosystem_II.repair_and_reassembly_cycle.stabilizing_factor_*(ELIP)	LHC-related_protein_*(ELIP)_&_original_description:_none
HORVU.MOREX.r3.6HG0593690	54.6282	-2.30366	0.417491	-5.51785	3.43168e-08	4.38341e-06	Transposon_TX1_uncharacterized	NA	NA	NA_________	'35.2'	No_Mercator4_annotation.no_other_annotation_available	not_classified_&_original_description:_none
HORVU.MOREX.r3.1HG0093280	45.3434	-2.32893	0.578562	-4.02538	5.68822e-05	0.00314752	RNA_polymerase_sigma_factor	GO:0003700,GO:0005739,GO:0006352,GO:0006355,GO:0009553,GO:0009658,GO:0010114,GO:0010207,GO:0010218,GO:0016987,GO:0045893,GO:0071472,GO:0071483,GO:2000142,GO:2001141	PF04542,PF04545,PF04539,PF04539	IPR013324,IPR013325,IPR007627,IPR007630,IPR014284,IPR013324,IPR007624,IPR007624________	'15.7.3.6'	RNA_biosynthesis.organellar_gene_expression_machinery.DNA-binding_transcriptional_regulation.Sigma_transcription_initiation_factor_*(SIG1)	Sigma_transcription_initiation_factor_*(SIG1)_&_original_description:_none
HORVU.MOREX.r3.1HG0072150	20.0814	-2.33111	0.657327	-3.54635	0.000390602	0.0159598	cotton_fiber_protein	NA	PF05553	IPR008480_________	'35.2'	No_Mercator4_annotation.no_other_annotation_available	not_classified_&_original_description:_none
HORVU.MOREX.r3.2HG0213970	85.5189	-2.36154	0.520791	-4.53453	5.7733e-06	0.000423092	CCR4-NOT_transcription_complex_family_protein	GO:0000932,GO:0003676,GO:0004535,GO:0017148,GO:0030015,GO:0043928,GO:0090503	PF04857	IPR006941,IPR012337_______	'35.2'	No_Mercator4_annotation.no_other_annotation_available	not_classified_&_original_description:_none
HORVU.MOREX.r3.5HG0527310	180.389	-2.36551	0.488256	-4.84481	1.26733e-06	0.000117035	Protein_NRT1/_PTR_FAMILY_5.5	GO:0016020,GO:0016021,GO:0022857,GO:0055085	PF00854	IPR020846,IPR020846,IPR000109_______	'24.2.2.9'	Solute_transport.carrier-mediated_transport.MFS_superfamily.anion_transporter_*(NRT1/PTR)	anion_transporter_*(NRT1/PTR)_&_original_description:_none
HORVU.MOREX.r3.4HG0389000	82.0802	-2.38801	0.437724	-5.45552	4.88295e-08	6.09477e-06	Protein_phosphatase_2C	GO:0003824,GO:0004721,GO:0004722,GO:0006470,GO:0016787,GO:0043169,GO:0046872	PF00481	IPR001932,IPR001932,IPR001932_________	'18.5.1.2	Protein_modification.dephosphorylation.protein_serine/threonine_phosphatase_families.PPM/PP2C_Mn/Mg-dependent_phosphatase_families.clade_A_phosphatase	clade_A_phosphatase_&_original_description:_none
HORVU.MOREX.r3.5HG0474120	385.035	-2.3896	0.400019	-5.97371	2.31912e-09	3.88915e-07	WRKY_transcription_factor	GO:0003677,GO:0003700,GO:0005634,GO:0006351,GO:0006355,GO:0043565	PF03106	IPR003657,IPR003657_________	'15.5.7.5	RNA_biosynthesis.DNA-binding_transcriptional_regulation.beta-hairpin_exposed_by_alpha/beta-scaffold_structure.WRKY_transcription_factor_activity.transcription_factor_*(WRKY)	transcription_factor_*(WRKY)_&_original_description:_none
HORVU.MOREX.r3.7HG0722830	59.1598	-2.40309	0.420376	-5.71651	1.08734e-08	1.54002e-06	Glutamine_dumper,_putative	GO:0016020,GO:0016021	NA	NA_________	'35.2'	No_Mercator4_annotation.no_other_annotation_available	not_classified_&_original_description:_none
HORVU.MOREX.r3.3HG0282920	20.9922	-2.42231	0.713639	-3.3943	0.000688037	0.0252789	Protein_kinase-like	GO:0000166,GO:0004672,GO:0004674,GO:0005524,GO:0005737,GO:0006468,GO:0007346,GO:0016301,GO:0016310,GO:0023014,GO:0031098,GO:0032147	PF00069	IPR000719,IPR011009__________	'50.2.7'	Enzyme_classification.EC_2_transferases.EC_2-7_transferase_transferring_phosphorus-containing_group	EC_2.7_transferase_transferring_phosphorus-containing_group_&_original_description:_none
HORVU.MOREX.r3.5HG0530910	23.5815	-2.44244	0.768875	-3.17664	0.00148991	0.0463331	Zinc_finger_family_protein	GO:0003676	NA	NA________	'15.5.2.1	RNA_biosynthesis.DNA-binding_transcriptional_regulation.zinc-coordinating_DNA-binding_domain.Cys2-His2-related_domain.STOP-type_transcription_factor	C2H2_class-STOP_transcription_factor_&_original_description:_none
HORVU.MOREX.r3.1HG0080940	116.81	-2.44653	0.758832	-3.22408	0.00126379	0.040931	WRKY_transcription_factor	GO:0003677,GO:0003700,GO:0005634,GO:0006351,GO:0006355,GO:0043565	PF03106	IPR003657,IPR003657_________	'15.5.7.5	RNA_biosynthesis.DNA-binding_transcriptional_regulation.beta-hairpin_exposed_by_alpha/beta-scaffold_structure.WRKY_transcription_factor_activity.transcription_factor_*(WRKY)	transcription_factor_*(WRKY)_&_original_description:_none
HORVU.MOREX.r3.7HG0675510	209.52	-2.45779	0.659817	-3.72495	0.00019535	0.0089574	Seed_maturation_protein_LEA_4	GO:0009793	PF03760	IPR005513_______	'35.2'	No_Mercator4_annotation.no_other_annotation_available	not_classified_&_original_description:_none
HORVU.MOREX.r3.7HG0645780	69.3405	-2.49446	0.461124	-5.40953	6.31917e-08	7.71136e-06	Avr9/Cf-9_rapidly_elicited_protein	NA	NA	NA________	'35.2'	No_Mercator4_annotation.no_other_annotation_available	not_classified_&_original_description:_none
HORVU.MOREX.r3.5HG0482040	116.272	-2.52577	0.372427	-6.78193	1.18582e-11	2.89519e-09	Early_light-induced_protein	GO:0016020,GO:0016021	PF00504	IPR022796_________	'1.1.1.4.3'	Photosynthesis.photophosphorylation.photosystem_II.repair_and_reassembly_cycle.stabilizing_factor_*(ELIP)	LHC-related_protein_*(ELIP)_&_original_description:_none
HORVU.MOREX.r3.7HG0664610	31.2693	-2.5336	0.607216	-4.17249	3.01286e-05	0.00180211	cotton_fiber-like_protein_(DUF761)	NA	PF05553	IPR008480________	'35.2'	No_Mercator4_annotation.no_other_annotation_available	not_classified_&_original_description:_none
HORVU.MOREX.r3.2HG0159040	208.448	-2.55869	0.660429	-3.87429	0.000106936	0.00540063	basic_helix-loop-helix_(bHLH)_DNA-binding_superfamily_protein	NA	PF00010	IPR011598,IPR011598______	'15.5.1.2.6'	RNA_biosynthesis.DNA-binding_transcriptional_regulation.basic_DNA-binding_domain.basic_helix-loop-helix_(bHLH)_domain.bHLH_class-IIIc_transcription_factor	bHLH_class-IIIc_transcription_factor_&_original_description:_none
HORVU.MOREX.r3.5HG0460740	29.7558	-2.59797	0.690063	-3.76483	0.000166665	0.00788201	beta_carbonic_anhydrase_4	NA	NA	NA________	'35.2'	No_Mercator4_annotation.no_other_annotation_available	not_classified_&_original_description:_none
HORVU.MOREX.r3.3HG0282860	182.739	-2.60907	0.37043	-7.04336	1.87654e-12	5.23421e-10	Protein_kinase-like	GO:0000166,GO:0004672,GO:0004674,GO:0005524,GO:0005737,GO:0006468,GO:0007346,GO:0016301,GO:0016310,GO:0023014,GO:0031098,GO:0032147	PF00069	IPR011009,IPR000719__________	'50.2.7'	Enzyme_classification.EC_2_transferases.EC_2-7_transferase_transferring_phosphorus-containing_group	EC_2.7_transferase_transferring_phosphorus-containing_group_&_original_description:_none
HORVU.MOREX.r3.5HG0537670	22.8352	-2.62882	0.832598	-3.15737	0.001592	0.0486718	AWPM-19-like_membrane_family_protein	GO:0016020,GO:0016021	PF05512	IPR008390________	'11.1.4.4'	Phytohormone_action.abscisic_acid.transport.abscisic_acid_transporter_*(PM1)	abscisic_acid_transporter_*(PM1)_&_original_description:_none
HORVU.MOREX.r3.5HG0509970	48.095	-2.66383	0.664968	-4.00595	6.1769e-05	0.00339047	Heat_shock_transcription_factor	GO:0003677,GO:0003700,GO:0005634,GO:0006355,GO:0043565	PF00447	IPR000232,IPR011991________	'15.5.3.4'	RNA_biosynthesis.DNA-binding_transcriptional_regulation.helix-turn-helix_DNA-binding_domain.HSF_transcription_factor	HSF_transcription_factor_&_original_description:_none
HORVU.MOREX.r3.2HG0118740	76.181	-2.67364	0.573242	-4.66407	3.10017e-06	0.000251464	Hexosyltransferase	NA	PF01501	IPR002495,IPR029044___________	'21.2.2.1	Cell_wall_organisation.hemicellulose.xylan.biosynthesis.galacturonosyltransferase_*(GATL)	galacturonosyltransferase_*(GATL)_&_original_description:_none
HORVU.MOREX.r3.2HG0194350	51.524	-2.68961	0.849719	-3.1653	0.00154924	0.0476897	Peptide_transporter	GO:0005215,GO:0006857,GO:0016020,GO:0016021,GO:0022857,GO:0055085	PF00854	IPR020846,IPR020846,IPR000109__________	'24.2.2.9'	Solute_transport.carrier-mediated_transport.MFS_superfamily.anion_transporter_*(NRT1/PTR)	anion_transporter_*(NRT1/PTR)_&_original_description:_none
HORVU.MOREX.r3.6HG0554020	1475.87	-2.71375	0.283102	-9.58576	9.17796e-22	6.96888e-19	Chlorophyll_a-b_binding_protein,_chloroplastic	GO:0009507,GO:0009522,GO:0009523,GO:0009535,GO:0009536,GO:0009579,GO:0009765,GO:0015979,GO:0016020,GO:0016021,GO:0016168,GO:0018298	PF00504	IPR022796_______	'1.1.1.1	Photosynthesis.photophosphorylation.photosystem_II.LHC-II_complex.component_*(LHCb1/2/3)	component_*(LHCb1/2/3)_of_LHC-II_complex_&_original_description:_none
HORVU.MOREX.r3.6HG0553980	423.415	-2.72441	0.368646	-7.39032	1.46471e-13	4.64579e-11	Chlorophyll_a-b_binding_protein,_chloroplastic	GO:0009507,GO:0009522,GO:0009523,GO:0009535,GO:0009536,GO:0009579,GO:0009765,GO:0015979,GO:0016020,GO:0016021,GO:0016168,GO:0018298	PF00504	IPR022796_______	'1.1.1.1	Photosynthesis.photophosphorylation.photosystem_II.LHC-II_complex.component_*(LHCb1/2/3)	component_*(LHCb1/2/3)_of_LHC-II_complex_&_original_description:_none
HORVU.MOREX.r3.5HG0476180	33.4021	-2.78442	0.551269	-5.05093	4.39666e-07	4.55238e-05	Chaperone_protein_DNAj,_putative	NA	PF00226	IPR001623,IPR001623________	'35.2'	No_Mercator4_annotation.no_other_annotation_available	not_classified_&_original_description:_none
HORVU.MOREX.r3.6HG0555010	116.791	-2.79047	0.338625	-8.24061	1.71334e-16	7.20524e-14	RPM1-interacting_protein_4_(RIN4)_family_protein	NA	NA	NA______	'35.2'	No_Mercator4_annotation.no_other_annotation_available	not_classified_&_original_description:_none
HORVU.MOREX.r3.7HG0663850	20.6794	-2.79535	0.663472	-4.21321	2.51767e-05	0.00155351	EF_hand_calcium-binding_protein_family,_putative	GO:0005509	PF13202,PF13202	IPR011992,IPR002048,IPR002048______	'35.2'	No_Mercator4_annotation.no_other_annotation_available	not_classified_&_original_description:_none
HORVU.MOREX.r3.3HG0257620	19.6827	-2.79564	0.758684	-3.68486	0.000228829	0.0101708	VQ_motif-containing_protein	NA	PF05678	IPR008889_________	'15.5.7.5.5'	RNA_biosynthesis.DNA-binding_transcriptional_regulation.beta-hairpin_exposed_by_alpha/beta-scaffold_structure.WRKY_transcription_factor_activity.regulatory_protein_*(JAV1)	regulatory_protein_*(JAV1)_of_WRKY_transcription_factor_activity_&_original_description:_none
HORVU.MOREX.r3.3HG0326170	21.8139	-2.81748	0.777091	-3.62568	0.000288203	0.012348	Nuclear_transport_factor_2_(NTF2)_family_protein	NA	NA	IPR032710_____	'35.2'	No_Mercator4_annotation.no_other_annotation_available	not_classified_&_original_description:_none
HORVU.MOREX.r3.1HG0048900	153.908	-2.85373	0.727407	-3.92315	8.73985e-05	0.00455055	Early_light-induced_protein	GO:0016020,GO:0016021	PF00504	IPR022796_________	'1.1.1.4.3'	Photosynthesis.photophosphorylation.photosystem_II.repair_and_reassembly_cycle.stabilizing_factor_*(ELIP)	LHC-related_protein_*(ELIP)_&_original_description:_none
HORVU.MOREX.r3.6HG0554030	377.856	-2.90898	0.433929	-6.70381	2.03057e-11	4.78497e-09	Chlorophyll_a-b_binding_protein,_chloroplastic	GO:0009507,GO:0009522,GO:0009523,GO:0009535,GO:0009536,GO:0009579,GO:0009765,GO:0015979,GO:0016020,GO:0016021,GO:0016168,GO:0018298	PF00504	IPR022796_______	'1.1.1.1	Photosynthesis.photophosphorylation.photosystem_II.LHC-II_complex.component_*(LHCb1/2/3)	component_*(LHCb1/2/3)_of_LHC-II_complex_&_original_description:_none
HORVU.MOREX.r3.7HG0663540	42.5214	-2.92642	0.509816	-5.74016	9.45868e-09	1.36801e-06	Ethylene-responsive_transcription_factor	GO:0003677,GO:0003700,GO:0005634,GO:0006351,GO:0006355	PF00847	IPR016177,IPR001471_________	'35.2'	No_Mercator4_annotation.no_other_annotation_available	not_classified_&_original_description:_none
HORVU.MOREX.r3.5HG0475950	29.8563	-3.00156	0.644012	-4.66072	3.15104e-06	0.000254833	cotton_fiber-like_protein_(DUF761)	NA	PF05553	IPR008480________	'35.2'	No_Mercator4_annotation.no_other_annotation_available	not_classified_&_original_description:_none
HORVU.MOREX.r3.3HG0239550	34.8189	-3.00625	0.60433	-4.97452	6.54102e-07	6.47822e-05	3'-N-debenzoyl-2'-deoxytaxol_N-benzoyltransferase	GO:0016740,GO:0016747	PF02458	IPR003480__________	'50.2.3'	Enzyme_classification.EC_2_transferases.EC_2-3_acyltransferase	EC_2.3_acyltransferase_&_original_description:_none
HORVU.MOREX.r3.1HG0048930	129.542	-3.00635	0.712172	-4.22138	2.42809e-05	0.00150845	Early_light-induced_protein	GO:0016020,GO:0016021	NA	NA_________	'1.1.1.4.3'	Photosynthesis.photophosphorylation.photosystem_II.repair_and_reassembly_cycle.stabilizing_factor_*(ELIP)	LHC-related_protein_*(ELIP)_&_original_description:_none
HORVU.MOREX.r3.4HG0383080	108.041	-3.02814	0.667475	-4.5367	5.714e-06	0.000423092	Long_cell-linked_locus_protein,_putative,_expressed	GO:0000139,GO:0004571,GO:0005783,GO:0006491	PF05553	IPR008480______	'35.2'	No_Mercator4_annotation.no_other_annotation_available	not_classified_&_original_description:_none
HORVU.MOREX.r3.4HG0370500	12.0526	-3.06895	0.850318	-3.60919	0.000307159	0.0129571	Tectonin_beta-propeller_repeat-containing_protein_1	GO:0000421,GO:0005764,GO:0005765,GO:0006914,GO:0008289,GO:0016020,GO:0016021,GO:0031410,GO:0032266,GO:0097352	NA	NA_______	'35.2'	No_Mercator4_annotation.no_other_annotation_available	not_classified_&_original_description:_none
HORVU.MOREX.r3.1HG0068450	781.764	-3.08024	0.473235	-6.5089	7.57031e-11	1.56768e-08	Early_light-induced_protein	GO:0016020,GO:0016021	PF00504	IPR022796_________	'1.1.1.4.3'	Photosynthesis.photophosphorylation.photosystem_II.repair_and_reassembly_cycle.stabilizing_factor_*(ELIP)	LHC-related_protein_*(ELIP)_&_original_description:_none
HORVU.MOREX.r3.6HG0616880	32.9115	-3.08063	0.69164	-4.4541	8.42451e-06	0.000596591	Upf0503_protein,_chloroplastic	NA	PF05340	IPR008004_________	'35.2'	No_Mercator4_annotation.no_other_annotation_available	not_classified_&_original_description:_none
HORVU.MOREX.r3.1HG0068460	641.374	-3.11234	0.465466	-6.68651	2.2855e-11	5.33967e-09	Early_light-induced_protein	GO:0016020,GO:0016021	NA	NA_________	'1.1.1.4.3'	Photosynthesis.photophosphorylation.photosystem_II.repair_and_reassembly_cycle.stabilizing_factor_*(ELIP)	LHC-related_protein_*(ELIP)_&_original_description:_none
HORVU.MOREX.r3.2HG0104490	47.1547	-3.17174	0.989031	-3.20692	0.00134165	0.0428937	Cysteine_protease	GO:0006508,GO:0008233,GO:0008234,GO:0016787	PF08246,PF00112	IPR013201,IPR000668__________	'50.3.4'	Enzyme_classification.EC_3_hydrolases.EC_3-4_hydrolase_acting_on_peptide_bond_(peptidase)	EC_3.4_hydrolase_acting_on_peptide_bond_(peptidase)_&_original_description:_none
HORVU.MOREX.r3.1HG0068490	3363.85	-3.18463	0.346291	-9.19641	3.70113e-20	2.3528e-17	Early_light-induced_protein	GO:0016020,GO:0016021	PF00504	IPR022796_________	'1.1.1.4.3'	Photosynthesis.photophosphorylation.photosystem_II.repair_and_reassembly_cycle.stabilizing_factor_*(ELIP)	LHC-related_protein_*(ELIP)_&_original_description:_none
HORVU.MOREX.r3.2HG0208110	45.2142	-3.20076	0.567926	-5.63588	1.7417e-08	2.38046e-06	Light-independent_protochlorophyllide_reductase_iron-sulfur_ATP-binding_protein	GO:0000166,GO:0005524,GO:0009507,GO:0009536,GO:0015979,GO:0015995,GO:0016491,GO:0016730,GO:0019685,GO:0036068,GO:0046872,GO:0051536,GO:0051539,GO:0055114	NA	NA______	'35.2'	No_Mercator4_annotation.no_other_annotation_available	not_classified_&_original_description:_none
HORVU.MOREX.r3.2HG0185100	54.4403	-3.20194	0.628466	-5.09485	3.4902e-07	3.72674e-05	Homeobox_protein,_putative	GO:0003677,GO:0003700,GO:0005634,GO:0006355,GO:0043565	PF00046,PF02183	IPR001356,IPR003106,IPR009057_________	'15.5.3.1	RNA_biosynthesis.DNA-binding_transcriptional_regulation.helix-turn-helix_DNA-binding_domain.HOMEO_domain.HD-ZIP_I/II-type_transcription_factor	HD-ZIP_I/II-type_transcription_factor_&_original_description:_none
HORVU.MOREX.r3.5HG0438390	59.0622	-3.25074	1.02759	-3.16346	0.00155903	0.0479088	Hexosyltransferase	NA	PF01501	IPR002495,IPR029044___________	'21.2.2.1.2	Cell_wall_organisation.hemicellulose.xylan.biosynthesis.glucuronosyltransferase_activities.glucuronosyltransferase_*(GUX)	glucuronosyltransferase_*(GUX)_&_original_description:_none
HORVU.MOREX.r3.7HG0686980	191.092	-3.3875	0.304007	-11.1428	7.76042e-29	7.8567e-26	Heat_shock_transcription_factor	GO:0003677,GO:0003700,GO:0005634,GO:0006355,GO:0043565	PF00447	IPR000232,IPR011991________	'15.5.3.4'	RNA_biosynthesis.DNA-binding_transcriptional_regulation.helix-turn-helix_DNA-binding_domain.HSF_transcription_factor	HSF_transcription_factor_&_original_description:_none
HORVU.MOREX.r3.1HG0068480	1260.45	-3.41786	0.573258	-5.96216	2.48924e-09	4.14898e-07	Early_light-induced_protein	GO:0016020,GO:0016021	PF00504	IPR022796_________	'1.1.1.4.3'	Photosynthesis.photophosphorylation.photosystem_II.repair_and_reassembly_cycle.stabilizing_factor_*(ELIP)	LHC-related_protein_*(ELIP)_&_original_description:_none
HORVU.MOREX.r3.3HG0224440	15.0373	-3.48319	1.02884	-3.38556	0.000710325	0.025889	DUF4228_domain_protein	NA	PF14009	IPR025322_________	'35.2'	No_Mercator4_annotation.no_other_annotation_available	not_classified_&_original_description:_none
HORVU.MOREX.r3.5HG0482050	23.1419	-3.48491	1.02082	-3.41384	0.000640535	0.0238218	Early_light-induced_protein	GO:0016020,GO:0016021	PF00504	IPR022796_________	'1.1.1.4.3'	Photosynthesis.photophosphorylation.photosystem_II.repair_and_reassembly_cycle.stabilizing_factor_*(ELIP)	LHC-related_protein_*(ELIP)_&_original_description:_none
HORVU.MOREX.r3.6HG0596130	13.0267	-3.56602	1.05822	-3.36982	0.000752169	0.0271606	Receptor-like_protein_kinase	GO:0000166,GO:0004672,GO:0004674,GO:0005524,GO:0005576,GO:0005886,GO:0006468,GO:0016020,GO:0016021,GO:0016301,GO:0016310,GO:0016740,GO:0019199	PF07714	IPR011009,IPR001245_________	'50.2.7'	Enzyme_classification.EC_2_transferases.EC_2-7_transferase_transferring_phosphorus-containing_group	EC_2.7_transferase_transferring_phosphorus-containing_group_&_original_description:_none
HORVU.MOREX.r3.7HG0669290	37.6934	-3.6065	0.500751	-7.20218	5.92575e-13	1.76066e-10	Jasmonate_zim-domain_protein	NA	PF06200,PF09425	IPR010399,IPR018467_________	'15.6.8.1.2'	RNA_biosynthesis.transcriptional_co-regulation.JAZ-TPR_transcriptional_repressor_complexes.JAZ_co-regulator_components.co-regulator_component_*(TIFY5)	co-regulator_component_*(TIFY5)_of_JAZ-TPR_transcriptional_repressor_complexes_&_original_description:_none
HORVU.MOREX.r3.7HG0669330	34.7094	-3.65481	0.860228	-4.24865	2.15062e-05	0.00135034	Jasmonate_zim-domain_protein	NA	PF09425,PF06200	IPR018467,IPR010399_________	'15.6.8.1.2'	RNA_biosynthesis.transcriptional_co-regulation.JAZ-TPR_transcriptional_repressor_complexes.JAZ_co-regulator_components.co-regulator_component_*(TIFY5)	co-regulator_component_*(TIFY5)_of_JAZ-TPR_transcriptional_repressor_complexes_&_original_description:_none
HORVU.MOREX.r3.6HG0564660	121.173	-3.66311	0.501166	-7.30919	2.68767e-13	8.16305e-11	SNF1-related_protein_kinase_regulatory_subunit_gamma-like_PV42a	GO:0016301,GO:0016310	PF00571	IPR000644_____	'18.4.4.1.5'	Protein_modification.phosphorylation.CAMK_protein_kinase_families.SNF1-related_SnRK1_kinase_complex.redox_state-dependent_regulator_*(PV42)	redox_state-dependent_regulator_*(PV42)_of_SNF1-related_SnRK1_kinase_complex_&_original_description:_none
HORVU.MOREX.r3.4HG0383130	116.667	-3.68034	0.513765	-7.16346	7.86646e-13	2.28755e-10	Long_cell-linked_locus_protein,_putative,_expressed	GO:0000139,GO:0004571,GO:0005783,GO:0006491	PF05553	IPR008480______	'35.2'	No_Mercator4_annotation.no_other_annotation_available	not_classified_&_original_description:_none
HORVU.MOREX.r3.4HG0395490	99.3192	-3.69139	0.558216	-6.61283	3.77051e-11	8.31184e-09	Early_light-induced_protein	GO:0016020,GO:0016021	PF00504,PF00504	IPR022796,IPR022796_________	'1.1.1.4.3'	Photosynthesis.photophosphorylation.photosystem_II.repair_and_reassembly_cycle.stabilizing_factor_*(ELIP)	LHC-related_protein_*(ELIP)_&_original_description:_none
HORVU.MOREX.r3.5HG0497680	21.5571	-3.6914	0.559214	-6.60106	4.08222e-11	8.927e-09	CRT-binding_factor	GO:0003677,GO:0003700,GO:0005634,GO:0006351,GO:0006355	PF00847	IPR016177,IPR001471__________	'35.2'	No_Mercator4_annotation.no_other_annotation_available	not_classified_&_original_description:_none
HORVU.MOREX.r3.6HG0553940	209.497	-3.84905	0.444959	-8.65035	5.13437e-18	2.699e-15	Chlorophyll_a-b_binding_protein,_chloroplastic	GO:0009507,GO:0009522,GO:0009523,GO:0009535,GO:0009536,GO:0009579,GO:0009765,GO:0015979,GO:0016020,GO:0016021,GO:0016168,GO:0018298	PF00504	IPR022796_______	'1.1.1.1	Photosynthesis.photophosphorylation.photosystem_II.LHC-II_complex.component_*(LHCb1/2/3)	component_*(LHCb1/2/3)_of_LHC-II_complex_&_original_description:_none
HORVU.MOREX.r3.3HG0299440	141.574	-3.85882	0.512216	-7.53359	4.9365e-14	1.60642e-11	Ethylene-responsive_transcription_factor	GO:0003677,GO:0003700,GO:0005634,GO:0006351,GO:0006355	PF00847	IPR016177,IPR001471_________	'15.5.7.6.1.12'	RNA_biosynthesis.DNA-binding_transcriptional_regulation.beta-hairpin_exposed_by_alpha/beta-scaffold_structure.AP2/ERF_family.ERF_subfamily.subgroup_ERF-X_transcription_factor	subgroup_ERF-X_transcription_factor_&_original_description:_none
HORVU.MOREX.r3.2HG0121410	76.7965	-4.09912	0.781156	-5.2475	1.54176e-07	1.78576e-05	Cytochrome_P450	GO:0004497,GO:0005506,GO:0016020,GO:0016021,GO:0016491,GO:0016705,GO:0020037,GO:0046872,GO:0055114	PF00067	IPR001128,IPR001128__________	'50.1.13'	Enzyme_classification.EC_1_oxidoreductases.EC_1-14_oxidoreductase_acting_on_paired_donor_with_incorporation_or_reduction_of_molecular_oxygen	EC_1.14_oxidoreductase_acting_on_paired_donor_with_incorporation_or_reduction_of_molecular_oxygen_&_original_description:_none
HORVU.MOREX.r3.7HG0723240	9.23666	-4.25972	1.12899	-3.77304	0.000161269	0.00769334	TMV_response-related_protein	NA	PF14009	IPR025322_________	'35.2'	No_Mercator4_annotation.no_other_annotation_available	not_classified_&_original_description:_none
HORVU.MOREX.r3.7HG0669300	65.1913	-4.27451	0.584108	-7.31802	2.51648e-13	7.72899e-11	Jasmonate_zim-domain_protein	NA	PF06200,PF09425	IPR010399,IPR018467_________	'35.2'	No_Mercator4_annotation.no_other_annotation_available	not_classified_&_original_description:_none
HORVU.MOREX.r3.2HG0122190	180.485	-4.32979	0.338437	-12.7935	1.78294e-37	4.06138e-34	RING/U-box_superfamily_protein	NA	PF13639	IPR001841_________	'35.2'	No_Mercator4_annotation.no_other_annotation_available	not_classified_&_original_description:_none
HORVU.MOREX.r3.7HG0642690	10.5266	-4.335	0.998312	-4.34233	1.40981e-05	0.000937644	ABA-responsive_binding_factor	GO:0003677,GO:0003700,GO:0005634,GO:0006351,GO:0006355	PF00847	IPR001471,IPR016177_________	'35.2'	No_Mercator4_annotation.no_other_annotation_available	not_classified_&_original_description:_none
HORVU.MOREX.r3.7HG0661910	26.6372	-4.36446	0.908699	-4.80298	1.56321e-06	0.000141491	Zinc-finger_protein	GO:0003676	PF13912,PF13912	IPR007087,IPR007087__________	'15.5.2.8'	RNA_biosynthesis.DNA-binding_transcriptional_regulation.zinc-coordinating_DNA-binding_domain.ZAT_transcription_factor	ZAT_transcription_factor_&_original_description:_none
HORVU.MOREX.r3.7HG0656470	31.3372	-4.52142	0.537806	-8.40716	4.20047e-17	1.88229e-14	CONSTANS-like_protein	GO:0005622,GO:0005634,GO:0008270	PF06203	IPR010402__________	'35.2'	No_Mercator4_annotation.no_other_annotation_available	not_classified_&_original_description:_none
HORVU.MOREX.r3.7HG0681260	81.6917	-4.52755	0.477248	-9.48678	2.38274e-21	1.71401e-18	Manganese-dependent_ADP-ribose/CDP-alcohol_diphosphatase	GO:0016787,GO:0046872,GO:0047631,GO:0047734	NA	NA_________	'35.2'	No_Mercator4_annotation.no_other_annotation_available	not_classified_&_original_description:_none
HORVU.MOREX.r3.4HG0395500	108.536	-4.61306	0.509228	-9.05893	1.31741e-19	7.5024e-17	Early_light-induced_protein	GO:0016020,GO:0016021	NA	NA_________	'1.1.1.4.3'	Photosynthesis.photophosphorylation.photosystem_II.repair_and_reassembly_cycle.stabilizing_factor_*(ELIP)	LHC-related_protein_*(ELIP)_&_original_description:_none
HORVU.MOREX.r3.7HG0669360	10.3544	-4.67363	1.4143	-3.30457	0.000951236	0.0326249	Jasmonate_zim-domain_protein	NA	PF09425,PF06200	IPR018467,IPR010399_________	'35.2'	No_Mercator4_annotation.no_other_annotation_available	not_classified_&_original_description:_none
HORVU.MOREX.r3.5HG0479820	11.958	-4.77603	1.29244	-3.69537	0.000219566	0.00985523	multidrug_resistance_protein_ABC_transporter_family_protein	NA	PF14009	IPR025322_____	'35.2'	No_Mercator4_annotation.no_other_annotation_available	not_classified_&_original_description:_none
HORVU.MOREX.r3.7HG0643120	85.7686	-4.92748	1.32781	-3.71099	0.000206448	0.00937417	Tryptophan_decarboxylase	GO:0003824,GO:0006520,GO:0016829,GO:0016831,GO:0019752,GO:0030170	PF00282	IPR002129,IPR015424__________	'4.6.8.3'	Amino_acid_metabolism.amino_acid_degradation.aromatic_amino_acids.aromatic_amino_acid_decarboxylase	aromatic_amino_acid_decarboxylase_&_original_description:_none
HORVU.MOREX.r3.1HG0078500	19.0428	-5.01384	1.56637	-3.20092	0.00136989	0.0434912	Ethylene-responsive_transcription_factor	GO:0003677,GO:0003700,GO:0005634,GO:0006351,GO:0006355	PF00847	IPR001471,IPR016177_________	'15.5.7.6.1.	RNA_biosynthesis.DNA-binding_transcriptional_regulation.beta-hairpin_exposed_by_alpha/beta-scaffold_structure.AP2/ERF_family.ERF_subfamily.subgroup_ERF-IX_transcription_factor	subgroup_ERF-IX_transcription_factor_&_original_description:_none
HORVU.MOREX.r3.7HG0669350	16.6031	-5.23317	1.34327	-3.89583	9.7864e-05	0.00500958	Jasmonate_zim-domain_protein	NA	PF09425,PF06200	IPR018467,IPR010399_________	'35.2'	No_Mercator4_annotation.no_other_annotation_available	not_classified_&_original_description:_none
HORVU.MOREX.r3.1HG0010600	20.6149	-5.67279	1.62469	-3.49162	0.000480107	0.0188559	Tryptophan_decarboxylase	GO:0003824,GO:0006520,GO:0016829,GO:0016831,GO:0019752,GO:0030170	PF00282	IPR015424,IPR002129__________	'4.6.8.3'	Amino_acid_metabolism.amino_acid_degradation.aromatic_amino_acids.aromatic_amino_acid_decarboxylase	aromatic_amino_acid_decarboxylase_&_original_description:_none
HORVU.MOREX.r3.5HG0481950	14.1335	-6.07886	1.443	-4.21267	2.52375e-05	0.00155375	Early_light-induced_protein	GO:0016020,GO:0016021	PF00504	IPR022796_________	'1.1.1.4.3'	Photosynthesis.photophosphorylation.photosystem_II.repair_and_reassembly_cycle.stabilizing_factor_*(ELIP)	LHC-related_protein_*(ELIP)_&_original_description:_none
HORVU.MOREX.r3.7HG0729020	18.1358	-6.3211	1.21584	-5.19896	2.00405e-07	2.26366e-05	High-affinity_nitrate_transporter_2.2	GO:0016020,GO:0016021,GO:0055085	PF07690	IPR011701,IPR020846________	'24.2.2.10'	Solute_transport.carrier-mediated_transport.MFS_superfamily.nitrate_transporter_*(NRT2)	nitrate_transporter_*(NRT2)_&_original_description:_none

## Sheet: Table_S1B
Table S1B List of genes differentially expressed in the stem base of barley seedlings after 6 h of CR induction by auxin.
The comparison was made with the untreated sample (0 h), i.e. stem bases of seedlings kept in NPA for 8 days.
* GO annotation was retrieved from the Morex V3 annotation.
GeneID	baseMean	log2FoldChange	lfcSE	stat	pvalue	padj	description	ontology	pfam	interpro	BIN_CODE	BIN_NAME	BIN_DESCRIPTION
HORVU.MOREX.r3.6HG0627000	1852.52	6.66267	0.403535	16.5108	3.0698e-61	6.84637e-58	Auxin-responsive_protein	GO:0005634,GO:0006351,GO:0006355,GO:0009734	PF02309,PF02309	IPR033389,IPR033389__________	'11.2.2.2'	Phytohormone_action.auxin.perception_and_signal_transduction.transcriptional_repressor_*(IAA/AUX)	transcriptional_repressor_*(IAA/AUX)_&_original_description:_none
HORVU.MOREX.r3.1HG0087050	6.07864	6.39816	1.76755	3.61978	0.00029485	0.00756512	Clavata3/ESR_(CLE)_gene_family_member	NA	NA	NA_______	'11.11.1.9	Phytohormone_action.signalling_peptides.NCRP_(non-cysteine-rich-peptide)_category.CLE-peptide_activity.CLE-precursor_polypeptide	CLE_precursor_polypeptide_&_original_description:_none
HORVU.MOREX.r3.4HG0339160	193.513	6.32154	0.626354	10.0926	5.95762e-24	2.46756e-21	1-aminocyclopropane-1-carboxylate_synthase_1	GO:0003824,GO:0009058,GO:0030170	PF00155	IPR004839,IPR015424_________	'11.5.1	Phytohormone_action.ethylene.biosynthesis.1-aminocyclopropane-1-carboxylate_(ACC)_synthase	1-aminocyclopropane-1-carboxylate_(ACC)_synthase_&_original_description:_none
HORVU.MOREX.r3.2HG0182470	1090.44	6.17839	0.312639	19.762	6.32133e-87	3.66549e-83	Gibberellin_2-beta-dioxygenase	GO:0016491,GO:0046872,GO:0051213,GO:0055114	PF03171,PF14226	IPR005123,IPR026992__________	'50.1.13'	Enzyme_classification.EC_1_oxidoreductases.EC_1-14_oxidoreductase_acting_on_paired_donor_with_incorporation_or_reduction_of_molecular_oxygen	EC_1.14_oxidoreductase_acting_on_paired_donor_with_incorporation_or_reduction_of_molecular_oxygen_&_original_description:_none
HORVU.MOREX.r3.3HG0291280	4549.47	6.08855	0.371713	16.3797	2.67022e-60	5.16118e-57	GH3.3	NA	PF03321	IPR004993___________	'11.2.3	Phytohormone_action.auxin.conjugation_and_degradation.indole-3-acetic_acid-amido_synthetase_*(GH3)	indole-3-acetic_acid-amido_synthetase_*(GH3)_&_original_description:_none
HORVU.MOREX.r3.4HG0414490	8.59349	5.89405	1.379	4.27415	1.91866e-05	0.000731944	Silicon_transporter	GO:0016020,GO:0016021,GO:0055085	PF03600	IPR004680__________	'24.2.7.2'	Solute_transport.carrier-mediated_transport.IT_superfamily.putative_silicon_efflux_transporter_*(LSI2)	putative_silicon_efflux_transporter_*(LSI2)_&_original_description:_none
HORVU.MOREX.r3.3HG0296950	7.23347	5.82114	1.46259	3.98003	6.89067e-05	0.00220266	Transmembrane_protein_56	GO:0016020,GO:0016021	PF03798	IPR006634_________	'35.2'	No_Mercator4_annotation.no_other_annotation_available	not_classified_&_original_description:_none
HORVU.MOREX.r3.2HG0128980	9901.59	5.73899	0.263678	21.7651	4.96617e-105	7.1992e-101	GH3.3	NA	PF03321	IPR004993___________	'11.2.3	Phytohormone_action.auxin.conjugation_and_degradation.indole-3-acetic_acid-amido_synthetase_*(GH3)	indole-3-acetic_acid-amido_synthetase_*(GH3)_&_original_description:_none
HORVU.MOREX.r3.4HG0408000	2163.9	5.73202	0.365613	15.6778	2.14404e-55	2.7027e-52	Cytokinin_riboside_5'-monophosphate_phosphoribohydrolase	GO:0009691,GO:0016787	PF03641	IPR031100,IPR005269________	'11.4.1.3'	Phytohormone_action.cytokinin.biosynthesis.cytokinin_phosphoribohydrolase_*(LOG)	cytokinin_phosphoribohydrolase_*(LOG)_&_original_description:_none
HORVU.MOREX.r3.6HG0625400	17.3682	5.49692	1.42595	3.85493	0.000115765	0.00347451	tRNA_5-methylaminomethyl-2-thiouridine_biosynthesis_bifunctional_protein_MnmC	GO:0002098,GO:0003824,GO:0004808,GO:0005737,GO:0008033,GO:0008152,GO:0008168,GO:0016491,GO:0016645,GO:0016740,GO:0030488,GO:0032259,GO:0055114	NA	NA______	'35.2'	No_Mercator4_annotation.no_other_annotation_available	not_classified_&_original_description:_none
HORVU.MOREX.r3.1HG0050220	310.202	5.38951	0.417975	12.8943	4.84498e-38	4.13148e-35	Polyketide_cyclase/dehydrase_and_lipid_transport_superfamily_protein	NA	NA	NA_____	'35.2'	No_Mercator4_annotation.no_other_annotation_available	not_classified_&_original_description:_none
HORVU.MOREX.r3.7HG0640340	8.79705	5.08495	1.42704	3.56329	0.000366237	0.00893797	Carboxyl_methyltransferase	GO:0008168,GO:0016740,GO:0032259	PF03492	IPR005299,IPR029063__________	'50.2	Enzyme_classification.EC_2_transferases.EC_2-1_transferase_transferring_one-carbon_group	EC_2.1_transferase_transferring_one-carbon_group_&_original_description:_none
HORVU.MOREX.r3.5HG0524050	7.54228	4.96359	1.55235	3.19748	0.00138636	0.0266543	Receptor-like_protein_kinase	GO:0000166,GO:0004672,GO:0004674,GO:0005524,GO:0005576,GO:0005886,GO:0006468,GO:0016020,GO:0016021,GO:0016301,GO:0016310,GO:0016740,GO:0019199	PF08488,PF13947,PF00069	IPR013695,IPR025287,IPR009030,IPR000719,IPR011009_________	'50.2.7'	Enzyme_classification.EC_2_transferases.EC_2-7_transferase_transferring_phosphorus-containing_group	EC_2.7_transferase_transferring_phosphorus-containing_group_&_original_description:_none
HORVU.MOREX.r3.7HG0671560	252.369	4.83108	0.410064	11.7813	4.87438e-32	3.4469e-29	BZIP_transcription_factor	GO:0003700,GO:0006355	PF00170	IPR004827_________	'15.5.1.1.13'	RNA_biosynthesis.DNA-binding_transcriptional_regulation.basic_DNA-binding_domain.basic_leucine_zipper_(bZIP)_domain.bZIP_class-S/SE_transcription_factor	bZIP_class-S/SE_transcription_factor_&_original_description:_none
HORVU.MOREX.r3.2HG0111270	6761.01	4.76999	0.27513	17.3372	2.46302e-67	7.14104e-64	WUSCHEL-related_homeobox	GO:0003677,GO:0005634	PF00046	IPR001356,IPR009057__________	'15.5.3.1.5'	RNA_biosynthesis.DNA-binding_transcriptional_regulation.helix-turn-helix_DNA-binding_domain.HOMEO_domain.WOX-type_transcription_factor	WOX-type_transcription_factor_&_original_description:_none
HORVU.MOREX.r3.5HG0497560	565.491	4.75385	0.291759	16.2938	1.09252e-59	1.97971e-56	CRT-binding_factor	GO:0003677,GO:0003700,GO:0005634,GO:0006351,GO:0006355	PF00847	IPR001471,IPR016177__________	'35.2'	No_Mercator4_annotation.no_other_annotation_available	not_classified_&_original_description:_none
HORVU.MOREX.r3.7HG0704130	847.989	4.71837	0.256436	18.3998	1.3184e-75	4.77805e-72	SAUR-like_auxin-responsive_protein_family	GO:0009733	PF02519	IPR003676________	'35.2'	No_Mercator4_annotation.no_other_annotation_available	not_classified_&_original_description:_none
HORVU.MOREX.r3.5HG0470780	315.205	4.51144	0.897966	5.02407	5.05884e-07	2.93342e-05	Endoglucanase	GO:0000272,GO:0003824,GO:0004553,GO:0005975,GO:0008152,GO:0008810,GO:0016787,GO:0016798,GO:0030245	PF00759	IPR001701,IPR008928___________	'35.2'	No_Mercator4_annotation.no_other_annotation_available	not_classified_&_original_description:_none
HORVU.MOREX.r3.6HG0611440	185.282	4.50009	0.450895	9.98035	1.8581e-23	7.37971e-21	BZIP_transcription_factor	GO:0003700,GO:0006355	PF00170	IPR004827_________	'15.5.1.1.13'	RNA_biosynthesis.DNA-binding_transcriptional_regulation.basic_DNA-binding_domain.basic_leucine_zipper_(bZIP)_domain.bZIP_class-S/SE_transcription_factor	bZIP_class-S/SE_transcription_factor_&_original_description:_none
HORVU.MOREX.r3.1HG0073990	17.6669	4.4597	1.50968	2.95406	0.0031362	0.0497418	Auxin_efflux_carrier_component	GO:0009734,GO:0016020,GO:0016021,GO:0055085	PF03547	IPR004776,IPR014024________	'24.2.5.2	Solute_transport.carrier-mediated_transport.BART_superfamily.AEC_family.auxin_efflux_transporter_*(PIN)	auxin_efflux_transporter_*(PIN)_&_original_description:_none
HORVU.MOREX.r3.4HG0411680	120.504	4.39622	0.53082	8.28193	1.21194e-16	2.58366e-14	Zinc_finger_protein_CONSTANS	GO:0005634	PF06203	IPR010402________	'35.2'	No_Mercator4_annotation.no_other_annotation_available	not_classified_&_original_description:_none
HORVU.MOREX.r3.7HG0723370	836.826	4.34241	0.20777	20.9	5.34948e-97	5.16992e-93	30S_ribosomal_protein_S2	GO:0003735,GO:0005622,GO:0005840,GO:0006412,GO:0015935	NA	NA________	'35.2'	No_Mercator4_annotation.no_other_annotation_available	not_classified_&_original_description:_none
HORVU.MOREX.r3.3HG0328340	448.67	4.30542	0.373687	11.5215	1.02848e-30	6.62637e-28	Two-component_response_regulator	GO:0003677,GO:0005634,GO:0006351,GO:0006355	PF00249	IPR009057,IPR001005,IPR006447_________	'27.1.6.4	Multi-process_regulation.circadian_clock_system.evening_element_regulation.Evening_Complex_(EC).component_*(LUX)	component_*(LUX)_of_circadian_clock_Evening_complex_(EC)_&_original_description:_none
HORVU.MOREX.r3.4HG0416150	155.871	4.28179	0.44351	9.65432	4.71298e-22	1.68696e-19	auxin_canalization_protein_(DUF828)	NA	PF05703,PF08458	IPR008546,IPR013666________	'35.2'	No_Mercator4_annotation.no_other_annotation_available	not_classified_&_original_description:_none
HORVU.MOREX.r3.4HG0352050	8.05623	4.20455	1.27856	3.28849	0.00100726	0.0204649	Lipid_transfer_protein	GO:0006869,GO:0008289	PF14368	IPR016140,IPR016140_________	'35.2'	No_Mercator4_annotation.no_other_annotation_available	not_classified_&_original_description:_none
HORVU.MOREX.r3.5HG0487550	766.494	4.19812	0.282043	14.8847	4.1426e-50	4.44838e-47	Transcription_factor	GO:0046983	PF00010	IPR011598,IPR011598__________	'15.5.1.2.15'	RNA_biosynthesis.DNA-binding_transcriptional_regulation.basic_DNA-binding_domain.basic_helix-loop-helix_(bHLH)_domain.bHLH_class-Vb_transcription_factor	bHLH_class-Vb_transcription_factor_&_original_description:_none
HORVU.MOREX.r3.3HG0288380	172.431	4.1977	0.604821	6.9404	3.9098e-12	5.22382e-10	Carotenoid_cleavage_dioxygenase	GO:0009507,GO:0010223,GO:0016121,GO:0016702,GO:0046872,GO:0051213,GO:0055114,GO:1901601	PF03055	IPR004294_________	'11.9.1.3'	Phytohormone_action.strigolactone.biosynthesis.carotenoid_cleavage_dioxygenase_*(CCD8)	carotenoid_cleavage_dioxygenase_*(CCD8)_&_original_description:_none
HORVU.MOREX.r3.2HG0175180	4604.25	4.15423	0.316704	13.1171	2.62929e-39	2.31003e-36	2-oxoglutarate-dependent_dioxygenase	GO:0016491,GO:0046872,GO:0051213,GO:0055114	PF03171,PF14226	IPR005123,IPR026992__________	'50.1.13'	Enzyme_classification.EC_1_oxidoreductases.EC_1-14_oxidoreductase_acting_on_paired_donor_with_incorporation_or_reduction_of_molecular_oxygen	EC_1.14_oxidoreductase_acting_on_paired_donor_with_incorporation_or_reduction_of_molecular_oxygen_&_original_description:_none
HORVU.MOREX.r3.2HG0108010	425.873	4.15186	0.395456	10.4989	8.73951e-26	4.08685e-23	D-ribose-binding_periplasmic	NA	PF14009	IPR025322__________	'35.2'	No_Mercator4_annotation.no_other_annotation_available	not_classified_&_original_description:_none
HORVU.MOREX.r3.5HG0497580	57.5568	4.12341	0.45304	9.10166	8.89631e-20	2.52873e-17	CRT-binding_factor	GO:0003677,GO:0003700,GO:0005634,GO:0006351,GO:0006355	PF00847	IPR016177,IPR001471__________	'35.2'	No_Mercator4_annotation.no_other_annotation_available	not_classified_&_original_description:_none
HORVU.MOREX.r3.7HG0666110	78.3595	4.11925	0.601418	6.84923	7.42474e-12	9.44147e-10	Transcription_factor_protein	GO:0046983	PF00010	IPR011598,IPR011598_________	'15.5.1.2.26'	RNA_biosynthesis.DNA-binding_transcriptional_regulation.basic_DNA-binding_domain.basic_helix-loop-helix_(bHLH)_domain.bHLH_class-XV/PRE_transcription_factor	bHLH_class-XV/PRE_transcription_factor_&_original_description:_none
HORVU.MOREX.r3.5HG0498330	129.924	4.11264	0.597872	6.87879	6.03612e-12	7.70948e-10	Auxin-responsive_protein	NA	PF02309	IPR033389__________	'11.2.2.2'	Phytohormone_action.auxin.perception_and_signal_transduction.transcriptional_repressor_*(IAA/AUX)	transcriptional_repressor_*(IAA/AUX)_&_original_description:_none
HORVU.MOREX.r3.4HG0342430	1680.89	4.11004	0.242314	16.9616	1.57954e-64	3.85328e-61	RNA_polymerase_sigma_factor_SigA	GO:0003677,GO:0003700,GO:0005737,GO:0006351,GO:0006352,GO:0006355,GO:0016987,GO:2000142	NA	NA_______	'35.2'	No_Mercator4_annotation.no_other_annotation_available	not_classified_&_original_description:_none
HORVU.MOREX.r3.4HG0417410	681.135	4.04899	0.229475	17.6446	1.11994e-69	3.60781e-66	Cold_regulated_protein_27	GO:0005634,GO:0009409,GO:0010228,GO:0042752,GO:0080167	NA	NA________	'27.1.9'	Multi-process_regulation.circadian_clock_system.night-time_repressor_*(COR27)	night-time_repressor_*(COR27)_&_original_description:_none
HORVU.MOREX.r3.7HG0713970	132.056	4.02909	0.400959	10.0486	9.31523e-24	3.75106e-21	with_no_lysine_(K)_kinase_6	NA	NA	NA______	'35.2'	No_Mercator4_annotation.no_other_annotation_available	not_classified_&_original_description:_none
HORVU.MOREX.r3.5HG0465420	27.9464	3.95024	0.876208	4.50834	6.53372e-06	0.000286151	LOB_domain-containing_protein,_putative	NA	PF03195	IPR004883________	'15.5.2.5'	RNA_biosynthesis.DNA-binding_transcriptional_regulation.zinc-coordinating_DNA-binding_domain.AS2/LOB_transcription_factor	AS2/LOB_transcription_factor_&_original_description:_none
HORVU.MOREX.r3.3HG0312910	143.582	3.93536	0.556191	7.07555	1.48862e-12	2.10534e-10	Tropinone_reductase-like_protein	GO:0016491,GO:0055114	NA	IPR016040_________	'50.1	Enzyme_classification.EC_1_oxidoreductases.EC_1-1_oxidoreductase_acting_on_CH-OH_group_of_donor	EC_1.1_oxidoreductase_acting_on_CH-OH_group_of_donor_&_original_description:_none
HORVU.MOREX.r3.4HG0405830	271.708	3.93413	0.355878	11.0547	2.07985e-28	1.08336e-25	cold_regulated_protein_27	NA	NA	NA________	'27.1.9'	Multi-process_regulation.circadian_clock_system.night-time_repressor_*(COR27)	night-time_repressor_*(COR27)_&_original_description:_none
HORVU.MOREX.r3.6HG0630410	122.769	3.89076	0.371966	10.46	1.31893e-25	6.06981e-23	LOB_domain_protein-like	NA	PF03195	IPR004883_________	'15.5.2.5'	RNA_biosynthesis.DNA-binding_transcriptional_regulation.zinc-coordinating_DNA-binding_domain.AS2/LOB_transcription_factor	AS2/LOB_transcription_factor_&_original_description:_none
HORVU.MOREX.r3.3HG0246590	22.2155	3.88107	0.972595	3.99042	6.59552e-05	0.00212471	Non-specific_serine/threonine_protein_kinase	GO:0000166,GO:0004672,GO:0004674,GO:0005524,GO:0006468,GO:0007165,GO:0016020,GO:0016021,GO:0016301,GO:0016310,GO:0016740	PF00069,PF03822	IPR011009,IPR000719,IPR004041________	'27.8.6.2'	Multi-process_regulation.calcium-dependent_signalling.CBL-CIPK_calcium_sensor_and_kinase_pathways.CBL-dependent_protein_kinase_*(CIPK)	CBL-dependent_protein_kinase_*(CIPK)_&_original_description:_none
HORVU.MOREX.r3.5HG0457050	257.156	3.8714	0.501064	7.72636	1.10665e-14	1.95495e-12	Pumilio	GO:0003723	PF00806,PF00806,PF00806	IPR016024,IPR001313,IPR001313,IPR001313___________	'35.2'	No_Mercator4_annotation.no_other_annotation_available	not_classified_&_original_description:_none
HORVU.MOREX.r3.4HG0413770	102.85	3.82669	0.389602	9.82206	9.04727e-23	3.45141e-20	F-box_protein_PP2-A13	NA	PF14299	IPR001810,IPR025886_________	'19.2.2.12.3.3.48'	Protein_homeostasis.ubiquitin-proteasome_system.ubiquitin-fold_protein_conjugation.CULLIN-based_E3_ubiquitin_ligase_activities.CUL1-based/SCF_E3_ubiquitin_ligase_complexes.F-BOX_substrate_adaptor_component_activities.substrate_adaptor_*(SKIP13/SKIP10/SKIP9)	substrate_adaptor_*(SKIP13/SKIP10/SKIP9)_of_SCF_E3_ubiquitin_ligase_complex_&_original_description:_none
HORVU.MOREX.r3.2HG0167510	65.5799	3.80115	0.586193	6.48447	8.90441e-11	9.56169e-09	Extensin	GO:0005199,GO:0009664	NA	NA___________	'35.2'	No_Mercator4_annotation.no_other_annotation_available	not_classified_&_original_description:_none
HORVU.MOREX.r3.4HG0408270	34.1044	3.78002	0.701159	5.3911	7.0026e-08	4.75471e-06	LOB_domain-containing_protein,_putative	NA	PF03195	IPR004883________	'15.5.2.5'	RNA_biosynthesis.DNA-binding_transcriptional_regulation.zinc-coordinating_DNA-binding_domain.AS2/LOB_transcription_factor	AS2/LOB_transcription_factor_&_original_description:_none
HORVU.MOREX.r3.5HG0502440	53.2276	3.72916	0.68846	5.41667	6.07179e-08	4.1421e-06	SAUR-like_auxin-responsive_protein_family,_putative	GO:0009733	PF02519	IPR003676_______	'35.2'	No_Mercator4_annotation.no_other_annotation_available	not_classified_&_original_description:_none
HORVU.MOREX.r3.2HG0153120	240.966	3.69944	0.379952	9.73659	2.1049e-22	7.62844e-20	Glutaredoxin	GO:0005623,GO:0009055,GO:0015035,GO:0022900,GO:0045454,GO:0055114	PF00462	IPR011905,IPR002109,IPR012336___________	'18.9	Protein_modification.S-glutathionylation.glutaredoxin	glutaredoxin_&_original_description:_none
HORVU.MOREX.r3.3HG0218770	40.9159	3.69755	0.705967	5.23757	1.62704e-07	1.0255e-05	Ribosomal_RNA_small_subunit_methyltransferase_H	GO:0005737,GO:0006364,GO:0008168,GO:0016740,GO:0032259		IPR012337______	'35.2'	No_Mercator4_annotation.no_other_annotation_available	not_classified_&_original_description:_none
HORVU.MOREX.r3.7HG0673610	1171.33	3.59854	0.223184	16.1236	1.74097e-58	2.52379e-55	CONSTANS-like_zinc_finger_protein	GO:0005622,GO:0005634,GO:0008270	PF00643,PF06203	IPR000315,IPR010402________	'15.5.4.5.2'	RNA_biosynthesis.DNA-binding_transcriptional_regulation.other_all-alpha-helix_DNA-binding_domain.BBX_family.class-II_transcription_factor	BBX_class-II_transcription_factor_&_original_description:_none
HORVU.MOREX.r3.6HG0590890	8.18465	3.56098	1.09716	3.24564	0.00117186	0.0232075	Ethylene-responsive_transcription_factor	GO:0003677,GO:0003700,GO:0005634,GO:0006351,GO:0006355	PF00847	IPR001471,IPR016177_________	'15.5.7.6.1.10'	RNA_biosynthesis.DNA-binding_transcriptional_regulation.beta-hairpin_exposed_by_alpha/beta-scaffold_structure.AP2/ERF_family.ERF_subfamily.subgroup_ERF-VIII_transcription_factor	subgroup_ERF-VIII_transcription_factor_&_original_description:_none
HORVU.MOREX.r3.3HG0226140	52.534	3.51583	1.13825	3.08881	0.0020096	0.035527	Heat-shock_protein,_putative	NA	NA	IPR008978_________	'35.2'	No_Mercator4_annotation.no_other_annotation_available	not_classified_&_original_description:_none
HORVU.MOREX.r3.4HG0384620	754.095	3.50199	0.297039	11.7897	4.41245e-32	3.19826e-29	Kinase_family_protein	GO:0000166,GO:0004672,GO:0004674,GO:0005524,GO:0005737,GO:0006468,GO:0007346,GO:0016301,GO:0016310,GO:0023014,GO:0031098,GO:0032147	PF00069	IPR000719,IPR011009_________	'50.2.7'	Enzyme_classification.EC_2_transferases.EC_2-7_transferase_transferring_phosphorus-containing_group	EC_2.7_transferase_transferring_phosphorus-containing_group_&_original_description:_none
HORVU.MOREX.r3.5HG0502100	15.8172	3.43094	1.13685	3.01793	0.00254504	0.0422143	SAUR_auxin-responsive_family_protein	GO:0009733	PF02519	IPR003676________	'35.2'	No_Mercator4_annotation.no_other_annotation_available	not_classified_&_original_description:_none
HORVU.MOREX.r3.1HG0071530	35.7277	3.39243	0.696203	4.87276	1.10052e-06	5.94176e-05	tRNA_(guanine-N(7)-)-methyltransferase	GO:0006400,GO:0008033,GO:0008168,GO:0008176,GO:0016740,GO:0032259,GO:0036265,GO:0040007,GO:0043527,GO:0106004	PF14009	IPR025322__________	'35.2'	No_Mercator4_annotation.no_other_annotation_available	not_classified_&_original_description:_none
HORVU.MOREX.r3.2HG0103700	31.8454	3.37983	0.959402	3.52286	0.000426923	0.0101624	Kelch_repeat_and_BTB_domain-containing_protein_1	GO:0016032,GO:0030430,GO:0039648,GO:0039649	NA	NA_____	'35.2'	No_Mercator4_annotation.no_other_annotation_available	not_classified_&_original_description:_none
HORVU.MOREX.r3.7HG0749150	1402.12	3.33769	0.243862	13.6868	1.21784e-42	1.21755e-39	DUF241_domain_protein_(DUF241)	NA	PF03087	IPR004320________	'35.2'	No_Mercator4_annotation.no_other_annotation_available	not_classified_&_original_description:_none
HORVU.MOREX.r3.5HG0490550	18.331	3.33011	0.81969	4.06264	4.85211e-05	0.00163388	alpha/beta-Hydrolases_superfamily_protein	NA	NA	NA_________	'35.2'	No_Mercator4_annotation.no_other_annotation_available	not_classified_&_original_description:_none
HORVU.MOREX.r3.4HG0350940	296.457	3.3114	0.449766	7.36251	1.80483e-13	2.76865e-11	Basic_blue_protein	GO:0009055,GO:0022900	PF02298	IPR008972,IPR003245_________	'35.2'	No_Mercator4_annotation.no_other_annotation_available	not_classified_&_original_description:_none
HORVU.MOREX.r3.2HG0124630	195.284	3.30197	0.39158	8.43244	3.38545e-17	7.79003e-15	Cold_regulated_protein_27	GO:0005634,GO:0009409,GO:0010228,GO:0042752,GO:0080167	NA	NA________	'27.1.9'	Multi-process_regulation.circadian_clock_system.night-time_repressor_*(COR27)	night-time_repressor_*(COR27)_&_original_description:_none
HORVU.MOREX.r3.3HG0270430	19.9488	3.22839	1.01457	3.18201	0.00146254	0.0278056	Chaperone_protein_DnaJ	NA	PF00226	IPR001623,IPR001623_________	'35.2'	No_Mercator4_annotation.no_other_annotation_available	not_classified_&_original_description:_none
HORVU.MOREX.r3.7HG0735260	541.598	3.19971	0.289457	11.0542	2.0925e-28	1.08336e-25	DnaJ_domain-containing_protein	NA	NA	NA_________	'35.2'	No_Mercator4_annotation.no_other_annotation_available	not_classified_&_original_description:_none
HORVU.MOREX.r3.6HG0574230	8.23272	3.1916	1.00351	3.18044	0.00147051	0.0279387	60_kDa_chaperonin	GO:0000166,GO:0005524,GO:0005737,GO:0006457,GO:0042026	PF14009	IPR025322_________	'35.2'	No_Mercator4_annotation.no_other_annotation_available	not_classified_&_original_description:_none
HORVU.MOREX.r3.4HG0416160	294.274	3.18825	0.294682	10.8193	2.78937e-27	1.39435e-24	auxin_canalization_protein_(DUF828)	NA	PF08458,PF05703	IPR013666,IPR008546,IPR011993________	'35.2'	No_Mercator4_annotation.no_other_annotation_available	not_classified_&_original_description:_none
HORVU.MOREX.r3.4HG0408280	1118.19	3.16385	0.232048	13.6345	2.49798e-42	2.41413e-39	LOB_domain-containing_protein,_putative	NA	PF03195	IPR004883________	'15.5.2.5'	RNA_biosynthesis.DNA-binding_transcriptional_regulation.zinc-coordinating_DNA-binding_domain.AS2/LOB_transcription_factor	AS2/LOB_transcription_factor_&_original_description:_none
HORVU.MOREX.r3.2HG0188050	1568.44	3.15341	0.361035	8.73436	2.4503e-18	6.28686e-16	Lysine/histidine_transporter	GO:0016020,GO:0016021	PF01490	IPR013057__________	'24.2.3.4.2'	Solute_transport.carrier-mediated_transport.APC_superfamily.AAAP_family.amino_acid_transporter_*(LHT)	amino_acid_transporter_*(LHT)_&_original_description:_none
HORVU.MOREX.r3.1HG0043530	3664.53	3.15202	0.194022	16.2457	2.39698e-59	3.86087e-56	Cytokinin_riboside_5'-monophosphate_phosphoribohydrolase	NA	PF03641	IPR005269,IPR031100________	'11.4.1.3'	Phytohormone_action.cytokinin.biosynthesis.cytokinin_phosphoribohydrolase_*(LOG)	cytokinin_phosphoribohydrolase_*(LOG)_&_original_description:_none
HORVU.MOREX.r3.1HG0086330	710.519	3.13458	0.18481	16.961	1.59484e-64	3.85328e-61	Endoglucanase	GO:0000272,GO:0003824,GO:0004553,GO:0005975,GO:0008152,GO:0008810,GO:0016787,GO:0016798,GO:0030245,GO:0030246	PF00759,PF09478	IPR001701,IPR019028,IPR008928___________	'21.1.3.2'	Cell_wall_organisation.cellulose.cellulose_modification.class-C_endo-1,4-beta-glucanase	class-C_endo-1,4-beta-glucanase_&_original_description:_none
HORVU.MOREX.r3.1HG0025730	340.142	3.13299	0.338236	9.26273	1.99264e-20	5.95593e-18	Ring_finger_protein,_putative	GO:0016020,GO:0016021	PF13639	IPR001841________	'35.2'	No_Mercator4_annotation.no_other_annotation_available	not_classified_&_original_description:_none
HORVU.MOREX.r3.2HG0215540	29.0508	3.12518	0.53008	5.89567	3.73161e-09	3.13596e-07	Peroxidase	GO:0004601,GO:0005576,GO:0006979,GO:0016491,GO:0020037,GO:0042744,GO:0046872,GO:0055114,GO:0098869	PF00141	IPR002016,IPR010255___________	'50.1.	Enzyme_classification.EC_1_oxidoreductases.EC_1-11_oxidoreductase_acting_on_peroxide_as_acceptor	EC_1.11_oxidoreductase_acting_on_peroxide_as_acceptor_&_original_description:_none
HORVU.MOREX.r3.4HG0403770	2115.57	3.10218	0.103623	29.9372	6.45204e-197	1.87064e-192	Transcription_factor_protein	GO:0046983	PF00010	IPR011598,IPR011598_________	'15.5.1.2.26'	RNA_biosynthesis.DNA-binding_transcriptional_regulation.basic_DNA-binding_domain.basic_helix-loop-helix_(bHLH)_domain.bHLH_class-XV/PRE_transcription_factor	bHLH_class-XV/PRE_transcription_factor_&_original_description:_none
HORVU.MOREX.r3.3HG0239900	2689.33	3.10127	0.202724	15.298	7.88376e-53	9.14296e-50	Auxin-responsive_protein	GO:0005634,GO:0006351,GO:0006355,GO:0009734	PF02309	IPR033389__________	'11.2.2.2'	Phytohormone_action.auxin.perception_and_signal_transduction.transcriptional_repressor_*(IAA/AUX)	transcriptional_repressor_*(IAA/AUX)_&_original_description:_none
HORVU.MOREX.r3.2HG0167410	220.833	3.05936	0.327373	9.34516	9.17497e-21	2.89141e-18	Protein_IDA	NA	NA	NA__________	'11.11.1.5	Phytohormone_action.signalling_peptides.NCRP_(non-cysteine-rich-peptide)_category.IDL-peptide_activity.IDA/IDL-precursor_polypeptide	IDA/IDL_precursor_polypeptide_&_original_description:_none
HORVU.MOREX.r3.4HG0379880	24.6174	3.05019	0.841926	3.62288	0.000291344	0.00750331	WUSCHEL-related_homeobox	GO:0003677,GO:0005634	PF00046	IPR001356,IPR009057__________	'15.5.3.1.5'	RNA_biosynthesis.DNA-binding_transcriptional_regulation.helix-turn-helix_DNA-binding_domain.HOMEO_domain.WOX-type_transcription_factor	WOX-type_transcription_factor_&_original_description:_none
HORVU.MOREX.r3.4HG0369880	991.605	3.03757	0.23139	13.1275	2.29155e-39	2.14319e-36	Flavin-binding_kelch_domain_F_box_protein	NA	PF00646,PF13426	IPR001810,IPR001810,IPR000014,IPR000014______	'26.1.2.3	External_stimuli_response.light.UV-A/blue_light.zeitlupe-mediated_photoperception.substrate_adaptor_*(ADO)_of_SCF_E3_ubiquitin_ligase	substrate_adaptor_*(ADO)_of_SCF_E3_ubiquitin_ligase_&_original_description:_none
HORVU.MOREX.r3.3HG0318720	1993.19	3.03332	0.19197	15.801	3.05985e-56	4.22449e-53	Cytokinin_oxidase/dehydrogenase	GO:0003824,GO:0009690,GO:0016491,GO:0016614,GO:0019139,GO:0050660,GO:0055114	PF01565,PF09265	IPR006094,IPR016166,IPR016164,IPR015345__________	'11.4.3.2'	Phytohormone_action.cytokinin.conjugation_and_degradation.cytokinin_dehydrogenase_*(CKX)	cytokinin_dehydrogenase_*(CKX)_&_original_description:_none
HORVU.MOREX.r3.3HG0281000	722.105	2.98036	0.266958	11.1641	6.10831e-29	3.27959e-26	F-box_protein	NA	NA	NA__________	'26.1.1.1.7'	External_stimuli_response.light.red/far_red_light.phytochrome-mediated_photoperception.substrate_adaptor_*(PCH)_of_SCF_E3_ubiquitin_ligase	substrate_adaptor_*(PCH)_of_SCF_E3_ubiquitin_ligase_&_original_description:_none
HORVU.MOREX.r3.6HG0602690	84.9041	2.94982	0.714274	4.12982	3.63053e-05	0.0012979	Ganglioside-induced_differentiation-associated_protein_2	NA	PF13716	IPR001251,IPR001251________	'35.2'	No_Mercator4_annotation.no_other_annotation_available	not_classified_&_original_description:_none
HORVU.MOREX.r3.6HG0602080	12.0357	2.92975	0.950257	3.08311	0.0020485	0.0359953	NHL_domain-containing_protein,_putative	GO:0016020,GO:0016021	NA	NA________	'35.2'	No_Mercator4_annotation.no_other_annotation_available	not_classified_&_original_description:_none
HORVU.MOREX.r3.4HG0412910	1494.57	2.92865	0.300246	9.75415	1.77077e-22	6.49874e-20	Aquaporin-like_protein	GO:0015267,GO:0016020,GO:0016021,GO:0055085	PF00230	IPR000425,IPR023271__________	'24.3.1.3'	Solute_transport.channels.MIP_family.tonoplast_intrinsic_protein_*(TIP)	tonoplast_intrinsic_protein_*(TIP)_&_original_description:_none
HORVU.MOREX.r3.2HG0196050	170.463	2.92654	0.366832	7.97787	1.48885e-15	2.89706e-13	Homeodomain-like_superfamily_protein	NA	PF00249	IPR001005,IPR009057,IPR006447_________	'15.5.3.2.2'	RNA_biosynthesis.DNA-binding_transcriptional_regulation.helix-turn-helix_DNA-binding_domain.tryptophan-cluster_structure.REVEILLE-type_transcription_factor	REVEILLE-type_transcription_factor_&_original_description:_none
HORVU.MOREX.r3.5HG0502340	86.6814	2.91451	0.658389	4.42674	9.56694e-06	0.000401992	SAUR-like_auxin-responsive_protein_family,_putative	GO:0009733	PF02519	IPR003676_______	'35.2'	No_Mercator4_annotation.no_other_annotation_available	not_classified_&_original_description:_none
HORVU.MOREX.r3.7HG0713960	265.857	2.89079	0.39562	7.30697	2.73227e-13	4.02116e-11	Cytochrome_P450	GO:0004497,GO:0005506,GO:0016020,GO:0016021,GO:0016491,GO:0016705,GO:0020037,GO:0046872,GO:0055114	PF00067	IPR001128,IPR001128__________	'11.3.3.2'	Phytohormone_action.brassinosteroid.conjugation_and_degradation.brassinosteroid_hydroxylase_*(CYP72B)	brassinosteroid_hydroxylase_*(CYP72B)_&_original_description:_none
HORVU.MOREX.r3.2HG0134940	52.3491	2.874	0.84487	3.40171	0.000669659	0.0145981	Heat_shock_transcription_factor	GO:0003677,GO:0003700,GO:0005634,GO:0006355,GO:0043565	PF00447	IPR011991,IPR000232________	'15.5.3.4'	RNA_biosynthesis.DNA-binding_transcriptional_regulation.helix-turn-helix_DNA-binding_domain.HSF_transcription_factor	HSF_transcription_factor_&_original_description:_none
HORVU.MOREX.r3.5HG0508150	369.783	2.87151	0.443362	6.47666	9.37751e-11	1.00325e-08	9-cis-epoxycarotenoid_dioxygenase	GO:0016702,GO:0046872,GO:0051213,GO:0055114	PF03055	IPR004294__________	'11.1.1.4'	Phytohormone_action.abscisic_acid.biosynthesis.9-cis-epoxycarotenoid_dioxygenase_*(NCED)	9-cis-epoxycarotenoid_dioxygenase_*(NCED)_&_original_description:_none
HORVU.MOREX.r3.1HG0067760	3824.25	2.84933	0.17637	16.1554	1.04012e-58	1.58717e-55	Indole-3-acetic_acid-amido_synthetase_GH3.3,_putative	NA	PF03321	IPR004993_______	'11.2.3	Phytohormone_action.auxin.conjugation_and_degradation.indole-3-acetic_acid-amido_synthetase_*(GH3)	indole-3-acetic_acid-amido_synthetase_*(GH3)_&_original_description:_none
HORVU.MOREX.r3.1HG0024670	633.257	2.83686	0.275627	10.2924	7.62808e-25	3.40248e-22	Gibberellin_2-oxidase	GO:0016491,GO:0046872,GO:0055114	PF14226,PF03171	IPR026992,IPR005123__________	'50.1.13'	Enzyme_classification.EC_1_oxidoreductases.EC_1-14_oxidoreductase_acting_on_paired_donor_with_incorporation_or_reduction_of_molecular_oxygen	EC_1.14_oxidoreductase_acting_on_paired_donor_with_incorporation_or_reduction_of_molecular_oxygen_&_original_description:_none
HORVU.MOREX.r3.7HG0656000	870.989	2.82543	0.432948	6.52601	6.75433e-11	7.44594e-09	Auxin-responsive_protein	GO:0005634,GO:0006351,GO:0006355,GO:0009734	PF02309,PF02309	IPR033389,IPR033389__________	'11.2.2.2'	Phytohormone_action.auxin.perception_and_signal_transduction.transcriptional_repressor_*(IAA/AUX)	transcriptional_repressor_*(IAA/AUX)_&_original_description:_none
HORVU.MOREX.r3.3HG0235320	23.6367	2.80454	0.800811	3.50212	0.000461571	0.0107059	Pollen_Ole_e_1_allergen_and_extensin_family_protein	NA	NA	NA___	'35.2'	No_Mercator4_annotation.no_other_annotation_available	not_classified_&_original_description:_none
HORVU.MOREX.r3.2HG0110490	80.1646	2.78144	0.406538	6.84177	7.82182e-12	9.90297e-10	MYB_transcription_factor	GO:0000981,GO:0001135,GO:0003677,GO:0005634,GO:0006357,GO:0030154,GO:0043565,GO:0044212	PF00249,PF00249	IPR001005,IPR001005,IPR009057_________	'15.5.3.9.2.15'	RNA_biosynthesis.DNA-binding_transcriptional_regulation.helix-turn-helix_DNA-binding_domain.MYB__transcription_factor_family.R2R3-MYB_transcription_factor_family.subgroup-19/20_transcription_factor	MYB_class-R2R3_subgroup-19/20_transcription_factor_&_original_description:_none
HORVU.MOREX.r3.5HG0479500	642.964	2.75858	0.341141	8.08635	6.14797e-16	1.21257e-13	Phosphonates_import_ATP-binding_protein_PhnC	GO:0000166,GO:0005524,GO:0005886,GO:0015416,GO:0015716,GO:0015748,GO:0016020,GO:0016787,GO:0016887,GO:0099133	NA	NA_______	'35.2'	No_Mercator4_annotation.no_other_annotation_available	not_classified_&_original_description:_none
HORVU.MOREX.r3.2HG0119410	284.62	2.74953	0.366762	7.49679	6.54012e-14	1.06527e-11	cycling_DOF_factor_2	NA	NA	NA________	'35.2'	No_Mercator4_annotation.no_other_annotation_available	not_classified_&_original_description:_none
HORVU.MOREX.r3.1HG0058240	828.097	2.73108	0.23513	11.6152	3.45024e-31	2.29417e-28	auxin_canalization_protein_(DUF828)	NA	PF05703,PF05703,PF08458	IPR008546,IPR008546,IPR011993,IPR013666________	'35.2'	No_Mercator4_annotation.no_other_annotation_available	not_classified_&_original_description:_none
HORVU.MOREX.r3.2HG0163640	882.56	2.70777	0.3282	8.25035	1.57936e-16	3.31814e-14	Glutaredoxin	GO:0005623,GO:0009055,GO:0015035,GO:0022900,GO:0045454,GO:0055114	PF00462	IPR012336,IPR002109,IPR011905___________	'18.9	Protein_modification.S-glutathionylation.glutaredoxin	glutaredoxin_&_original_description:_none
HORVU.MOREX.r3.3HG0298080	1031.98	2.69126	0.282127	9.53915	1.44001e-21	4.91179e-19	Amino_acid_permease	GO:0016020,GO:0016021	PF01490	IPR013057_________	'24.2.3.4	Solute_transport.carrier-mediated_transport.APC_superfamily.AAAP_family.amino_acid_transporter_*(AAP)	amino_acid_transporter_*(AAP)_&_original_description:_none
HORVU.MOREX.r3.3HG0301330	162.964	2.67881	0.304742	8.79042	1.49007e-18	3.92743e-16	Wuschel-related_homeobox_protein	GO:0003677,GO:0005634	PF00046	IPR001356,IPR009057_________	'29.2.2	Plant_organogenesis.root_formation.columella_root_apical_meristem.transcriptional_regulator_*(WOX5)	transcriptional_regulator_*(WOX5)_involved_in_root_apical_meristem_development_&_original_description:_none
HORVU.MOREX.r3.4HG0408710	297.567	2.67048	0.271421	9.83888	7.65597e-23	2.95959e-20	ubiquitin_hydrolase	NA	NA	NA__________	'35.2'	No_Mercator4_annotation.no_other_annotation_available	not_classified_&_original_description:_none
HORVU.MOREX.r3.2HG0215850	25.4722	2.66075	0.734059	3.62472	0.000289279	0.00748116	CsAtPR5	NA	NA	NA___________	'35.2'	No_Mercator4_annotation.no_other_annotation_available	not_classified_&_original_description:_none
HORVU.MOREX.r3.5HG0502120	124.755	2.66069	0.392554	6.77789	1.2194e-11	1.50076e-09	SAUR-like_auxin-responsive_protein_family	NA	PF02519	IPR003676________	'35.2'	No_Mercator4_annotation.no_other_annotation_available	not_classified_&_original_description:_none
HORVU.MOREX.r3.3HG0240140	788.333	2.61685	0.313148	8.35658	6.45635e-17	1.42892e-14	Gibberellin_3-beta-hydroxylase_2	GO:0016491,GO:0046872,GO:0055114	PF03171,PF14226	IPR005123,IPR026992_________	'50.1.13'	Enzyme_classification.EC_1_oxidoreductases.EC_1-14_oxidoreductase_acting_on_paired_donor_with_incorporation_or_reduction_of_molecular_oxygen	EC_1.14_oxidoreductase_acting_on_paired_donor_with_incorporation_or_reduction_of_molecular_oxygen_&_original_description:_none
HORVU.MOREX.r3.2HG0124770	33.3962	2.61045	0.593622	4.3975	1.09505e-05	0.000445693	Calcium-dependent_lipid-binding_(CaLB_domain)_plant_phosphoribosyltransferase_family_protein	NA	NA	NA____	'35.2'	No_Mercator4_annotation.no_other_annotation_available	not_classified_&_original_description:_none
HORVU.MOREX.r3.3HG0246790	165.689	2.60922	0.683652	3.81659	0.00013531	0.00392526	Endoglucanase	GO:0000272,GO:0003824,GO:0004553,GO:0005975,GO:0008152,GO:0008810,GO:0016787,GO:0016798,GO:0030245,GO:0030246	PF00759,PF09478	IPR008928,IPR001701,IPR019028___________	'21.1.3.2'	Cell_wall_organisation.cellulose.cellulose_modification.class-C_endo-1,4-beta-glucanase	class-C_endo-1,4-beta-glucanase_&_original_description:_none
HORVU.MOREX.r3.5HG0484830	53.0129	2.57473	0.670701	3.83887	0.000123602	0.00365299	fold_protein	NA	NA	NA__________	'35.2'	No_Mercator4_annotation.no_other_annotation_available	not_classified_&_original_description:_none
HORVU.MOREX.r3.7HG0706900	368.542	2.5574	0.381257	6.70782	1.97558e-11	2.38659e-09	BPS1-like_protein	NA	NA	NA__________	'35.2'	No_Mercator4_annotation.no_other_annotation_available	not_classified_&_original_description:_none
HORVU.MOREX.r3.6HG0607050	23.9804	2.5544	0.812629	3.14337	0.00167012	0.0306079	Glycosyltransferase	GO:0008152,GO:0016740,GO:0016757,GO:0016758	PF00201	IPR002213___________	'50.2.4'	Enzyme_classification.EC_2_transferases.EC_2-4_glycosyltransferase	EC_2.4_glycosyltransferase_&_original_description:_none
HORVU.MOREX.r3.1HG0052250	288.412	2.50924	0.285512	8.78855	1.51504e-18	3.95726e-16	Membrane-associated_kinase_regulator-like_protein,_putative	GO:0016301,GO:0016310	NA	NA_______	'35.2'	No_Mercator4_annotation.no_other_annotation_available	not_classified_&_original_description:_none
HORVU.MOREX.r3.7HG0727420	110.041	2.50435	0.571738	4.38025	1.18544e-05	0.000479352	Beta-carotene_isomerase_D27,_chloroplastic	GO:0016853	PF13225	IPR025114________	'11.9.1	Phytohormone_action.strigolactone.biosynthesis.carotenoid_isomerase_*(DWARF27)	carotenoid_isomerase_*(DWARF27)_&_original_description:_none
HORVU.MOREX.r3.3HG0298440	1481.74	2.50197	0.231806	10.7934	3.69901e-27	1.81772e-24	Protein_bps1,_chloroplastic	GO:0016020,GO:0016021	NA	NA_________	'35.2'	No_Mercator4_annotation.no_other_annotation_available	not_classified_&_original_description:_none
HORVU.MOREX.r3.4HG0412630	634.003	2.5004	0.357911	6.98609	2.82643e-12	3.88373e-10	Peroxidase	GO:0004601,GO:0005576,GO:0006979,GO:0016491,GO:0020037,GO:0042744,GO:0046872,GO:0055114,GO:0098869	PF00141	IPR002016,IPR010255___________	'50.1.	Enzyme_classification.EC_1_oxidoreductases.EC_1-11_oxidoreductase_acting_on_peroxide_as_acceptor	EC_1.11_oxidoreductase_acting_on_peroxide_as_acceptor_&_original_description:_none
HORVU.MOREX.r3.7HG0705460	458.607	2.48226	0.268367	9.2495	2.2554e-20	6.60512e-18	Negative_regulator_of_sporulation_MDS3	NA	NA	NA_______	'35.2'	No_Mercator4_annotation.no_other_annotation_available	not_classified_&_original_description:_none
HORVU.MOREX.r3.2HG0205670	611.127	2.45828	0.360076	6.8271	8.66467e-12	1.09224e-09	Root_meristem_growth_factor_9	NA	NA	NA_______	'11.11.1.7	Phytohormone_action.signalling_peptides.NCRP_(non-cysteine-rich-peptide)_category.GLV/RGF/CLEL-peptide_activity.RGF-precursor_polypeptide	RGF_precursor_polypeptide_&_original_description:_none
HORVU.MOREX.r3.4HG0412260	909.789	2.45797	0.195463	12.5751	2.89426e-36	2.39752e-33	Membrane-associated_kinase_regulator-like_protein,_putative	GO:0016301,GO:0016310	NA	NA_______	'35.2'	No_Mercator4_annotation.no_other_annotation_available	not_classified_&_original_description:_none
HORVU.MOREX.r3.7HG0688080	36.8519	2.44538	0.628273	3.89223	9.93282e-05	0.00305066	DUF241_domain_protein,_putative_(DUF241)	NA	PF03087	IPR004320_______	'35.2'	No_Mercator4_annotation.no_other_annotation_available	not_classified_&_original_description:_none
HORVU.MOREX.r3.1HG0006440	324.953	2.44191	0.372434	6.55663	5.5038e-11	6.13737e-09	Short-chain_dehydrogenase/reductase_family_protein	GO:0005739,GO:0008270	NA	IPR016040________	'35.2'	No_Mercator4_annotation.no_other_annotation_available	not_classified_&_original_description:_none
HORVU.MOREX.r3.3HG0241660	78.5683	2.42941	0.528008	4.60109	4.20277e-06	0.000193108	Avr9/Cf-9_rapidly_elicited_protein	NA	PF05553	IPR008480________	'35.2'	No_Mercator4_annotation.no_other_annotation_available	not_classified_&_original_description:_none
HORVU.MOREX.r3.1HG0051880	272.85	2.39556	0.545634	4.39042	1.13133e-05	0.00045875	Glutathione_S-transferase	GO:0016740	PF13417	IPR004045,IPR012336,IPR010987__________	'10.2.3.3'	Redox_homeostasis.glutathione-based_redox_regulation.glutathione_S-transferase_activities.class_tau_glutathione_S-transferase	class_tau_glutathione_S-transferase_&_original_description:_none
HORVU.MOREX.r3.6HG0615730	149.45	2.3647	0.407917	5.79702	6.75044e-09	5.3768e-07	Glycosyltransferase	GO:0016740,GO:0016757	PF04577	IPR007657___________	'21.2.2.1.4'	Cell_wall_organisation.hemicellulose.xylan.biosynthesis.xylan_alpha-1,3-arabinosyltransferase	xylan_alpha-1,3-arabinosyltransferase_&_original_description:_none
HORVU.MOREX.r3.5HG0439580	840.362	2.33769	0.344196	6.79174	1.10787e-11	1.37267e-09	A-kinase_anchor_protein_9,_putative_isoform_1	GO:0016301,GO:0016310	NA	NA_____	'35.2'	No_Mercator4_annotation.no_other_annotation_available	not_classified_&_original_description:_none
HORVU.MOREX.r3.2HG0214850	2421.72	2.3093	0.276177	8.36167	6.18385e-17	1.38983e-14	Vacuolar_iron_transporter-like_protein	GO:0016020,GO:0016021	PF01988,PF01988	IPR008217,IPR008217________	'24.2.12.3'	Solute_transport.carrier-mediated_transport.VIT_family.iron_cation_transporter_*(VTL)	iron_cation_transporter_*(VTL)_&_original_description:_none
HORVU.MOREX.r3.3HG0268430	159.002	2.2958	0.306512	7.49009	6.88261e-14	1.1086e-11	Cytokinin_riboside_5'-monophosphate_phosphoribohydrolase	NA	PF03641	IPR005269,IPR031100________	'11.4.1.3'	Phytohormone_action.cytokinin.biosynthesis.cytokinin_phosphoribohydrolase_*(LOG)	cytokinin_phosphoribohydrolase_*(LOG)_&_original_description:_none
HORVU.MOREX.r3.2HG0114260	39.3972	2.27827	0.566157	4.02409	5.71952e-05	0.00187586	Ethylene-responsive_transcription_factor	GO:0003677,GO:0003700,GO:0005634,GO:0006351,GO:0006355	PF00847	IPR001471,IPR016177_________	'15.5.7.6.1.10'	RNA_biosynthesis.DNA-binding_transcriptional_regulation.beta-hairpin_exposed_by_alpha/beta-scaffold_structure.AP2/ERF_family.ERF_subfamily.subgroup_ERF-VIII_transcription_factor	subgroup_ERF-VIII_transcription_factor_&_original_description:_none
HORVU.MOREX.r3.5HG0502110	99.0586	2.27438	0.394505	5.76514	8.15893e-09	6.37606e-07	SAUR-like_auxin-responsive_protein_family,_putative	GO:0009733	PF02519	IPR003676_______	'35.2'	No_Mercator4_annotation.no_other_annotation_available	not_classified_&_original_description:_none
HORVU.MOREX.r3.3HG0308190	388.133	2.271	0.219955	10.3249	5.44034e-25	2.46456e-22	BTB/POZ_and_TAZ_domain_protein	GO:0003712,GO:0004402,GO:0005634,GO:0006355,GO:0008270,GO:0016573	PF02135,PF00651	IPR000197,IPR011333,IPR011333,IPR000197,IPR000210_______	'19.2.2.12.4.2.4'	Protein_homeostasis.ubiquitin-proteasome_system.ubiquitin-fold_protein_conjugation.CULLIN-based_E3_ubiquitin_ligase_activities.CUL3-based_E3_ubiquitin_ligase_complexes.BTB/POZ_substrate_adaptor_component_activities.substrate_adaptor_*(BT)	substrate_adaptor_*(BT)_of_CUL3-BTB_E3_ubiquitin_ligase_complex_&_original_description:_none
HORVU.MOREX.r3.3HG0311430	217.599	2.25595	0.293979	7.67386	1.66903e-14	2.86332e-12	50S_ribosomal_protein_L27,_chloroplastic	GO:0003735,GO:0005622,GO:0005840,GO:0006412,GO:0016020,GO:0016021	PF14364	IPR025520_______	'35.2'	No_Mercator4_annotation.no_other_annotation_available	not_classified_&_original_description:_none
HORVU.MOREX.r3.7HG0660720	215.585	2.2513	0.564727	3.98653	6.7047e-05	0.00215033	Ring_finger_protein,_putative	GO:0016020,GO:0016021	PF13639	IPR001841________	'19.2.2.8.1	Protein_homeostasis.ubiquitin-proteasome_system.ubiquitin-fold_protein_conjugation.RING_E3_ubiquitin_ligase_activities.RING-H2-class.ATL-subclass_E3_ubiquitin_ligase	RING-H2-class_ATL-subclass_E3_ubiquitin_ligase_&_original_description:_none
HORVU.MOREX.r3.5HG0420830	24.8146	2.24957	0.625756	3.59497	0.00032443	0.00816509	cycling_DOF_factor_1	NA	NA	NA________	'35.2'	No_Mercator4_annotation.no_other_annotation_available	not_classified_&_original_description:_none
HORVU.MOREX.r3.6HG0563220	29.1634	2.24785	0.639171	3.51681	0.000436761	0.0102804	Core-2/I-branching_beta-1,6-N-acetylglucosaminyltransferase_family_protein	NA	NA	NA________	'35.2'	No_Mercator4_annotation.no_other_annotation_available	not_classified_&_original_description:_none
HORVU.MOREX.r3.3HG0275220	999.257	2.24676	0.288816	7.7792	7.29857e-15	1.32255e-12	Homeobox_associated_leucine_zipper_protein	GO:0003677,GO:0003700,GO:0005634,GO:0006355,GO:0043565,GO:0044212	PF00046,PF02183	IPR009057,IPR001356,IPR003106_______	'15.5.3.1	RNA_biosynthesis.DNA-binding_transcriptional_regulation.helix-turn-helix_DNA-binding_domain.HOMEO_domain.HD-ZIP_I/II-type_transcription_factor	HD-ZIP_I/II-type_transcription_factor_&_original_description:_none
HORVU.MOREX.r3.2HG0127500	493.759	2.241	0.29009	7.72519	1.11686e-14	1.95495e-12	Dihydroflavonol-4-reductase	GO:0003824,GO:0050662	PF01370	IPR016040,IPR001509___________	'35.2'	No_Mercator4_annotation.no_other_annotation_available	not_classified_&_original_description:_none
HORVU.MOREX.r3.7HG0637030	408.146	2.23724	0.339653	6.58685	4.49257e-11	5.18936e-09	Cytochrome_P450_family_protein,_expressed	GO:0004497,GO:0005506,GO:0016491,GO:0016705,GO:0020037,GO:0046872,GO:0055114	PF00067	IPR001128,IPR001128_______	'50.1.13'	Enzyme_classification.EC_1_oxidoreductases.EC_1-14_oxidoreductase_acting_on_paired_donor_with_incorporation_or_reduction_of_molecular_oxygen	EC_1.14_oxidoreductase_acting_on_paired_donor_with_incorporation_or_reduction_of_molecular_oxygen_&_original_description:_none
HORVU.MOREX.r3.4HG0391970	46.4722	2.23126	0.657537	3.39335	0.000690423	0.0150013	LOB_domain_protein	NA	PF03195	IPR004883_________	'15.5.2.5'	RNA_biosynthesis.DNA-binding_transcriptional_regulation.zinc-coordinating_DNA-binding_domain.AS2/LOB_transcription_factor	AS2/LOB_transcription_factor_&_original_description:_none
HORVU.MOREX.r3.7HG0704950	130.387	2.21838	0.423493	5.2383	1.62063e-07	1.02368e-05	Endoglucanase	GO:0000272,GO:0003824,GO:0004553,GO:0005975,GO:0008152,GO:0008810,GO:0016787,GO:0016798,GO:0030245	PF00759	IPR001701,IPR008928___________	'35.2'	No_Mercator4_annotation.no_other_annotation_available	not_classified_&_original_description:_none
HORVU.MOREX.r3.5HG0491870	103.865	2.21445	0.380065	5.82651	5.6598e-09	4.57088e-07	plant/protein_(Protein_of_unknown_function,_DUF599)	NA	PF04654	IPR006747______	'35.2'	No_Mercator4_annotation.no_other_annotation_available	not_classified_&_original_description:_none
HORVU.MOREX.r3.7HG0749170	502.811	2.21385	0.238129	9.29685	1.44668e-20	4.41511e-18	DUF241_domain_protein_(DUF241)	NA	PF03087	IPR004320________	'35.2'	No_Mercator4_annotation.no_other_annotation_available	not_classified_&_original_description:_none
HORVU.MOREX.r3.7HG0679650	297.69	2.21058	0.253009	8.73716	2.3904e-18	6.18794e-16	2-oxoglutarate_(2OG)_and_Fe(II)-dependent_oxygenase_superfamily_protein	NA	NA	NA_____	'12.3.1.4.9'	Chromatin_organisation.post-translational_histone_modification.histone_methylation.JmjC-domain_histone_demethylase_activities.histone_demethylase_*(PKDM12)	histone_demethylase_*(PKDM12)_&_original_description:_none
HORVU.MOREX.r3.4HG0410980	28.7859	2.20392	0.527487	4.17815	2.93886e-05	0.00107856	transcription_repressor	NA	PF04844	IPR006458,IPR006458__________	'15.6.2'	RNA_biosynthesis.transcriptional_co-regulation.OVATE_transcriptional_co-regulator_*(OFP)	transcriptional_co-regulator_*(OFP)_&_original_description:_none
HORVU.MOREX.r3.1HG0027200	7387.54	2.19668	0.149201	14.723	4.58889e-49	4.75163e-46	Auxin-responsive_protein	NA	PF02309	IPR033389__________	'11.2.2.2'	Phytohormone_action.auxin.perception_and_signal_transduction.transcriptional_repressor_*(IAA/AUX)	transcriptional_repressor_*(IAA/AUX)_&_original_description:_none
HORVU.MOREX.r3.3HG0292680	316.168	2.19564	0.400546	5.48161	4.21468e-08	2.98768e-06	Replicase_polyprotein_1a	GO:0001172,GO:0003676,GO:0003723,GO:0003968,GO:0004197,GO:0006508,GO:0008233,GO:0008234,GO:0008242,GO:0008270,GO:0016020,GO:0016021,GO:0016032,GO:0016740,GO:0016787,GO:0019079,GO:0019082,GO:0030430,GO:0030683,GO:0033644,GO:0036459,GO:0039502,GO:0039503,GO:0039520,GO:0039548,GO:0039579,GO:0039595,GO:0039648,GO:0039657,GO:0044220,GO:0046872	NA	NA_________	'35.2'	No_Mercator4_annotation.no_other_annotation_available	not_classified_&_original_description:_none
HORVU.MOREX.r3.2HG0115250	1088.34	2.18683	0.244754	8.9348	4.0791e-19	1.11571e-16	Sodium/hydrogen_exchanger	GO:0005774,GO:0005886,GO:0006811,GO:0006812,GO:0006814,GO:0006885,GO:0009651,GO:0015297,GO:0015299,GO:0015385,GO:0016020,GO:0016021,GO:0035725,GO:0055075,GO:0055085,GO:1902600	PF00999	IPR006153,IPR004709__________	'24.2.8.1	Solute_transport.carrier-mediated_transport.CPA_superfamily.CPA-1_family.proton:cation_antiporter_*(NHX)	proton:sodium_cation_antiporter_*(NHX)_&_original_description:_none
HORVU.MOREX.r3.1HG0087000	98.8087	2.18336	0.402662	5.42233	5.88286e-08	4.02268e-06	Gibberellin_2-oxidase	GO:0009416,GO:0009685,GO:0016491,GO:0045487,GO:0045543,GO:0046872,GO:0052634,GO:0055114	PF03171	IPR005123__________	'50.1.13'	Enzyme_classification.EC_1_oxidoreductases.EC_1-14_oxidoreductase_acting_on_paired_donor_with_incorporation_or_reduction_of_molecular_oxygen	EC_1.14_oxidoreductase_acting_on_paired_donor_with_incorporation_or_reduction_of_molecular_oxygen_&_original_description:_none
HORVU.MOREX.r3.5HG0497570	24.2464	2.1714	0.575351	3.77405	0.000160621	0.00452565	CRT-binding_factor	GO:0003677,GO:0003700,GO:0005634,GO:0006351,GO:0006355	PF00847	IPR016177,IPR001471__________	'35.2'	No_Mercator4_annotation.no_other_annotation_available	not_classified_&_original_description:_none
HORVU.MOREX.r3.4HG0333290	207.257	2.15414	0.349369	6.16579	7.01307e-10	6.53794e-08	LOB_domain_protein	NA	PF03195	IPR004883_________	'15.5.2.5'	RNA_biosynthesis.DNA-binding_transcriptional_regulation.zinc-coordinating_DNA-binding_domain.AS2/LOB_transcription_factor	AS2/LOB_transcription_factor_&_original_description:_none
HORVU.MOREX.r3.7HG0688040	32.6061	2.12943	0.582006	3.65878	0.000253416	0.00670373	DUF241_domain_protein,_putative_(DUF241)	NA	PF03087	IPR004320_______	'35.2'	No_Mercator4_annotation.no_other_annotation_available	not_classified_&_original_description:_none
HORVU.MOREX.r3.5HG0502470	138.428	2.12447	0.387456	5.48313	4.17871e-08	2.96945e-06	SAUR-like_auxin-responsive_protein_family	NA	PF02519	IPR003676________	'35.2'	No_Mercator4_annotation.no_other_annotation_available	not_classified_&_original_description:_none
HORVU.MOREX.r3.6HG0632940	48.9138	2.11633	0.453366	4.66804	3.04091e-06	0.000145487	DNA_replication_protein	GO:0006260	NA	NA_________	'35.2'	No_Mercator4_annotation.no_other_annotation_available	not_classified_&_original_description:_none
HORVU.MOREX.r3.7HG0663550	116.42	2.10826	0.385246	5.47249	4.43762e-08	3.12281e-06	Glycosyltransferase	GO:0008152,GO:0016740,GO:0016757,GO:0016758	PF00201	IPR002213___________	'50.2.4'	Enzyme_classification.EC_2_transferases.EC_2-4_glycosyltransferase	EC_2.4_glycosyltransferase_&_original_description:_none
HORVU.MOREX.r3.1HG0057960	2557.86	2.10824	0.137369	15.3473	3.69203e-53	4.46012e-50	Homeobox-leucine_zipper_family_protein	GO:0003677,GO:0003700,GO:0005634,GO:0006355,GO:0043565	PF04618,PF02183,PF00046	IPR009057,IPR006712,IPR003106,IPR001356________	'15.5.3.1	RNA_biosynthesis.DNA-binding_transcriptional_regulation.helix-turn-helix_DNA-binding_domain.HOMEO_domain.HD-ZIP_I/II-type_transcription_factor	HD-ZIP_I/II-type_transcription_factor_&_original_description:_none
HORVU.MOREX.r3.7HG0750760	114.936	2.10284	0.341625	6.15542	7.48808e-10	6.95839e-08	Ring_finger_protein	GO:0016020,GO:0016021	PF13639	IPR001841_________	'19.2.2.8.1	Protein_homeostasis.ubiquitin-proteasome_system.ubiquitin-fold_protein_conjugation.RING_E3_ubiquitin_ligase_activities.RING-H2-class.ATL-subclass_E3_ubiquitin_ligase	RING-H2-class_ATL-subclass_E3_ubiquitin_ligase_&_original_description:_none
HORVU.MOREX.r3.2HG0188040	210.281	2.09944	0.338376	6.20446	5.48854e-10	5.21735e-08	DUF241_domain_protein_(DUF241)	NA	PF03087	IPR004320________	'35.2'	No_Mercator4_annotation.no_other_annotation_available	not_classified_&_original_description:_none
HORVU.MOREX.r3.5HG0502460	70.5146	2.09427	0.46194	4.53364	5.79764e-06	0.000258204	SAUR-like_auxin-responsive_protein_family	NA	PF02519	IPR003676________	'35.2'	No_Mercator4_annotation.no_other_annotation_available	not_classified_&_original_description:_none
HORVU.MOREX.r3.3HG0235720	123.629	2.08349	0.604792	3.44497	0.000571116	0.0128315	FMN-dependent_NADPH-azoreductase	GO:0005829,GO:0010181,GO:0016491,GO:0042802,GO:0052873,GO:0055114	PF03358	IPR029039,IPR005025__________	'35.2'	No_Mercator4_annotation.no_other_annotation_available	not_classified_&_original_description:_none
HORVU.MOREX.r3.2HG0204080	51.4417	2.08172	0.686687	3.03154	0.00243314	0.04081	Peroxidase	GO:0004601,GO:0005576,GO:0006979,GO:0016491,GO:0020037,GO:0042744,GO:0046872,GO:0055114,GO:0098869	PF00141	IPR010255,IPR002016___________	'50.1.	Enzyme_classification.EC_1_oxidoreductases.EC_1-11_oxidoreductase_acting_on_peroxide_as_acceptor	EC_1.11_oxidoreductase_acting_on_peroxide_as_acceptor_&_original_description:_none
HORVU.MOREX.r3.1HG0073100	133.034	2.07932	0.356765	5.82825	5.60106e-09	4.53608e-07	membrane-associated_kinase_regulator	NA	NA	NA_________	'35.2'	No_Mercator4_annotation.no_other_annotation_available	not_classified_&_original_description:_none
HORVU.MOREX.r3.5HG0486320	37.9092	2.05285	0.495339	4.14434	3.40798e-05	0.0012259	basic_helix-loop-helix_(bHLH)_DNA-binding_superfamily_protein	NA	PF00010	IPR011598,IPR011598______	'15.5.1.2.18'	RNA_biosynthesis.DNA-binding_transcriptional_regulation.basic_DNA-binding_domain.basic_helix-loop-helix_(bHLH)_domain.bHLH_class-VIIIb_transcription_factor	bHLH_class-VIIIb_transcription_factor_&_original_description:_none
HORVU.MOREX.r3.1HG0065960	114.561	2.04812	0.316933	6.46231	1.03114e-10	1.07927e-08	vacuolar_iron_transporter_(VIT)_family_protein	NA	NA	NA______	'11.5.2.2'	Phytohormone_action.ethylene.perception_and_signal_transduction.signal_modulator_*(ARGOS)	ethylene_signal_modulator_*(ARGOS)_&_original_description:_none
HORVU.MOREX.r3.1HG0069410	277.423	2.03445	0.387144	5.25502	1.4801e-07	9.45211e-06	Aldehyde_dehydrogenase	GO:0008152,GO:0016491,GO:0016620,GO:0055114	PF00171	IPR015590,IPR016161__________	'50.1.2'	Enzyme_classification.EC_1_oxidoreductases.EC_1-2_oxidoreductase_acting_on_aldehyde_or_oxo_group_of_donor	EC_1.2_oxidoreductase_acting_on_aldehyde_or_oxo_group_of_donor_&_original_description:_none
HORVU.MOREX.r3.5HG0504280	72.7409	2.03222	0.525691	3.86581	0.000110723	0.00334047	Ring_finger_protein	GO:0016020,GO:0016021	PF13639	IPR001841_________	'35.2'	No_Mercator4_annotation.no_other_annotation_available	not_classified_&_original_description:_none
HORVU.MOREX.r3.3HG0219290	17917.9	2.01884	0.21645	9.32706	1.08852e-20	3.39349e-18	WAT1-related_protein	GO:0016020,GO:0016021,GO:0022857,GO:0055085	PF00892,PF00892	IPR000620,IPR000620__________	'24.2.1.5'	Solute_transport.carrier-mediated_transport.DMT_superfamily.solute_transporter_*(UmamiT)	solute_transporter_*(UmamiT)_&_original_description:_none
HORVU.MOREX.r3.5HG0528750	13.9516	2.01574	0.669965	3.00872	0.00262353	0.0432427	ATP-dependent_dethiobiotin_synthetase_BioD	GO:0000166,GO:0000287,GO:0004141,GO:0005524,GO:0005737,GO:0009102,GO:0016874,GO:0046872	NA	NA________	'35.2'	No_Mercator4_annotation.no_other_annotation_available	not_classified_&_original_description:_none
HORVU.MOREX.r3.1HG0064800	91.9716	2.00598	0.655122	3.062	0.00219863	0.0380566	WAT1-related_protein	NA	PF00892,PF00892	IPR000620,IPR000620__________	'24.2.1.5'	Solute_transport.carrier-mediated_transport.DMT_superfamily.solute_transporter_*(UmamiT)	solute_transporter_*(UmamiT)_&_original_description:_none
HORVU.MOREX.r3.3HG0297000	182.675	2.00591	0.351187	5.71181	1.1178e-08	8.66538e-07	LURP-one-like_protein	NA	PF04525	IPR007612,IPR025659__________	'35.2'	No_Mercator4_annotation.no_other_annotation_available	not_classified_&_original_description:_none
HORVU.MOREX.r3.3HG0302280	197.03	2.00272	0.288699	6.93706	4.00353e-12	5.32452e-10	Two-component_response_regulator	GO:0003677,GO:0005634,GO:0006351,GO:0006355	PF00249	IPR006447,IPR009057,IPR001005_________	'35.2'	No_Mercator4_annotation.no_other_annotation_available	not_classified_&_original_description:_none
HORVU.MOREX.r3.1HG0050140	986.948	1.99675	0.239403	8.34057	7.39319e-17	1.62387e-14	Plant_invertase/pectin_methylesterase_inhibitor_superfamily_protein,_putative	GO:0004857,GO:0043086	PF04043	IPR006501,IPR006501,IPR006501_____	'21.3.1.2.2'	Cell_wall_organisation.pectin.homogalacturonan.modification_and_degradation.pectin_methylesterase_inhibitor	pectin_methylesterase_inhibitor_&_original_description:_none
HORVU.MOREX.r3.6HG0610050	105.203	1.9863	0.658401	3.01685	0.00255417	0.0423402	Translation_initiation_factor_IF-2	GO:0000166,GO:0003743,GO:0003924,GO:0005525,GO:0005622,GO:0005737,GO:0006412,GO:0006413	NA	NA________	'35.2'	No_Mercator4_annotation.no_other_annotation_available	not_classified_&_original_description:_none
HORVU.MOREX.r3.6HG0568750	145.254	1.98435	0.357133	5.55634	2.75484e-08	2.01695e-06	N-acetyltransferase,_putative	GO:0016740	PF00583	IPR016181,IPR016181,IPR000182__________	'35.2'	No_Mercator4_annotation.no_other_annotation_available	not_classified_&_original_description:_none
HORVU.MOREX.r3.2HG0176420	237.882	1.98196	0.251557	7.87877	3.30622e-15	6.22451e-13	Bag_family_molecular_chaperone_regulator_2	NA	PF00240	IPR000626,IPR029071______	'35.2'	No_Mercator4_annotation.no_other_annotation_available	not_classified_&_original_description:_none
HORVU.MOREX.r3.6HG0606570	45.458	1.96514	0.535681	3.66849	0.000243984	0.0064838	Ubiquinol_oxidase	NA	PF01786	IPR002680__________	'2.4.2.2'	Cellular_respiration.oxidative_phosphorylation.alternative_NAD(P)H_dehydrogenase_activities.alternative_oxidase_*(AOx)	alternative_oxidase_*(AOx)_&_original_description:_none
HORVU.MOREX.r3.6HG0600140	214.774	1.96426	0.313241	6.27077	3.59271e-10	3.49541e-08	bZIP_transcription_factor_(DUF630_and_DUF632)	NA	PF04783,PF04782	IPR006868,IPR006867______	'35.2'	No_Mercator4_annotation.no_other_annotation_available	not_classified_&_original_description:_none
HORVU.MOREX.r3.4HG0344730	2384.96	1.9638	0.262216	7.48925	6.92692e-14	1.10957e-11	Protein_NRT1/_PTR_FAMILY_1.1	GO:0005886,GO:0015706,GO:0016020,GO:0016021,GO:0022857,GO:0055085,GO:0080054	PF00854	IPR020846,IPR020846,IPR000109_______	'24.2.2.9'	Solute_transport.carrier-mediated_transport.MFS_superfamily.anion_transporter_*(NRT1/PTR)	anion_transporter_*(NRT1/PTR)_&_original_description:_none
HORVU.MOREX.r3.3HG0236450	18.309	1.95568	0.581744	3.36175	0.0007745	0.0164627	1-aminocyclopropane-1-carboxylate_synthase	GO:0003824,GO:0009058,GO:0030170	PF00155	IPR004839,IPR015424__________	'11.5.1	Phytohormone_action.ethylene.biosynthesis.1-aminocyclopropane-1-carboxylate_(ACC)_synthase	1-aminocyclopropane-1-carboxylate_(ACC)_synthase_&_original_description:_none
HORVU.MOREX.r3.7HG0721080	248.819	1.95032	0.232226	8.39838	4.52683e-17	1.02536e-14	Zinc_finger,_B-box	GO:0005622,GO:0008270	PF00643	IPR000315_________	'15.5.4.5.4'	RNA_biosynthesis.DNA-binding_transcriptional_regulation.other_all-alpha-helix_DNA-binding_domain.BBX_family.class-IV_transcription_factor	BBX_class-IV_transcription_factor_&_original_description:_none
HORVU.MOREX.r3.5HG0433230	72.1788	1.94717	0.432971	4.49723	6.88441e-06	0.00030015	PGR5-LIKE_A	NA	NA	NA__________	'35.2'	No_Mercator4_annotation.no_other_annotation_available	not_classified_&_original_description:_none
HORVU.MOREX.r3.3HG0284930	351.32	1.94691	0.294921	6.60147	4.07109e-11	4.7514e-09	Auxin_efflux_carrier_component	GO:0005783,GO:0009555,GO:0009734,GO:0010252,GO:0010315,GO:0016020,GO:0016021,GO:0055085	PF03547	IPR004776,IPR014024________	'24.2.5.2	Solute_transport.carrier-mediated_transport.BART_superfamily.AEC_family.auxin_efflux_transporter_*(PIN)	auxin_efflux_transporter_*(PIN)_&_original_description:_none
HORVU.MOREX.r3.5HG0458770	769.466	1.94652	0.236765	8.22134	2.01247e-16	4.16769e-14	B3_domain-containing_protein	GO:0003677,GO:0005634,GO:0006351,GO:0006355	PF02362	IPR003340,IPR015300_________	'15.5.9.3'	RNA_biosynthesis.DNA-binding_transcriptional_regulation.beta-barrel_DNA-binding_domain.RAV-NGATHA_transcription_factor	RAV-NGATHA_transcription_factor_&_original_description:_none
HORVU.MOREX.r3.3HG0284030	1795.04	1.93703	0.172233	11.2465	2.4089e-29	1.42533e-26	Cytokinin_riboside_5'-monophosphate_phosphoribohydrolase	GO:0009691,GO:0016787	PF03641	IPR005269,IPR031100________	'11.4.1.3'	Phytohormone_action.cytokinin.biosynthesis.cytokinin_phosphoribohydrolase_*(LOG)	cytokinin_phosphoribohydrolase_*(LOG)_&_original_description:_none
HORVU.MOREX.r3.3HG0218760	2772.11	1.93163	0.223844	8.62937	6.16917e-18	1.51579e-15	Beta-glucosidase	GO:0004553,GO:0005975	PF00232	IPR001360,IPR017853___________	'28.1.1.9	Plant_reproduction.gametogenesis.male_gametophyt.intine_formation.beta-glucosidase_*(BGLU43/44)	beta-glucosidase_involved_in_pollen_intine_formation_&_original_description:_none
HORVU.MOREX.r3.1HG0091990	60.0167	1.91982	0.641508	2.99267	0.00276545	0.0450949	RADIALIS-like_transcription_factor	GO:0003677,GO:0005634	PF00249	IPR001005,IPR009057_________	'15.5.3.2	RNA_biosynthesis.DNA-binding_transcriptional_regulation.helix-turn-helix_DNA-binding_domain.tryptophan-cluster_structure.RADIALIS-type_transcription_factor	RADIALIS-type_transcription_factor_&_original_description:_none
HORVU.MOREX.r3.5HG0441320	116.397	1.91908	0.354632	5.41147	6.25096e-08	4.25432e-06	Rotundifolia-like_protein	NA	PF08137	IPR012552__________	'11.11.1.6	Phytohormone_action.signalling_peptides.NCRP_(non-cysteine-rich-peptide)_category.DVL/ROT-peptide_activity.DVL/RTFL-precursor_polypeptide	DVL/RTFL_precursor_polypeptide_&_original_description:_none
HORVU.MOREX.r3.4HG0344550	126.739	1.91877	0.412692	4.64939	3.32913e-06	0.000156691	UPF0496_protein_4	NA	PF03087	IPR004320_________	'35.2'	No_Mercator4_annotation.no_other_annotation_available	not_classified_&_original_description:_none
HORVU.MOREX.r3.2HG0193790	218.011	1.91401	0.546021	3.50538	0.000455958	0.0106182	Protease_inhibitor/seed_storage/lipid_transfer_protein_family_protein	GO:0006508,GO:0008233	PF14368	IPR016140,IPR016140_____	'35.2'	No_Mercator4_annotation.no_other_annotation_available	not_classified_&_original_description:_none
HORVU.MOREX.r3.5HG0509090	2012.74	1.91123	0.275289	6.94265	3.84824e-12	5.1894e-10	Auxin-responsive_protein	NA	PF02309	IPR033389__________	'11.2.2.2'	Phytohormone_action.auxin.perception_and_signal_transduction.transcriptional_repressor_*(IAA/AUX)	transcriptional_repressor_*(IAA/AUX)_&_original_description:_none
HORVU.MOREX.r3.5HG0472130	220.637	1.90698	0.201748	9.45229	3.31495e-21	1.09216e-18	Rotundifolia-like_protein	NA	PF08137	IPR012552__________	'11.11.1.6	Phytohormone_action.signalling_peptides.NCRP_(non-cysteine-rich-peptide)_category.DVL/ROT-peptide_activity.DVL/RTFL-precursor_polypeptide	DVL/RTFL_precursor_polypeptide_&_original_description:_none
HORVU.MOREX.r3.4HG0382790	1880.53	1.90683	0.172932	11.0264	2.84936e-28	1.44932e-25	cAMP-regulated_phosphoprotein-like_protein	GO:0016020,GO:0016021	PF04667	IPR006760_________	'35.2'	No_Mercator4_annotation.no_other_annotation_available	not_classified_&_original_description:_none
HORVU.MOREX.r3.2HG0189890	197.102	1.90312	0.387791	4.90758	9.22056e-07	5.08235e-05	Homeobox-leucine_zipper_family_protein	GO:0003677,GO:0003700,GO:0005634,GO:0006355,GO:0043565	PF02183,PF00046	IPR003106,IPR009057,IPR001356________	'15.5.3.1	RNA_biosynthesis.DNA-binding_transcriptional_regulation.helix-turn-helix_DNA-binding_domain.HOMEO_domain.HD-ZIP_I/II-type_transcription_factor	HD-ZIP_I/II-type_transcription_factor_&_original_description:_none
HORVU.MOREX.r3.7HG0706260	260.577	1.87428	0.351997	5.32469	1.01125e-07	6.61831e-06	Auxin-responsive_protein	GO:0005634,GO:0006351,GO:0006355,GO:0009734	PF02309	IPR033389__________	'11.2.2.2'	Phytohormone_action.auxin.perception_and_signal_transduction.transcriptional_repressor_*(IAA/AUX)	transcriptional_repressor_*(IAA/AUX)_&_original_description:_none
HORVU.MOREX.r3.7HG0727840	31.0636	1.87055	0.632914	2.95545	0.00312213	0.0495727	BZIP_transcription_factor	GO:0003700,GO:0006355	PF07716	IPR004827_________	'15.5.1.1.6'	RNA_biosynthesis.DNA-binding_transcriptional_regulation.basic_DNA-binding_domain.basic_leucine_zipper_(bZIP)_domain.bZIP_class-F_transcription_factor	bZIP_class-F_transcription_factor_&_original_description:_none
HORVU.MOREX.r3.4HG0333320	396.224	1.85526	0.253358	7.32269	2.43058e-13	3.65128e-11	SAUR-like_auxin-responsive_protein_family	NA	PF02519	IPR003676________	'35.2'	No_Mercator4_annotation.no_other_annotation_available	not_classified_&_original_description:_none
HORVU.MOREX.r3.5HG0433240	807.942	1.84627	0.24917	7.40966	1.26626e-13	1.9528e-11	Light-inducible_protein_CPRF2	GO:0003700,GO:0006355	PF12498	IPR020983_________	'35.2'	No_Mercator4_annotation.no_other_annotation_available	not_classified_&_original_description:_none
HORVU.MOREX.r3.7HG0674680	1355.67	1.84542	0.445104	4.14605	3.38259e-05	0.00121828	Peroxidase	GO:0004601,GO:0005576,GO:0006979,GO:0016491,GO:0020037,GO:0042744,GO:0046872,GO:0055114,GO:0098869	PF00141	IPR002016,IPR010255___________	'50.1.	Enzyme_classification.EC_1_oxidoreductases.EC_1-11_oxidoreductase_acting_on_peroxide_as_acceptor	EC_1.11_oxidoreductase_acting_on_peroxide_as_acceptor_&_original_description:_none
HORVU.MOREX.r3.7HG0704110	2455	1.84113	0.0924296	19.9192	2.77199e-88	2.00921e-84	Bifunctional_uridylyltransferase/uridylyl-removing_enzyme	GO:0003824,GO:0006807,GO:0008152,GO:0008773,GO:0016740,GO:0016779,GO:0016787	PF01842,PF01842	IPR002912,IPR002912_________	'35.2'	No_Mercator4_annotation.no_other_annotation_available	not_classified_&_original_description:_none
HORVU.MOREX.r3.3HG0295610	2599.72	1.83413	0.116443	15.7513	6.72958e-56	8.86867e-53	F-box_family_protein-like	NA	PF00646	IPR001810,IPR001810_________	'19.2.2.12.3.3.32'	Protein_homeostasis.ubiquitin-proteasome_system.ubiquitin-fold_protein_conjugation.CULLIN-based_E3_ubiquitin_ligase_activities.CUL1-based/SCF_E3_ubiquitin_ligase_complexes.F-BOX_substrate_adaptor_component_activities.substrate_adaptor	substrate_adaptor_of_SCF_E3_ubiquitin_ligase_complex_&_original_description:_none
HORVU.MOREX.r3.5HG0488200	1233.06	1.82702	0.163033	11.2064	3.79173e-29	2.19867e-26	Peroxidase	GO:0004601,GO:0005576,GO:0005829,GO:0006979,GO:0009505,GO:0009809,GO:0010228,GO:0016491,GO:0020037,GO:0042744,GO:0046872,GO:0055114,GO:0098869	PF00141	IPR010255,IPR002016___________	'50.1.	Enzyme_classification.EC_1_oxidoreductases.EC_1-11_oxidoreductase_acting_on_peroxide_as_acceptor	EC_1.11_oxidoreductase_acting_on_peroxide_as_acceptor_&_original_description:_none
HORVU.MOREX.r3.4HG0418180	114.504	1.80937	0.409568	4.41776	9.97306e-06	0.000414253	Heat_shock_transcription_factor	GO:0003677,GO:0003700,GO:0005634,GO:0006355,GO:0043565	PF00447	IPR000232,IPR011991________	'15.5.3.4'	RNA_biosynthesis.DNA-binding_transcriptional_regulation.helix-turn-helix_DNA-binding_domain.HSF_transcription_factor	HSF_transcription_factor_&_original_description:_none
HORVU.MOREX.r3.2HG0124760	64.9576	1.80677	0.543519	3.32422	0.000886672	0.0184282	RING/U-box_superfamily_protein	NA	PF13639	IPR001841_________	'35.2'	No_Mercator4_annotation.no_other_annotation_available	not_classified_&_original_description:_none
HORVU.MOREX.r3.1HG0052060	373.761	1.80347	0.261091	6.90746	4.93394e-12	6.41478e-10	transcription_repressor	NA	PF04844	IPR006458,IPR006458__________	'15.6.2'	RNA_biosynthesis.transcriptional_co-regulation.OVATE_transcriptional_co-regulator_*(OFP)	transcriptional_co-regulator_*(OFP)_&_original_description:_none
HORVU.MOREX.r3.3HG0302500	143.503	1.79947	0.269723	6.67155	2.53108e-11	3.04496e-09	WRKY_transcription_factor	GO:0003677,GO:0003700,GO:0005634,GO:0006351,GO:0006355,GO:0043565	PF03106	IPR003657,IPR003657_________	'15.5.7.5	RNA_biosynthesis.DNA-binding_transcriptional_regulation.beta-hairpin_exposed_by_alpha/beta-scaffold_structure.WRKY_transcription_factor_activity.transcription_factor_*(WRKY)	transcription_factor_*(WRKY)_&_original_description:_none
HORVU.MOREX.r3.4HG0394170	264.776	1.7986	0.245266	7.33328	2.24582e-13	3.40906e-11	Cytochrome_P450,_putative	GO:0004497,GO:0005506,GO:0016020,GO:0016021,GO:0016491,GO:0016705,GO:0020037,GO:0046872,GO:0050597,GO:0055114	PF00067	IPR001128,IPR001128_________	'50.1.13'	Enzyme_classification.EC_1_oxidoreductases.EC_1-14_oxidoreductase_acting_on_paired_donor_with_incorporation_or_reduction_of_molecular_oxygen	EC_1.14_oxidoreductase_acting_on_paired_donor_with_incorporation_or_reduction_of_molecular_oxygen_&_original_description:_none
HORVU.MOREX.r3.6HG0618090	324.507	1.79246	0.235994	7.59534	3.06988e-14	5.086e-12	Thioredoxin	GO:0005623,GO:0006662,GO:0015035,GO:0045454,GO:0055114	PF00085	IPR013766,IPR012336___________	'10.3.3.9'	Redox_homeostasis.thiol-based_redox_regulation.thioredoxin_activities.plastidial_thioredoxin_*(TrxL2)	plastidial_thioredoxin_*(TrxL2)_&_original_description:_none
HORVU.MOREX.r3.7HG0688230	34.2237	1.78346	0.484882	3.67814	0.000234943	0.00626075	Lipoprotein_NlpI	GO:0005886,GO:0007049,GO:0016020,GO:0051301	NA	NA__________	'35.2'	No_Mercator4_annotation.no_other_annotation_available	not_classified_&_original_description:_none
HORVU.MOREX.r3.2HG0193840	538.543	1.78011	0.435184	4.09047	4.30495e-05	0.00148765	Protease_inhibitor/seed_storage/lipid_transfer_protein_family_protein	GO:0006508,GO:0008233	PF14368	IPR016140,IPR016140_____	'35.2'	No_Mercator4_annotation.no_other_annotation_available	not_classified_&_original_description:_none
HORVU.MOREX.r3.6HG0574910	93.2905	1.77613	0.493554	3.59865	0.000319874	0.00807147	root_meristem_growth_factor	NA	NA	NA________	'11.11.1.7	Phytohormone_action.signalling_peptides.NCRP_(non-cysteine-rich-peptide)_category.GLV/RGF/CLEL-peptide_activity.RGF-precursor_polypeptide	RGF_precursor_polypeptide_&_original_description:_none
HORVU.MOREX.r3.4HG0400950	195.333	1.77591	0.204804	8.67128	4.27275e-18	1.05987e-15	3-hydroxybenzoate_6-hydroxylase_1	GO:0071949	PF01494	IPR002938,IPR023753,IPR023753_________	'50.1.13'	Enzyme_classification.EC_1_oxidoreductases.EC_1-14_oxidoreductase_acting_on_paired_donor_with_incorporation_or_reduction_of_molecular_oxygen	EC_1.14_oxidoreductase_acting_on_paired_donor_with_incorporation_or_reduction_of_molecular_oxygen_&_original_description:_none
HORVU.MOREX.r3.7HG0676420	147.292	1.76882	0.463402	3.81703	0.000135067	0.00392385	Phosphate_transporter_PHO1-like_protein	GO:0016020,GO:0016021	PF03124,PF03105,PF03105	IPR004342,IPR004331,IPR004331________	'25.3.2.2'	Nutrient_uptake.phosphorus_assimilation.phosphate_uptake.phosphate_transporter_*(PHO1)	phosphate_transporter_*(PHO1)_&_original_description:_none
HORVU.MOREX.r3.1HG0076550	507.497	1.75565	0.22962	7.6459	2.07495e-14	3.51808e-12	Oxidative_stress_3,_putative_isoform_2	NA	NA	NA______	'27.3.4'	Multi-process_regulation.SnRK1-kinase_regulatory_system.regulatory_protein_*(SKIN/OXS3)_of_SnRK1_complex	regulatory_protein_*(SKIN/OXS3)_of_SnRK1_complex_&_original_description:_none
HORVU.MOREX.r3.7HG0658720	26.2158	1.74904	0.491099	3.56148	0.000368765	0.00899211	DUF868_family_protein	NA	PF05910	IPR008586_________	'35.2'	No_Mercator4_annotation.no_other_annotation_available	not_classified_&_original_description:_none
HORVU.MOREX.r3.4HG0398360	96.8579	1.7423	0.42725	4.07795	4.54349e-05	0.00155514	N-acetyltransferase,_putative	GO:0016740	PF00583	IPR000182,IPR016181__________	'35.2'	No_Mercator4_annotation.no_other_annotation_available	not_classified_&_original_description:_none
HORVU.MOREX.r3.5HG0500670	786.745	1.73916	0.25013	6.95302	3.57544e-12	4.84406e-10	cotton_fiber_protein	NA	PF05553	IPR008480_________	'35.2'	No_Mercator4_annotation.no_other_annotation_available	not_classified_&_original_description:_none
HORVU.MOREX.r3.4HG0343140	981.433	1.73149	0.281675	6.14712	7.89018e-10	7.30862e-08	Dof_zinc_finger_protein	GO:0003677,GO:0005634,GO:0006355	PF02701	IPR003851________	'15.5.2.3'	RNA_biosynthesis.DNA-binding_transcriptional_regulation.zinc-coordinating_DNA-binding_domain.DOF_transcription_factor	DOF_transcription_factor_&_original_description:_none
HORVU.MOREX.r3.4HG0390520	210.758	1.73125	0.367905	4.7057	2.52992e-06	0.000123902	PTS_system_EIIBC_component_MW0166	GO:0005886,GO:0008643,GO:0008982,GO:0009401,GO:0016020,GO:0016021,GO:0016301,GO:0016310,GO:0016740,GO:0034219	NA	NA_______	'35.2'	No_Mercator4_annotation.no_other_annotation_available	not_classified_&_original_description:_none
HORVU.MOREX.r3.3HG0285940	457.532	1.72858	0.225623	7.66137	1.8396e-14	3.13739e-12	ABC_transporter_B_family_protein	GO:0000166,GO:0005524,GO:0016020,GO:0016021,GO:0016887,GO:0042626,GO:0055085	PF00005,PF00005,PF00664,PF00664	IPR003439,IPR003439,IPR027417,IPR011527,IPR011527,IPR011527,IPR011527,IPR027417_______	'24.1.3.1	Solute_transport.primary_active_transport.ABC_superfamily.ABC1_family.subfamily_ABCB_transporter	subfamily_ABCB_transporter_&_original_description:_none
HORVU.MOREX.r3.6HG0615220	86.0999	1.72314	0.453586	3.79894	0.000145318	0.00415913	Hexosyltransferase	GO:0000139,GO:0005794,GO:0016757,GO:0045489,GO:0047262,GO:0071555	PF01501	IPR029044,IPR002495___________	'50.2.4'	Enzyme_classification.EC_2_transferases.EC_2-4_glycosyltransferase	EC_2.4_glycosyltransferase_&_original_description:_none
HORVU.MOREX.r3.5HG0522160	64.8552	1.71481	0.561825	3.05221	0.00227164	0.0389253	Calcium-binding_EF-hand	GO:0005509	PF13499	IPR011992,IPR002048__________	'27.8.3.3'	Multi-process_regulation.calcium-dependent_signalling.SnRK2-interacting_calcium_sensor_activities.SRC1-clade_calcium_sensor	SRC1-clade_calcium_sensor_&_original_description:_none
HORVU.MOREX.r3.6HG0567190	578.45	1.70397	0.173024	9.84819	6.97927e-23	2.73446e-20	SAUR-like_auxin-responsive_protein_family	NA	PF02519	IPR003676________	'35.2'	No_Mercator4_annotation.no_other_annotation_available	not_classified_&_original_description:_none
HORVU.MOREX.r3.1HG0064710	240.491	1.70163	0.347172	4.90142	9.51455e-07	5.22453e-05	Fantastic_four-like_protein	NA	PF11250	IPR021410_________	'35.2'	No_Mercator4_annotation.no_other_annotation_available	not_classified_&_original_description:_none
HORVU.MOREX.r3.2HG0172350	780.387	1.68512	0.179008	9.41364	4.79268e-21	1.56128e-18	WEB_family_protein,_chloroplastic	NA	NA	NA________	'35.2'	No_Mercator4_annotation.no_other_annotation_available	not_classified_&_original_description:_none
HORVU.MOREX.r3.4HG0366920	313.766	1.68285	0.325364	5.17222	2.31334e-07	1.44238e-05	Far_upstream_element-binding_protein	GO:0003676,GO:0003723	NA	NA________	'35.2'	No_Mercator4_annotation.no_other_annotation_available	not_classified_&_original_description:_none
HORVU.MOREX.r3.2HG0214210	74.999	1.66694	0.306303	5.44213	5.26475e-08	3.6343e-06	Endoglucanase	GO:0000272,GO:0003824,GO:0004553,GO:0005975,GO:0008152,GO:0008810,GO:0016787,GO:0016798,GO:0030245,GO:0030246	PF09478,PF00759,PF12796	IPR008928,IPR019028,IPR020683,IPR001701,IPR020683___________	'21.1.3.2'	Cell_wall_organisation.cellulose.cellulose_modification.class-C_endo-1,4-beta-glucanase	class-C_endo-1,4-beta-glucanase_&_original_description:_none
HORVU.MOREX.r3.4HG0383510	590.234	1.66307	0.180794	9.19873	3.62212e-20	1.05016e-17	Chaperone_protein_dnaJ	NA	PF00226	IPR001623,IPR001623_________	'35.2'	No_Mercator4_annotation.no_other_annotation_available	not_classified_&_original_description:_none
HORVU.MOREX.r3.3HG0234950	500.5	1.66209	0.17674	9.40418	5.24386e-21	1.68928e-18	Multidrug_resistance_3	GO:0016020,GO:0016021	NA	NA_________	'35.2'	No_Mercator4_annotation.no_other_annotation_available	not_classified_&_original_description:_none
HORVU.MOREX.r3.6HG0599830	403.027	1.64924	0.382848	4.30782	1.64873e-05	0.00064772	WRKY_transcription_factor	GO:0003677,GO:0003700,GO:0005634,GO:0006351,GO:0006355,GO:0043565	PF03106	IPR003657,IPR003657_________	'15.5.7.5	RNA_biosynthesis.DNA-binding_transcriptional_regulation.beta-hairpin_exposed_by_alpha/beta-scaffold_structure.WRKY_transcription_factor_activity.transcription_factor_*(WRKY)	transcription_factor_*(WRKY)_&_original_description:_none
HORVU.MOREX.r3.2HG0133450	2985.81	1.64664	0.302382	5.44557	5.16387e-08	3.57317e-06	Remorin	NA	PF03763	IPR005516___________	'35.2'	No_Mercator4_annotation.no_other_annotation_available	not_classified_&_original_description:_none
HORVU.MOREX.r3.5HG0426240	1116.25	1.64352	0.189069	8.6927	3.53919e-18	8.92275e-16	Core-2/I-branching_beta-1,6-N-acetylglucosaminyltransferase_family_protein	GO:0008375,GO:0009506,GO:0016020,GO:0016740,GO:0016757	PF02485	IPR003406________	'35.2'	No_Mercator4_annotation.no_other_annotation_available	not_classified_&_original_description:_none
HORVU.MOREX.r3.5HG0513640	19.6551	1.64223	0.496987	3.30438	0.000951883	0.0194924	Serine/threonine-protein_phosphatase_7_long_form	NA	PF10536	IPR019557_______	'35.2'	No_Mercator4_annotation.no_other_annotation_available	not_classified_&_original_description:_none
HORVU.MOREX.r3.3HG0309780	338.157	1.64174	0.295173	5.56196	2.66756e-08	1.95799e-06	RING/U-box_superfamily_protein	NA	NA	NA_________	'35.2'	No_Mercator4_annotation.no_other_annotation_available	not_classified_&_original_description:_none
HORVU.MOREX.r3.2HG0154630	180.388	1.6369	0.368459	4.44255	8.89009e-06	0.000375729	HTH-type_transcriptional_regulator	NA	PF14009	IPR025322_________	'35.2'	No_Mercator4_annotation.no_other_annotation_available	not_classified_&_original_description:_none
[truncated: 1,605 more rows]

## Sheet: Table_S1C
Table S1C List of genes differentially expressed in the stem base of barley seedlings after 9 h of CR induction by auxin.
[truncated: 1,567 more rows]

## Sheet: Table_S1D
Table S1D List of genes differentially expressed in the stem base of barley seedlings after 24 h of CR induction by auxin.
[truncated: 1,237 more rows]

[truncated: 2 more sheets: Table_S1E, Table_S1F]
