# Supplementary material for: Temporal regulation of gene expression during auxin-triggered crown root formation in barley: an integrated approach
Source: Plant Cell Physiol. 2025 Jul 13;66(9):1284–303. doi: 10.1093/pcp/pcaf077 (PMC12461856; doi:10.1093/pcp/pcaf077)
Supplement: pcp-2025-e-00050-File013_pcaf077 [file pcp-2025-e-00050-file013_pcaf077.xlsx]

## Sheet: Table_S2A
Table S2A Statistics on RNA-seq data.
Sample	Replicate	Number of PE reads	Mapped (%)	Assigned (%)
0 h	rep 1	2 x 46653301.0	93.07	71.07
	rep 2	2 x 40412708.0	93.88	79.424
	rep 3	2 x 40078755.0	95.22	74.0591
3 h	rep 1	2 x 38411534.0	94.66	58.801
	rep 2	2 x 39742870.0	94.67	80.0799
	rep 3	2 x 51940810.0	94.04	79.8711
6 h	rep 1	2 x 39311450.0	91.35	74.9551
	rep 2	2 x 48098615.0	94.21	76.1185
	rep 3	2 x 49423577.0	93.38	74.323
9 h	rep 1	2 x 36460371.0	94.5	72.1112
	rep 2	2 x 37361117.0	94.68	77.2871
	rep 3	2 x 40952485.0	93.84	75.0167
24 h	rep 1	2 x 40715319.0	95.22	61.0384
	rep 2	2 x 39030930.0	93.66	80.8313
	rep 3	2 x 34587946.0	93.47	78.5956

## Sheet: Table_S2B
Table S2B Statistics on ATAC-seq data.
Sample	Replicate	Number of PE reads	Estimated rate of duplication	Mapped (%)	Peak counts	Consensus Peak counts
0 h	rep 1	2 x 39422244.0	0.457725	95.7	62644	40962
	rep 2	2 x 54227962.0	0.47521	96.8	71770
	rep 3	2 x 44514625.0	0.569925	97.1	60095
3 h	rep 1	2 x 61275323.0	0.668941	97.4	62638	45760
	rep 2	2 x 69830722.0	0.621677	96.7	73138
	rep 3	2 x 50205002.0	0.635631	97.5	59829
6 h	rep 1	2 x 40830608.0	0.592497	96.5	56658	40145
	rep 2	2 x 42508275.0	0.594038	97.1	61447
	rep 3	2 x 64121762.0	0.641291	97.3	64257
9 h	rep 1	2 x 33434000.0	0.531203	96.9	62048	36397
	rep 2	2 x 33133860.0	0.606534	97.2	56281
	rep 3	2 x 31923696.0	0.62079	97.7	51566
24 h	rep 1	2 x 32143900.0	0.357705	95.8	60540	39579
	rep 2	2 x 42857262.0	0.449073	94.9	61064
	rep 3	2 x 36749429.0	0.521544	94.2	61330

## Sheet: Table_S2C
Table S2C Statistics on Differentially Accessible Regions (DARs).
Condition	Total number of DARs	Number of DARs w/o distal intergenic regions	Percent of DARs (w/o distal intergenic regions) annotated to DEGs
3h vs 0h	21	8	50
6h vs 0h	459	98	41
9h vs 0h	279	61	44
24h vs 0h	302	86	17

## Sheet: Table_S2D
Table S2D Statistics on DAP-seq data.
Sample	Replicate	Number of PE reads	Estimated rate of duplication	Mapped (%)	Peak counts	Consensus Peak counts
HvNAC013_0h	rep 1	2 x 34523279.0	0.25	90.92	158685	95779
	rep 2	2 x 25254534.0	0.28	90.87	137653
HvNAC013_3h	rep 1	2 x 23951965.0	0.25	91.14	147673	77690
	rep 2	2 x 28002657.0	0.27	86.78	121757
CBF12C_0h	rep 1	2 x 25981218.0	0.71	91.4	3594	586
	rep 2	2 x 33124425.0	0.95	90.79	7
CBF12C_6h	rep 1	2 x 22579284.0	0.88	89.56	12439	819
	rep 2	2 x 65615405.0	0.94	91.15	13371
