# Supplementary material for: Temporal regulation of gene expression during auxin-triggered crown root formation in barley: an integrated approach
Source: Plant Cell Physiol. 2025 Jul 13;66(9):1284–303. doi: 10.1093/pcp/pcaf077 (PMC12461856; doi:10.1093/pcp/pcaf077)
Supplement: pcp-2025-e-00050-File014_pcaf077 [file pcp-2025-e-00050-file014_pcaf077.xlsx]

## Sheet: Table_S3A
Table S3A GO term enrichment for genes differentially expressed in the stem base of barley at 3 h of CR induction by auxin.
Functional enrichment analyses of GO terms was performed by g:Profiler (Kolberg et al. 2023).
Enrichment of GO terms for genes upregulated at 3h.
Category	GO term description	GO term ID	Adjusted p-value
GO:MF	DNA-binding transcription factor activity	GO:0003700	8.87998e-06
GO:MF	transcription regulator activity	GO:0140110	2.67646e-05
GO:BP	response to auxin	GO:0009733	1.65201e-25
GO:BP	response to hormone	GO:0009725	9.08968e-24
GO:BP	response to endogenous stimulus	GO:0009719	9.88031e-24
GO:BP	response to organic substance	GO:0010033	8.55266e-23
GO:BP	response to chemical	GO:0042221	1.15161e-20
GO:BP	auxin-activated signaling pathway	GO:0009734	2.1864e-18
GO:BP	cellular response to auxin stimulus	GO:0071365	2.84888e-18
GO:BP	biological regulation	GO:0065007	7.98224e-17
GO:BP	regulation of RNA biosynthetic process	GO:2001141	7.92877e-16
GO:BP	regulation of DNA-templated transcription	GO:0006355	7.92877e-16
GO:BP	regulation of biological process	GO:0050789	1.10423e-15
GO:BP	regulation of RNA metabolic process	GO:0051252	3.21584e-15
GO:BP	regulation of nucleobase-containing compound metabolic process	GO:0019219	8.37458e-15
GO:BP	DNA-templated transcription	GO:0006351	2.06382e-14
GO:BP	hormone-mediated signaling pathway	GO:0009755	2.18456e-14
GO:BP	RNA biosynthetic process	GO:0032774	2.60802e-14
GO:BP	cellular response to hormone stimulus	GO:0032870	4.51432e-14
GO:BP	cellular response to endogenous stimulus	GO:0071495	4.88687e-14
GO:BP	regulation of nitrogen compound metabolic process	GO:0051171	6.18894e-14
GO:BP	regulation of primary metabolic process	GO:0080090	1.1747e-13
GO:BP	cellular response to organic substance	GO:0071310	3.26804e-13
GO:BP	cellular response to chemical stimulus	GO:0070887	3.61219e-13
GO:BP	regulation of cellular process	GO:0050794	6.06341e-13
GO:BP	regulation of gene expression	GO:0010468	1.04673e-11
GO:BP	regulation of macromolecule biosynthetic process	GO:0010556	1.24661e-11
GO:BP	regulation of cellular biosynthetic process	GO:0031326	1.99421e-11
GO:BP	regulation of biosynthetic process	GO:0009889	2.09452e-11
GO:BP	regulation of macromolecule metabolic process	GO:0060255	2.15826e-11
GO:BP	regulation of cellular metabolic process	GO:0031323	2.93904e-11
GO:BP	heterocycle biosynthetic process	GO:0018130	5.74761e-11
GO:BP	nucleobase-containing compound biosynthetic process	GO:0034654	7.08818e-11
GO:BP	regulation of metabolic process	GO:0019222	8.76903e-11
GO:BP	organic cyclic compound biosynthetic process	GO:1901362	4.90603e-10
GO:BP	aromatic compound biosynthetic process	GO:0019438	1.1966e-09
GO:BP	response to stimulus	GO:0050896	7.59076e-08
GO:BP	cellular nitrogen compound biosynthetic process	GO:0044271	1.24349e-07
GO:BP	multicellular organism development	GO:0007275	4.53434e-07
GO:BP	signal transduction	GO:0007165	7.1236e-07
GO:BP	signaling	GO:0023052	8.6502e-07
GO:BP	cell communication	GO:0007154	8.92526e-07
GO:BP	system development	GO:0048731	2.38486e-06
GO:BP	shoot system development	GO:0048367	2.80388e-06
GO:BP	plant organ development	GO:0099402	5.35388e-06
GO:BP	RNA metabolic process	GO:0016070	7.93656e-06
GO:BP	anatomical structure development	GO:0048856	1.04359e-05
GO:BP	multicellular organismal process	GO:0032501	4.45388e-05
GO:BP	developmental process	GO:0032502	6.46999e-05
GO:BP	gene expression	GO:0010467	0.000275883
GO:BP	root development	GO:0048364	0.000334043
GO:BP	root system development	GO:0022622	0.000334043
GO:BP	regulation of hormone levels	GO:0010817	0.000988454
GO:BP	cellular response to stimulus	GO:0051716	0.00110094
GO:BP	nucleic acid metabolic process	GO:0090304	0.00589127
GO:BP	macromolecule biosynthetic process	GO:0009059	0.0103241
GO:BP	hormone biosynthetic process	GO:0042446	0.010661
GO:BP	adventitious root development	GO:0048830	0.0115144
GO:BP	rhythmic process	GO:0009690	0.0260782
GO:BP		GO:0048511	0.0260782
GO:BP	hormone metabolic process	GO:0042445	0.0362124
GO:BP	cytokinin biosynthetic process	GO:0009691	0.0409567
GO:CC	nucleus	GO:0005634	5.99958e-09
Enrichment of GO terms for genes downregulated at 3h.
Category	GO term description	GO term ID	Adjusted p-value
GO:MF	DNA-binding transcription factor activity	GO:0003700	6.09162e-16
GO:MF	transcription regulator activity	GO:0140110	4.63775e-15
GO:MF	sequence-specific DNA binding	GO:0043565	1.66255e-08
GO:MF	RNA polymerase II cis-regulatory region sequence-specific DNA binding	GO:0000978	3.40074e-07
GO:MF	cis-regulatory region sequence-specific DNA binding	GO:0000987	6.10309e-06
GO:MF	DNA binding	GO:0003677	8.9797e-06
GO:MF	RNA polymerase II transcription regulatory region sequence-specific DNA binding	GO:0000977	0.000105168
GO:MF	transcription regulatory region nucleic acid binding	GO:0001067	0.00125713
GO:MF	transcription cis-regulatory region binding	GO:0000976	0.00125713
GO:MF	sequence-specific double-stranded DNA binding	GO:1990837	0.00181256
GO:MF	phosphatase activity	GO:0016791	0.00611945
GO:MF	phosphoric ester hydrolase activity	GO:0042578	0.0126676
GO:MF	protein serine/threonine phosphatase activity	GO:0004722	0.0230564
GO:MF	phosphoprotein phosphatase activity	GO:0004721	0.0337285
GO:BP	regulation of RNA metabolic process	GO:0051252	1.3274e-09
GO:BP	regulation of nucleobase-containing compound metabolic process	GO:0019219	2.96581e-09
GO:BP	regulation of RNA biosynthetic process	GO:2001141	4.08175e-09
GO:BP	regulation of DNA-templated transcription	GO:0006355	4.08175e-09
GO:BP	regulation of nitrogen compound metabolic process	GO:0051171	1.79244e-08
GO:BP	regulation of primary metabolic process	GO:0080090	3.05148e-08
GO:BP	regulation of biological process	GO:0050789	3.31465e-08
GO:BP	regulation of cellular process	GO:0050794	1.57497e-07
GO:BP	DNA-templated transcription	GO:0006351	1.62904e-07
GO:BP	RNA biosynthetic process	GO:0032774	1.95074e-07
GO:BP	biological regulation	GO:0065007	2.55285e-07
GO:BP	regulation of gene expression	GO:0010468	4.08761e-07
GO:BP	regulation of macromolecule biosynthetic process	GO:0010556	4.732e-07
GO:BP	regulation of cellular biosynthetic process	GO:0031326	7.00993e-07
GO:BP	regulation of biosynthetic process	GO:0009889	7.3033e-07
GO:BP	regulation of cellular metabolic process	GO:0031323	1.10651e-06
GO:BP	regulation of macromolecule metabolic process	GO:0060255	2.19372e-06
GO:BP	regulation of metabolic process	GO:0019222	2.7404e-06
GO:BP	nucleobase-containing compound biosynthetic process	GO:0034654	7.55388e-05
GO:BP	aromatic compound biosynthetic process	GO:0019438	0.000124894
GO:BP	response to abiotic stimulus	GO:0009628	0.000140767
GO:BP	heterocycle biosynthetic process	GO:0018130	0.000165442
GO:BP	organic cyclic compound biosynthetic process	GO:1901362	0.000347242
GO:BP	cellular nitrogen compound biosynthetic process	GO:0044271	0.00103223
GO:BP	cellular response to heat	GO:0034605	0.00154141
GO:BP	response to heat	GO:0009408	0.00201393
GO:BP	response to temperature stimulus	GO:0009266	0.00244228
GO:BP	response to oxygen-containing compound	GO:1901700	0.0119673
GO:BP	regulation of transcription by RNA polymerase II	GO:0006357	0.0213215
GO:BP	carotenoid biosynthetic process	GO:0016117	0.0236612
GO:BP	tetraterpenoid biosynthetic process	GO:0016109	0.0236612
GO:BP	RNA metabolic process	GO:0016070	0.024295
GO:BP	gene expression	GO:0010467	0.0374637
GO:CC	nucleus	GO:0005634	0.004013

## Sheet: Table_S3B
Table S3B GO term enrichment for genes differentially expressed in the stem base of barley at 6 h of CR induction by auxin.
Functional enrichment analyses of GO terms was performed by g:Profiler (Kolberg et al. 2023).
Enrichment of GO terms for genes upregulated at 6h.
Category	GO term description	GO term ID	Adjusted p-value
GO:MF	DNA-binding transcription factor activity	GO:0003700	3.65932e-07
GO:MF	transcription regulator activity	GO:0140110	8.00534e-07
GO:MF	DNA binding	GO:0003677	9.30165e-05
GO:MF	sequence-specific DNA binding	GO:0043565	0.00038314
GO:MF	cellulase activity	GO:0008810	0.00175964
GO:BP	response to hormone	GO:0009725	2.60262e-21
GO:BP	response to endogenous stimulus	GO:0009719	2.89394e-21
GO:BP	response to organic substance	GO:0010033	3.26332e-21
GO:BP	response to chemical	GO:0042221	2.53432e-18
GO:BP	response to auxin	GO:0009733	1.33968e-17
GO:BP	regulation of biological process	GO:0050789	2.19745e-16
GO:BP	biological regulation	GO:0065007	6.1055e-16
GO:BP	regulation of RNA biosynthetic process	GO:2001141	4.64359e-14
GO:BP	regulation of DNA-templated transcription	GO:0006355	4.64359e-14
GO:BP	RNA biosynthetic process	GO:0032774	8.39169e-14
GO:BP	auxin-activated signaling pathway	GO:0009734	1.06015e-13
GO:BP	regulation of cellular process	GO:0050794	1.24645e-13
GO:BP	cellular response to auxin stimulus	GO:0071365	1.40321e-13
GO:BP	DNA-templated transcription	GO:0006351	1.64662e-13
GO:BP	regulation of RNA metabolic process	GO:0051252	2.97437e-13
GO:BP	hormone-mediated signaling pathway	GO:0009755	3.36553e-13
GO:BP	cellular response to hormone stimulus	GO:0032870	8.55184e-13
GO:BP	cellular response to endogenous stimulus	GO:0071495	9.46703e-13
GO:BP	regulation of nucleobase-containing compound metabolic process	GO:0019219	1.04881e-12
GO:BP	regulation of nitrogen compound metabolic process	GO:0051171	1.79274e-12
GO:BP	heterocycle biosynthetic process	GO:0018130	2.75026e-12
GO:BP	regulation of primary metabolic process	GO:0080090	4.24087e-12
GO:BP	nucleobase-containing compound biosynthetic process	GO:0034654	9.47433e-12
GO:BP	cellular response to organic substance	GO:0071310	1.06823e-11
GO:BP	aromatic compound biosynthetic process	GO:0019438	2.01911e-11
GO:BP	organic cyclic compound biosynthetic process	GO:1901362	2.95536e-11
GO:BP	cellular response to chemical stimulus	GO:0070887	8.93599e-11
GO:BP	regulation of cellular biosynthetic process	GO:0031326	3.25764e-10
GO:BP	regulation of biosynthetic process	GO:0009889	3.48125e-10
GO:BP	regulation of macromolecule biosynthetic process	GO:0010556	9.71969e-10
GO:BP	regulation of cellular metabolic process	GO:0031323	1.15325e-09
GO:BP	regulation of gene expression	GO:0010468	1.80973e-09
GO:BP	regulation of metabolic process	GO:0019222	4.90127e-09
GO:BP	cellular nitrogen compound biosynthetic process	GO:0044271	5.5453e-09
GO:BP	regulation of macromolecule metabolic process	GO:0060255	9.04009e-09
GO:BP	cell communication	GO:0007154	3.59042e-08
GO:BP	response to stimulus	GO:0050896	6.10214e-08
GO:BP	signal transduction	GO:0007165	8.14234e-08
GO:BP	signaling	GO:0023052	1.0878e-07
GO:BP	developmental process	GO:0032502	2.45638e-05
GO:BP	cellular response to stimulus	GO:0051716	6.2822e-05
GO:BP	RNA metabolic process	GO:0016070	0.000128844
GO:BP	multicellular organism development	GO:0007275	0.000257398
GO:BP	anatomical structure development	GO:0048856	0.000369768
GO:BP	multicellular organismal process	GO:0032501	0.0013123
GO:BP	adventitious root development	GO:0048830	0.00177441
GO:BP	gene expression	GO:0010467	0.00269258
GO:BP	positive regulation of developmental growth	GO:0048639	0.00520128
GO:BP	cellulose catabolic process	GO:0030245	0.011157
GO:BP	rhythmic process	GO:0048511	0.0122239
GO:BP	beta-glucan catabolic process	GO:0051275	0.0149684
GO:BP	regulation of hormone levels	GO:0010817	0.017071
GO:BP	shoot system development	GO:0048367	0.0170911
GO:BP	macromolecule biosynthetic process	GO:0009059	0.020757
GO:BP	system development	GO:0048731	0.0262742
GO:BP	hormone biosynthetic process	GO:0042446	0.0418676
GO:BP	regulation of developmental growth	GO:0048638	0.049259
GO:BP	positive regulation of organ growth	GO:0046622	0.0494859
GO:CC	nucleus	GO:0005634	5.58089e-08
Enrichment of GO terms for genes downregulated at 6h.
Category	GO term description	GO term ID	Adjusted p-value
GO:MF	glycosyltransferase activity	GO:0016757	2.24489e-08
GO:MF	DNA-binding transcription factor activity	GO:0003700	8.30638e-05
GO:MF	hexosyltransferase activity	GO:0016758	0.000219532
GO:MF	sequence-specific DNA binding	GO:0043565	0.000239652
GO:MF	transcription regulator activity	GO:0140110	0.000346451
GO:MF	hydrolase activity, hydrolyzing O-glycosyl compounds	GO:0004553	0.000357519
GO:MF	hydrolase activity, acting on glycosyl bonds	GO:0016798	0.00164548
GO:MF	RNA polymerase II cis-regulatory region sequence-specific DNA binding	GO:0000978	0.00173427
GO:MF	cis-regulatory region sequence-specific DNA binding	GO:0000987	0.0032153
GO:MF	glucosyltransferase activity	GO:0046527	0.0137516
GO:MF	sucrose alpha-glucosidase activity	GO:0004575	0.0338643
GO:BP	carbohydrate metabolic process	GO:0005975	7.20659e-05
GO:BP	glucan metabolic process	GO:0044042	0.000104097
GO:BP	cell wall organization or biogenesis	GO:0071554	0.00103998
GO:BP	polysaccharide metabolic process	GO:0005976	0.00406311
GO:BP	polysaccharide biosynthetic process	GO:0000271	0.0195784
GO:BP	cell wall macromolecule metabolic process	GO:0044036	0.0195784
GO:BP	response to heat	GO:0009408	0.0238809
GO:BP	xyloglucan metabolic process	GO:0010411	0.0305918
GO:BP	cellular response to heat	GO:0034605	0.0317289
GO:BP	hemicellulose metabolic process	GO:0010410	0.0457314

## Sheet: Table_S3C
Table S3C GO term enrichment for genes differentially expressed in the stem base of barley at 9 h of CR induction by auxin.
Functional enrichment analyses of GO terms was performed by g:Profiler (Kolberg et al. 2023).
Enrichment of GO terms for genes upregulated at 9 h.
Category	GO term description	GO term ID	Adjusted p-value
GO:MF	DNA-binding transcription factor activity	GO:0003700	1.91469e-06
GO:MF	transcription regulator activity	GO:0140110	7.63371e-06
GO:MF	cellulase activity	GO:0008810	0.00020597
GO:MF	DNA binding	GO:0003677	0.0231333
GO:MF	acetyltransferase activity	GO:0016407	0.0345263
GO:MF	signaling receptor regulator activity	GO:0030545	0.0424828
GO:MF	signaling receptor activator activity	GO:0030546	0.0424828
GO:MF	growth factor activity	GO:0008083	0.0424828
GO:MF	receptor ligand activity	GO:0048018	0.0424828
GO:BP	response to auxin	GO:0009733	4.53234e-17
GO:BP	regulation of RNA biosynthetic process	GO:2001141	6.06981e-17
GO:BP	regulation of DNA-templated transcription	GO:0006355	6.06981e-17
GO:BP	response to hormone	GO:0009725	1.28702e-16
GO:BP	response to endogenous stimulus	GO:0009719	1.39431e-16
GO:BP	regulation of RNA metabolic process	GO:0051252	3.55243e-16
GO:BP	response to organic substance	GO:0010033	4.74436e-16
GO:BP	response to chemical	GO:0042221	6.6981e-16
GO:BP	biological regulation	GO:0065007	8.74599e-16
GO:BP	regulation of nucleobase-containing compound metabolic process	GO:0019219	1.18469e-15
GO:BP	regulation of biological process	GO:0050789	1.5041e-15
GO:BP	RNA biosynthetic process	GO:0032774	2.61108e-15
GO:BP	DNA-templated transcription	GO:0006351	6.37148e-15
GO:BP	auxin-activated signaling pathway	GO:0009734	2.38924e-14
GO:BP	regulation of primary metabolic process	GO:0080090	2.99722e-14
GO:BP	cellular response to auxin stimulus	GO:0071365	3.09094e-14
GO:BP	regulation of nitrogen compound metabolic process	GO:0051171	4.2401e-14
GO:BP	regulation of cellular biosynthetic process	GO:0031326	2.60885e-13
GO:BP	regulation of biosynthetic process	GO:0009889	2.78395e-13
GO:BP	regulation of macromolecule biosynthetic process	GO:0010556	4.21698e-13
GO:BP	regulation of cellular process	GO:0050794	7.83941e-13
GO:BP	nucleobase-containing compound biosynthetic process	GO:0034654	8.13047e-13
GO:BP	regulation of gene expression	GO:0010468	1.00042e-12
GO:BP	heterocycle biosynthetic process	GO:0018130	2.93829e-12
GO:BP	aromatic compound biosynthetic process	GO:0019438	7.65102e-12
GO:BP	regulation of cellular metabolic process	GO:0031323	1.01595e-11
GO:BP	regulation of macromolecule metabolic process	GO:0060255	1.93445e-11
GO:BP	regulation of metabolic process	GO:0019222	3.98466e-11
GO:BP	organic cyclic compound biosynthetic process	GO:1901362	4.71417e-11
GO:BP	hormone-mediated signaling pathway	GO:0009755	1.77374e-10
GO:BP	cellular response to chemical stimulus	GO:0070887	2.27333e-10
GO:BP	cellular response to hormone stimulus	GO:0032870	3.63123e-10
GO:BP	cellular response to endogenous stimulus	GO:0071495	3.92643e-10
GO:BP	cellular response to organic substance	GO:0071310	5.04299e-10
GO:BP	cellular nitrogen compound biosynthetic process	GO:0044271	2.61057e-09
GO:BP	RNA metabolic process	GO:0016070	2.20311e-06
GO:BP	cell communication	GO:0007154	2.30826e-05
GO:BP	response to stimulus	GO:0050896	4.04968e-05
GO:BP	signal transduction	GO:0007165	0.000275648
GO:BP	signaling	GO:0023052	0.000333387
GO:BP	adventitious root development	GO:0048830	0.000518973
GO:BP	gene expression	GO:0010467	0.000534726
GO:BP	anatomical structure development	GO:0048856	0.000594307
GO:BP	developmental process	GO:0032502	0.000659067
GO:BP	macromolecule biosynthetic process	GO:0009059	0.00077833
GO:BP	regulation of hormone levels	GO:0010817	0.0008243
GO:BP	nucleic acid metabolic process	GO:0090304	0.0016038
GO:BP	cellulose catabolic process	GO:0030245	0.00184907
GO:BP	beta-glucan catabolic process	GO:0051275	0.00249821
GO:BP	hormone biosynthetic process	GO:0042446	0.00718611
GO:BP	cellular response to stimulus	GO:0051716	0.00999695
GO:BP	cytokinin biosynthetic process	GO:0009691	0.014857
GO:BP	cytokinin metabolic process	GO:0009690	0.0210538
GO:BP	cellular biosynthetic process	GO:0044249	0.0216892
GO:BP	cellulose metabolic process	GO:0030243	0.0234409
GO:BP	multicellular organism development	GO:0007275	0.0268689
GO:CC	nucleus	GO:0005634	5.67643e-06
GO:CC	extracellular region	GO:0005576	0.0127251
Enrichment of GO terms for genes downregulated at 9 h.
Category	GO term description	GO term ID	Adjusted p-value
GO:MF	RNA polymerase II cis-regulatory region sequence-specific DNA binding	GO:0000978	0.000298489
GO:MF	DNA-binding transcription factor activity	GO:0003700	0.0004709
GO:MF	cis-regulatory region sequence-specific DNA binding	GO:0000987	0.000688491
GO:MF	transcription regulator activity	GO:0140110	0.00180046
GO:MF	cellulose synthase activity	GO:0016759	0.00280747
GO:MF	cellulose synthase (UDP-forming) activity	GO:0016760	0.00280747
GO:MF	sequence-specific DNA binding	GO:0043565	0.0033349
GO:MF	alpha-glucosidase activity	GO:0090599	0.0037552
GO:MF	adenosylmethionine decarboxylase activity	GO:0004014	0.00514352
GO:MF	UDP-glucosyltransferase activity	GO:0035251	0.0133318
GO:MF	sucrose alpha-glucosidase activity	GO:0004575	0.0381314
GO:MF	sequence-specific double-stranded DNA binding	GO:1990837	0.0442881
GO:MF	oxidoreductase activity	GO:0016491	0.0482732
GO:BP	biological regulation	GO:0065007	0.000432985
GO:BP	regulation of biological process	GO:0050789	0.00158109
GO:BP	response to abiotic stimulus	GO:0009628	0.00288302
GO:BP	response to heat	GO:0009408	0.00450105
GO:BP	cellular response to chemical stimulus	GO:0070887	0.00648038
GO:BP	regulation of flower development	GO:0009909	0.0106156
GO:BP	spermidine metabolic process	GO:0008216	0.0117897
GO:BP	spermine biosynthetic process	GO:0006597	0.0126516
GO:BP	plant-type cell wall organization or biogenesis	GO:0071669	0.0167117
GO:BP	regulation of post-embryonic development	GO:0048580	0.0189861
GO:BP	regulation of multicellular organismal development	GO:2000026	0.0189861
GO:BP	response to chemical	GO:0042221	0.0227993
GO:BP	regulation of shoot system development	GO:0048831	0.0228137
GO:BP	cellular response to heat	GO:0034605	0.0345104
GO:BP	spermine metabolic process	GO:0008215	0.0405381

## Sheet: Table_S3D
Table S3D GO term enrichment for genes differentially expressed in the stem base of barley at 24 h of CR induction by auxin.
Functional enrichment analyses of GO terms was performed by g:Profiler (Kolberg et al. 2023).
Enrichment of GO terms for genes upregulated at 24h.
Category	GO term description	GO term ID	Adjusted p-value
GO:MF	DNA-binding transcription factor activity	GO:0003700	4.84988e-06
GO:MF	transcription regulator activity	GO:0140110	1.88571e-05
GO:MF	cellulase activity	GO:0008810	0.000252935
GO:MF	hydrolase activity, acting on glycosyl bonds	GO:0016798	0.000926179
GO:MF	toxin activity	GO:0090729	0.00270481
GO:MF	hydrolase activity, hydrolyzing O-glycosyl compounds	GO:0004553	0.0294107
GO:MF	receptor ligand activity	GO:0048018	0.0480797
GO:MF	growth factor activity	GO:0008083	0.0480797
GO:MF	signaling receptor activator activity	GO:0030546	0.0480797
GO:MF	cytokinin riboside 5'-monophosphate phosphoribohydrolase activity	GO:0102682	0.0480797
GO:MF	signaling receptor regulator activity	GO:0030545	0.0480797
GO:BP	auxin-activated signaling pathway	GO:0009734	9.82591e-16
GO:BP	cellular response to auxin stimulus	GO:0071365	1.29125e-15
GO:BP	regulation of RNA biosynthetic process	GO:2001141	2.83717e-13
GO:BP	regulation of DNA-templated transcription	GO:0006355	2.83717e-13
GO:BP	response to auxin	GO:0009733	2.91223e-13
GO:BP	biological regulation	GO:0065007	1.31434e-12
GO:BP	regulation of RNA metabolic process	GO:0051252	1.32674e-12
GO:BP	regulation of nucleobase-containing compound metabolic process	GO:0019219	3.79098e-12
GO:BP	regulation of biological process	GO:0050789	1.70896e-11
GO:BP	regulation of nitrogen compound metabolic process	GO:0051171	2.69086e-11
GO:BP	DNA-templated transcription	GO:0006351	4.54194e-11
GO:BP	regulation of primary metabolic process	GO:0080090	5.41373e-11
GO:BP	RNA biosynthetic process	GO:0032774	5.82179e-11
GO:BP	response to organic substance	GO:0010033	2.39517e-10
GO:BP	regulation of cellular biosynthetic process	GO:0031326	3.39368e-10
GO:BP	regulation of biosynthetic process	GO:0009889	3.59088e-10
GO:BP	regulation of cellular process	GO:0050794	3.68015e-10
GO:BP	regulation of gene expression	GO:0010468	4.42722e-10
GO:BP	regulation of macromolecule biosynthetic process	GO:0010556	5.39395e-10
GO:BP	response to hormone	GO:0009725	6.36031e-10
GO:BP	response to endogenous stimulus	GO:0009719	6.75074e-10
GO:BP	response to chemical	GO:0042221	8.44915e-10
GO:BP	regulation of cellular metabolic process	GO:0031323	8.12791e-09
GO:BP	cellular response to chemical stimulus	GO:0070887	1.03083e-08
GO:BP	nucleobase-containing compound biosynthetic process	GO:0034654	1.44226e-08
GO:BP	regulation of macromolecule metabolic process	GO:0060255	1.47928e-08
GO:BP	hormone-mediated signaling pathway	GO:0009755	1.63813e-08
GO:BP	regulation of metabolic process	GO:0019222	2.64678e-08
GO:BP	cellular response to hormone stimulus	GO:0032870	3.09122e-08
GO:BP	cellular response to endogenous stimulus	GO:0071495	3.31288e-08
GO:BP	cellular response to organic substance	GO:0071310	3.75257e-08
GO:BP	heterocycle biosynthetic process	GO:0018130	4.8073e-07
GO:BP	aromatic compound biosynthetic process	GO:0019438	9.97147e-07
GO:BP	organic cyclic compound biosynthetic process	GO:1901362	1.77265e-06
GO:BP	cellular nitrogen compound biosynthetic process	GO:0044271	7.9636e-06
GO:BP	cell communication	GO:0007154	0.000111445
GO:BP	multicellular organism development	GO:0007275	0.000367629
GO:BP	anatomical structure development	GO:0048856	0.000379357
GO:BP	adventitious root development	GO:0048830	0.000509824
GO:BP	plant organ development	GO:0099402	0.00059681
GO:BP	system development	GO:0048731	0.000913583
GO:BP	signal transduction	GO:0007165	0.00128945
GO:BP	signaling	GO:0023052	0.00153802
GO:BP	cellulose catabolic process	GO:0030245	0.00175542
GO:BP	shoot system development	GO:0048367	0.00188926
GO:BP	beta-glucan catabolic process	GO:0051275	0.0023725
GO:BP	developmental process	GO:0032502	0.00255125
GO:BP	response to stimulus	GO:0050896	0.00286511
GO:BP	regulation of hormone levels	GO:0010817	0.00532829
GO:BP	hormone biosynthetic process	GO:0042446	0.00683381
GO:BP	RNA metabolic process	GO:0016070	0.0113204
GO:BP	cytokinin biosynthetic process	GO:0009691	0.0143711
GO:BP	cytokinin metabolic process	GO:0009690	0.0200557
GO:BP	modulation of process of another organism	GO:0035821	0.0324569
GO:BP	negative regulation of cell population proliferation	GO:0008285	0.0450603
GO:CC	extracellular region	GO:0005576	1.34917e-05
GO:CC	nucleus	GO:0005634	0.000867892
Enrichment of GO terms for genes downregulated at 24h.
Category	GO term description	GO term ID	Adjusted p-value
GO:MF	DNA-binding transcription factor activity	GO:0003700	1.03772e-08
GO:MF	transcription regulator activity	GO:0140110	1.69204e-08
GO:MF	sequence-specific DNA binding	GO:0043565	2.58546e-05
GO:MF	RNA polymerase II cis-regulatory region sequence-specific DNA binding	GO:0000978	0.000581391
GO:MF	antioxidant activity	GO:0016209	0.00124374
GO:MF	heme binding	GO:0020037	0.00188256
GO:MF	tetrapyrrole binding	GO:0046906	0.00188256
GO:MF	cis-regulatory region sequence-specific DNA binding	GO:0000987	0.00530801
GO:MF	peroxidase activity	GO:0004601	0.00738764
GO:MF	oxidoreductase activity, acting on peroxide as acceptor	GO:0016684	0.00738764
GO:MF	oxidoreductase activity	GO:0016491	0.00870659
GO:MF	cytokinin dehydrogenase activity	GO:0019139	0.0109203
GO:MF	lactoperoxidase activity	GO:0140825	0.0337069
GO:MF	oxidoreductase activity, acting on the CH-NH group of donors	GO:0016645	0.0425358
GO:MF	RNA polymerase II transcription regulatory region sequence-specific DNA binding	GO:0000977	0.045531
GO:MF	zinc ion transmembrane transporter activity	GO:0005385	0.0489758
GO:BP	biological regulation	GO:0065007	2.44506e-05
GO:BP	regulation of RNA metabolic process	GO:0051252	4.60364e-05
GO:BP	regulation of biological process	GO:0050789	5.20244e-05
GO:BP	regulation of nucleobase-containing compound metabolic process	GO:0019219	8.96841e-05
GO:BP	regulation of RNA biosynthetic process	GO:2001141	9.32898e-05
GO:BP	regulation of DNA-templated transcription	GO:0006355	9.32898e-05
GO:BP	regulation of cellular process	GO:0050794	0.000713448
GO:BP	DNA-templated transcription	GO:0006351	0.000911322
GO:BP	regulation of nitrogen compound metabolic process	GO:0051171	0.00102237
GO:BP	RNA biosynthetic process	GO:0032774	0.00105863
GO:BP	reactive oxygen species metabolic process	GO:0072593	0.00115265
GO:BP	regulation of primary metabolic process	GO:0080090	0.00154903
GO:BP	regulation of gene expression	GO:0010468	0.00533023
GO:BP	regulation of macromolecule biosynthetic process	GO:0010556	0.00598026
GO:BP	hydrogen peroxide metabolic process	GO:0042743	0.00722241
GO:BP	regulation of cellular metabolic process	GO:0031323	0.00734195
GO:BP	regulation of cellular biosynthetic process	GO:0031326	0.00813684
GO:BP	regulation of biosynthetic process	GO:0009889	0.0084018
GO:BP	cellular response to chemical stimulus	GO:0070887	0.00958348
GO:BP	nucleobase-containing compound biosynthetic process	GO:0034654	0.0112962
GO:BP	response to stimulus	GO:0050896	0.0118349
GO:BP	response to chemical	GO:0042221	0.0121442
GO:BP	regulation of metabolic process	GO:0019222	0.0150787
GO:BP	regulation of macromolecule metabolic process	GO:0060255	0.0216037
GO:BP	aromatic compound biosynthetic process	GO:0019438	0.0248089
GO:BP	hydrogen peroxide catabolic process	GO:0042744	0.0270369
GO:BP	organic cyclic compound biosynthetic process	GO:1901362	0.0338005
GO:BP	response to oxidative stress	GO:0006979	0.0410754
GO:CC	extracellular region	GO:0005576	0.0139379
