# Supplementary material for: Temporal regulation of gene expression during auxin-triggered crown root formation in barley: an integrated approach
Source: Plant Cell Physiol. 2025 Jul 13;66(9):1284–303. doi: 10.1093/pcp/pcaf077 (PMC12461856; doi:10.1093/pcp/pcaf077)
Supplement: pcp-2025-e-00050-File015_pcaf077 [file pcp-2025-e-00050-file015_pcaf077.xlsx]

## Sheet: Table_S4A
Table S4A Annotation of Differentially Accessible Regions identified in barley stem base at 3 h following auxin treatment, compared to the state before treatment.
Differentially Accessible Regions were annotated by ChIPseeker (Yu et al. 2015; Wang et al. 2022). Genes marked in yellow were identified as significantly differentially expressed at 3 h.
chromosome	start	end	direction	annotation	gene start	gene end	gene ID	transcript ID	distance to TSS [bp]
1H	155013232	155013500	up	Distal Intergenic	154873384	154874139	HORVU.MOREX.r3.1HG0031340	HORVU.MOREX.r3.1HG0031340.1	139848
2H	34886928	34889734	up	Distal Intergenic	34875267	34876022	HORVU.MOREX.r3.2HG0111260	HORVU.MOREX.r3.2HG0111260.1	11661
2H	34995440	34997022	up	3' UTR	34993011	34995822	HORVU.MOREX.r3.2HG0111270	HORVU.MOREX.r3.2HG0111270.1	2429
2H	628310733	628313241	down	Intron (HORVU.MOREX.r3.2HG0202060.1/HORVU.MOREX.r3.2HG0202060, intron 10 of 23)	628304446	628322199	HORVU.MOREX.r3.2HG0202060	HORVU.MOREX.r3.2HG0202060.1	6287
3H	2417248	2418861	up	Distal Intergenic	2413695	2415349	HORVU.MOREX.r3.3HG0219310	HORVU.MOREX.r3.3HG0219310.1	3553
3H	548228706	548229615	down	3' UTR	548229062	548233608	HORVU.MOREX.r3.3HG0302120	HORVU.MOREX.r3.3HG0302120.1	3993
3H	560091502	560091811	up	Distal Intergenic	560095961	560097016	HORVU.MOREX.r3.3HG0305830	HORVU.MOREX.r3.3HG0305830.1	-4150
3H	569337016	569337429	down	Distal Intergenic	569309951	569311619	HORVU.MOREX.r3.3HG0309010	HORVU.MOREX.r3.3HG0309010.1	-25397
4H	7870322	7872675	up	3' UTR	7865533	7871229	HORVU.MOREX.r3.4HG0334210	HORVU.MOREX.r3.4HG0334210.2	4789
4H	295522528	295524762	up	3' UTR	295518699	295523860	HORVU.MOREX.r3.4HG0369880	HORVU.MOREX.r3.4HG0369880.1	3829
4H	339609056	339609673	up	Distal Intergenic	339741347	339741840	HORVU.MOREX.r3.4HG0373510	HORVU.MOREX.r3.4HG0373510.1	-131674
4H	429479460	429479927	down	Distal Intergenic	429473477	429474419	HORVU.MOREX.r3.4HG0382310	HORVU.MOREX.r3.4HG0382310.1	5983
5H	488327816	488328005	down	Distal Intergenic	488377039	488384195	HORVU.MOREX.r3.5HG0494190	HORVU.MOREX.r3.5HG0494190.1	-49034
5H	499522128	499523750	up	3' UTR	499518823	499519715	HORVU.MOREX.r3.5HG0498820	HORVU.MOREX.r3.5HG0498820.1	-2413
5H	554096248	554096616	up	Distal Intergenic	554100682	554104083	HORVU.MOREX.r3.5HG0522500	HORVU.MOREX.r3.5HG0522500.1	-4066
6H	307397672	307398176	down	Distal Intergenic	307703341	307730693	HORVU.MOREX.r3.6HG0588700	HORVU.MOREX.r3.6HG0588700.1	332517
6H	532505861	532506462	up	Distal Intergenic	532493769	532497779	HORVU.MOREX.r3.6HG0622190	HORVU.MOREX.r3.6HG0622190.3	-8082
6H	545853628	545856544	up	Promoter	545855095	545855993	HORVU.MOREX.r3.6HG0627000	HORVU.MOREX.r3.6HG0627000.1	0
7H	165571932	165573669	down	3' UTR	165571902	165577320	HORVU.MOREX.r3.7HG0678460	HORVU.MOREX.r3.7HG0678460.1	3651
7H	616571864	616572374	up	Distal Intergenic	616598445	616599965	HORVU.MOREX.r3.7HG0745960	HORVU.MOREX.r3.7HG0745960.1	27591
7H	622646864	622649169	up	Distal Intergenic	622696880	622697791	HORVU.MOREX.r3.7HG0749150	HORVU.MOREX.r3.7HG0749150.1	-47711

## Sheet: Table_S4B
Table S4B Annotation of Differentially Accessible Regions identified in barley stem base at 6 h, compared to the state before treatment.
Differentially Accessible Regions were annotated by ChIPseeker (Yu et al. 2015; Wang et al. 2022). Genes marked in yellow were identified as significantly differentially expressed at 6 h.
chromosome	start	end	direction	annotation	gene start	gene end	gene ID	transcript ID	distance to TSS [bp]
1H	1452338	1453660	up	3' UTR	1453026	1457443	HORVU.MOREX.r3.1HG0000460	HORVU.MOREX.r3.1HG0000460.1	3783
1H	8346385	8347193	up	Distal Intergenic	8353366	8355531	HORVU.MOREX.r3.1HG0003890	HORVU.MOREX.r3.1HG0003890.1	-6173
1H	11498246	11499917	up	Distal Intergenic	11494736	11495674	HORVU.MOREX.r3.1HG0005600	HORVU.MOREX.r3.1HG0005600.1	3510
1H	17315518	17316818	up	Distal Intergenic	17316873	17318727	HORVU.MOREX.r3.1HG0008130	HORVU.MOREX.r3.1HG0008130.1	1909
1H	60009135	60011586	up	Distal Intergenic	60034518	60035087	HORVU.MOREX.r3.1HG0018480	HORVU.MOREX.r3.1HG0018480.1	-22932
1H	60042213	60043577	up	Promoter	60042800	60042997	HORVU.MOREX.r3.1HG0018490	HORVU.MOREX.r3.1HG0018490.1	0
1H	67290187	67290956	down	3' UTR	67285995	67289080	HORVU.MOREX.r3.1HG0019330	HORVU.MOREX.r3.1HG0019330.1	-1107
1H	76774220	76774449	up	Distal Intergenic	76828557	76833429	HORVU.MOREX.r3.1HG0021240	HORVU.MOREX.r3.1HG0021240.1	58980
1H	98947537	98948345	up	Distal Intergenic	99007055	99011871	HORVU.MOREX.r3.1HG0024670	HORVU.MOREX.r3.1HG0024670.1	-58710
1H	102119338	102119925	up	Distal Intergenic	102088687	102089560	HORVU.MOREX.r3.1HG0025200	HORVU.MOREX.r3.1HG0025200.1	30651
1H	102123591	102124897	up	Distal Intergenic	102151917	102152690	HORVU.MOREX.r3.1HG0025230	HORVU.MOREX.r3.1HG0025230.1	27793
1H	137055833	137057487	down	3' UTR	137056030	137068199	HORVU.MOREX.r3.1HG0029430	HORVU.MOREX.r3.1HG0029430.1	10712
1H	155013237	155013499	up	Distal Intergenic	154873384	154874139	HORVU.MOREX.r3.1HG0031340	HORVU.MOREX.r3.1HG0031340.1	139853
1H	220970936	220972654	up	Distal Intergenic	221040064	221040372	HORVU.MOREX.r3.1HG0037010	HORVU.MOREX.r3.1HG0037010.1	-67410
1H	249564970	249565640	up	Proximal	249566364	249566936	HORVU.MOREX.r3.1HG0039410	HORVU.MOREX.r3.1HG0039410.1	-724
1H	249604355	249605039	up	Distal Intergenic	249597354	249597926	HORVU.MOREX.r3.1HG0039490	HORVU.MOREX.r3.1HG0039490.1	-6429
1H	277085092	277085296	up	Distal Intergenic	277065422	277068178	HORVU.MOREX.r3.1HG0043060	HORVU.MOREX.r3.1HG0043060.1	-16914
1H	313652942	313653143	up	Distal Intergenic	313259435	313260896	HORVU.MOREX.r3.1HG0047780	HORVU.MOREX.r3.1HG0047780.1	393507
1H	315318085	315318625	up	Distal Intergenic	315322893	315324993	HORVU.MOREX.r3.1HG0048040	HORVU.MOREX.r3.1HG0048040.1	6368
1H	315817224	315817528	up	Distal Intergenic	315855332	315857218	HORVU.MOREX.r3.1HG0048080	HORVU.MOREX.r3.1HG0048080.1	39690
1H	327238357	327239876	up	Distal Intergenic	327256214	327258541	HORVU.MOREX.r3.1HG0049390	HORVU.MOREX.r3.1HG0049390.1	18665
1H	328247870	328249060	down	Distal Intergenic	328337529	328337952	HORVU.MOREX.r3.1HG0049440	HORVU.MOREX.r3.1HG0049440.1	-88469
1H	346538664	346540695	up	Distal Intergenic	346544906	346545861	HORVU.MOREX.r3.1HG0052060	HORVU.MOREX.r3.1HG0052060.1	-4211
1H	360208741	360209854	down	Promoter	360209612	360212220	HORVU.MOREX.r3.1HG0053890	HORVU.MOREX.r3.1HG0053890.1	0
1H	369170897	369172607	down	3' UTR	369171470	369174255	HORVU.MOREX.r3.1HG0055340	HORVU.MOREX.r3.1HG0055340.1	1648
1H	373035114	373036988	down	Distal Intergenic	373053747	373056296	HORVU.MOREX.r3.1HG0055890	HORVU.MOREX.r3.1HG0055890.1	-16759
1H	383239768	383240772	up	Distal Intergenic	383184580	383186291	HORVU.MOREX.r3.1HG0057540	HORVU.MOREX.r3.1HG0057540.1	-53477
1H	398176292	398177784	down	3' UTR	398165542	398171123	HORVU.MOREX.r3.1HG0059810	HORVU.MOREX.r3.1HG0059810.1	-5169
1H	404865466	404865881	up	Distal Intergenic	404856184	404856828	HORVU.MOREX.r3.1HG0061010	HORVU.MOREX.r3.1HG0061010.1	-8638
1H	404866814	404867521	up	Distal Intergenic	404856184	404856828	HORVU.MOREX.r3.1HG0061010	HORVU.MOREX.r3.1HG0061010.1	-9986
1H	411641075	411641604	down	Distal Intergenic	411572573	411573346	HORVU.MOREX.r3.1HG0062150	HORVU.MOREX.r3.1HG0062150.1	68502
1H	417387742	417389215	down	Distal Intergenic	417391408	417393448	HORVU.MOREX.r3.1HG0063020	HORVU.MOREX.r3.1HG0063020.1	-2193
1H	428359126	428359327	up	Distal Intergenic	428360130	428360775	HORVU.MOREX.r3.1HG0065320	HORVU.MOREX.r3.1HG0065320.1	1448
1H	433425928	433426513	up	Distal Intergenic	433428407	433429731	HORVU.MOREX.r3.1HG0066370	HORVU.MOREX.r3.1HG0066370.1	-1894
1H	437495239	437497287	down	Distal Intergenic	437497937	437518393	HORVU.MOREX.r3.1HG0067200	HORVU.MOREX.r3.1HG0067200.1	21106
1H	440180046	440180631	up	Distal Intergenic	440301186	440303548	HORVU.MOREX.r3.1HG0067760	HORVU.MOREX.r3.1HG0067760.1	122917
1H	443730664	443732386	up	Distal Intergenic	443744614	443745305	HORVU.MOREX.r3.1HG0068460	HORVU.MOREX.r3.1HG0068460.1	-12228
1H	443733638	443734504	up	Distal Intergenic	443744614	443745305	HORVU.MOREX.r3.1HG0068460	HORVU.MOREX.r3.1HG0068460.1	-10110
1H	470683406	470684523	down	Distal Intergenic	470682076	470682822	HORVU.MOREX.r3.1HG0074960	HORVU.MOREX.r3.1HG0074960.1	1330
1H	483011701	483013565	down	3' UTR	483012014	483015436	HORVU.MOREX.r3.1HG0079120	HORVU.MOREX.r3.1HG0079120.1	1871
1H	484553591	484554512	up	Distal Intergenic	484534221	484536116	HORVU.MOREX.r3.1HG0079700	HORVU.MOREX.r3.1HG0079700.1	19370
1H	491908449	491908840	down	Distal Intergenic	491926274	491927715	HORVU.MOREX.r3.1HG0083210	HORVU.MOREX.r3.1HG0083210.1	-17434
1H	497745184	497747178	up	3' UTR	497745728	497749800	HORVU.MOREX.r3.1HG0086460	HORVU.MOREX.r3.1HG0086460.3	2622
1H	501608532	501609137	up	Promoter	501606090	501608572	HORVU.MOREX.r3.1HG0088870	HORVU.MOREX.r3.1HG0088870.1	0
1H	502781389	502782088	down	Distal Intergenic	502850598	502851155	HORVU.MOREX.r3.1HG0089250	HORVU.MOREX.r3.1HG0089250.1	69067
1H	502782813	502783862	down	Distal Intergenic	502850598	502851155	HORVU.MOREX.r3.1HG0089250	HORVU.MOREX.r3.1HG0089250.1	67293
1H	511151919	511152216	up	Distal Intergenic	511137562	511143692	HORVU.MOREX.r3.1HG0093310	HORVU.MOREX.r3.1HG0093310.1	-8227
1H	513392837	513393040	up	Distal Intergenic	513396298	513397711	HORVU.MOREX.r3.1HG0094290	HORVU.MOREX.r3.1HG0094290.1	-3258
1H	514116891	514118948	up	Distal Intergenic	514165957	514167906	HORVU.MOREX.r3.1HG0094570	HORVU.MOREX.r3.1HG0094570.1	-47009
2H	2262752	2263034	up	Distal Intergenic	2260280	2261933	HORVU.MOREX.r3.2HG0096390	HORVU.MOREX.r3.2HG0096390.1	2472
2H	9471816	9472805	up	Distal Intergenic	9475105	9476634	HORVU.MOREX.r3.2HG0099220	HORVU.MOREX.r3.2HG0099220.1	-2300
2H	9510636	9513666	up	Distal Intergenic	9542529	9545594	HORVU.MOREX.r3.2HG0099260	HORVU.MOREX.r3.2HG0099260.1	-28863
2H	10514636	10514877	up	Distal Intergenic	10523106	10527069	HORVU.MOREX.r3.2HG0099690	HORVU.MOREX.r3.2HG0099690.1	-8229
2H	11058509	11059964	up	Distal Intergenic	11064470	11065873	HORVU.MOREX.r3.2HG0100120	HORVU.MOREX.r3.2HG0100120.1	-4506
2H	15168376	15169751	up	Distal Intergenic	15156736	15158753	HORVU.MOREX.r3.2HG0102550	HORVU.MOREX.r3.2HG0102550.1	-9623
2H	22264010	22264471	up	Distal Intergenic	22338487	22344132	HORVU.MOREX.r3.2HG0105900	HORVU.MOREX.r3.2HG0105900.1	-74016
2H	23896971	23897961	up	Distal Intergenic	23899452	23904489	HORVU.MOREX.r3.2HG0106720	HORVU.MOREX.r3.2HG0106720.1	6528
2H	30909990	30912127	down	Distal Intergenic	30901597	30903488	HORVU.MOREX.r3.2HG0109760	HORVU.MOREX.r3.2HG0109760.1	8393
2H	32942828	32944995	up	Distal Intergenic	32947628	32948035	HORVU.MOREX.r3.2HG0110520	HORVU.MOREX.r3.2HG0110520.1	3040
2H	34886989	34889627	up	Distal Intergenic	34875267	34876022	HORVU.MOREX.r3.2HG0111260	HORVU.MOREX.r3.2HG0111260.1	11722
2H	34989291	34989604	up	Distal Intergenic	34993011	34995822	HORVU.MOREX.r3.2HG0111270	HORVU.MOREX.r3.2HG0111270.1	-3407
2H	34992700	34993024	up	Promoter	34993011	34995822	HORVU.MOREX.r3.2HG0111270	HORVU.MOREX.r3.2HG0111270.1	0
2H	34995276	34997022	up	3' UTR	34993011	34995822	HORVU.MOREX.r3.2HG0111270	HORVU.MOREX.r3.2HG0111270.1	2265
2H	35317914	35318459	up	Distal Intergenic	35173057	35174686	HORVU.MOREX.r3.2HG0111290	HORVU.MOREX.r3.2HG0111290.1	-143228
2H	48757733	48757984	up	Distal Intergenic	48796576	48796877	HORVU.MOREX.r3.2HG0114790	HORVU.MOREX.r3.2HG0114790.1	38893
2H	51450729	51450945	up	Distal Intergenic	51489793	51490793	HORVU.MOREX.r3.2HG0115520	HORVU.MOREX.r3.2HG0115520.1	-38848
2H	52554891	52555370	down	Distal Intergenic	52534954	52535967	HORVU.MOREX.r3.2HG0115810	HORVU.MOREX.r3.2HG0115810.1	-18924
2H	54933881	54935225	down	Distal Intergenic	54931837	54932752	HORVU.MOREX.r3.2HG0116580	HORVU.MOREX.r3.2HG0116580.1	-1129
2H	102203905	102204753	down	Distal Intergenic	102206614	102208705	HORVU.MOREX.r3.2HG0125760	HORVU.MOREX.r3.2HG0125760.1	-1861
2H	112393468	112394317	down	3' UTR	112394040	112396892	HORVU.MOREX.r3.2HG0127530	HORVU.MOREX.r3.2HG0127530.1	2575
2H	115306664	115307278	up	Distal Intergenic	115332129	115335099	HORVU.MOREX.r3.2HG0128240	HORVU.MOREX.r3.2HG0128240.1	27821
2H	120733867	120735729	up	Promoter	120735714	120738112	HORVU.MOREX.r3.2HG0128980	HORVU.MOREX.r3.2HG0128980.1	0
2H	120737880	120738775	up	3' UTR	120735714	120738112	HORVU.MOREX.r3.2HG0128980	HORVU.MOREX.r3.2HG0128980.1	2166
2H	125625932	125626974	up	Distal Intergenic	125384841	125385905	HORVU.MOREX.r3.2HG0129600	HORVU.MOREX.r3.2HG0129600.1	241091
2H	129607696	129608662	up	Distal Intergenic	129543710	129547738	HORVU.MOREX.r3.2HG0130180	HORVU.MOREX.r3.2HG0130180.1	-59958
2H	144434422	144434707	up	Distal Intergenic	144363109	144363960	HORVU.MOREX.r3.2HG0132020	HORVU.MOREX.r3.2HG0132020.1	-70462
2H	147011040	147012047	down	Distal Intergenic	146989194	146989709	HORVU.MOREX.r3.2HG0132220	HORVU.MOREX.r3.2HG0132220.1	21846
2H	155696532	155697825	down	Distal Intergenic	155665378	155694728	HORVU.MOREX.r3.2HG0133330	HORVU.MOREX.r3.2HG0133330.1	31154
2H	160183865	160184092	up	Distal Intergenic	160138197	160138568	HORVU.MOREX.r3.2HG0134010	HORVU.MOREX.r3.2HG0134010.1	45668
2H	164803185	164803590	up	Intron (HORVU.MOREX.r3.2HG0134710.1/HORVU.MOREX.r3.2HG0134710, intron 8 of 24)	164789151	164830899	HORVU.MOREX.r3.2HG0134710	HORVU.MOREX.r3.2HG0134710.1	14034
2H	170643162	170643448	up	Distal Intergenic	170584118	170585462	HORVU.MOREX.r3.2HG0135400	HORVU.MOREX.r3.2HG0135400.1	59044
2H	192470547	192470801	up	Promoter	192468802	192470514	HORVU.MOREX.r3.2HG0138250	HORVU.MOREX.r3.2HG0138250.1	-33
2H	199824143	199825018	up	Distal Intergenic	199823013	199823252	HORVU.MOREX.r3.2HG0138930	HORVU.MOREX.r3.2HG0138930.1	1130
2H	199836542	199837843	up	Distal Intergenic	199823013	199823252	HORVU.MOREX.r3.2HG0138930	HORVU.MOREX.r3.2HG0138930.1	13529
2H	207524002	207526039	down	Distal Intergenic	207519079	207521350	HORVU.MOREX.r3.2HG0140290	HORVU.MOREX.r3.2HG0140290.1	-2652
2H	218760034	218760294	up	Distal Intergenic	218840443	218842835	HORVU.MOREX.r3.2HG0141620	HORVU.MOREX.r3.2HG0141620.1	-80149
2H	222821371	222821877	up	3' UTR	222818048	222821597	HORVU.MOREX.r3.2HG0142030	HORVU.MOREX.r3.2HG0142030.2	3323
2H	239583396	239584306	up	Distal Intergenic	239578789	239579031	HORVU.MOREX.r3.2HG0143630	HORVU.MOREX.r3.2HG0143630.1	-4365
2H	249785252	249785565	up	Distal Intergenic	249794117	249797597	HORVU.MOREX.r3.2HG0144560	HORVU.MOREX.r3.2HG0144560.1	12032
2H	251348858	251350187	up	Distal Intergenic	251010657	251048114	HORVU.MOREX.r3.2HG0144620	HORVU.MOREX.r3.2HG0144620.2	338201
2H	280577100	280577776	up	Distal Intergenic	280734701	280738865	HORVU.MOREX.r3.2HG0146870	HORVU.MOREX.r3.2HG0146870.1	-156925
2H	310319741	310321560	down	Distal Intergenic	310335179	310353423	HORVU.MOREX.r3.2HG0149220	HORVU.MOREX.r3.2HG0149220.1	31863
2H	321462094	321462707	up	Distal Intergenic	321467755	321485505	HORVU.MOREX.r3.2HG0150100	HORVU.MOREX.r3.2HG0150100.1	-5048
2H	328618459	328618638	up	Distal Intergenic	329308475	329318855	HORVU.MOREX.r3.2HG0150710	HORVU.MOREX.r3.2HG0150710.1	-689837
2H	329091477	329091834	up	Distal Intergenic	329308475	329318855	HORVU.MOREX.r3.2HG0150710	HORVU.MOREX.r3.2HG0150710.1	-216641
2H	333023422	333024251	up	Distal Intergenic	332211434	332219133	HORVU.MOREX.r3.2HG0151050	HORVU.MOREX.r3.2HG0151050.1	-804289
2H	350316138	350317297	up	Distal Intergenic	350371237	350371845	HORVU.MOREX.r3.2HG0152460	HORVU.MOREX.r3.2HG0152460.1	-53940
2H	370175508	370177147	up	Promoter	370176772	370176969	HORVU.MOREX.r3.2HG0154840	HORVU.MOREX.r3.2HG0154840.1	0
2H	370192939	370195993	up	Distal Intergenic	370183388	370183798	HORVU.MOREX.r3.2HG0154890	HORVU.MOREX.r3.2HG0154890.1	-9141
2H	396133471	396134511	up	Distal Intergenic	395837831	395838604	HORVU.MOREX.r3.2HG0158440	HORVU.MOREX.r3.2HG0158440.1	-294867
2H	407048050	407048447	up	Distal Intergenic	407066924	407067298	HORVU.MOREX.r3.2HG0159350	HORVU.MOREX.r3.2HG0159350.1	18851
2H	408535034	408535237	up	Distal Intergenic	408598880	408599164	HORVU.MOREX.r3.2HG0159460	HORVU.MOREX.r3.2HG0159460.1	63927
2H	409006437	409007867	up	Distal Intergenic	409191593	409193213	HORVU.MOREX.r3.2HG0159520	HORVU.MOREX.r3.2HG0159520.1	-183726
2H	434504512	434505489	up	Promoter	434505500	434509344	HORVU.MOREX.r3.2HG0162940	HORVU.MOREX.r3.2HG0162940.1	-11
2H	436064171	436064767	up	Distal Intergenic	435724441	435725166	HORVU.MOREX.r3.2HG0163110	HORVU.MOREX.r3.2HG0163110.1	-339005
2H	438206926	438207298	up	Distal Intergenic	438213278	438213844	HORVU.MOREX.r3.2HG0163460	HORVU.MOREX.r3.2HG0163460.1	-5980
2H	438208563	438209355	up	Distal Intergenic	438213278	438213844	HORVU.MOREX.r3.2HG0163460	HORVU.MOREX.r3.2HG0163460.1	-3923
2H	438211275	438211957	up	Distal Intergenic	438213278	438213844	HORVU.MOREX.r3.2HG0163460	HORVU.MOREX.r3.2HG0163460.1	-1321
2H	469826594	469827941	up	Distal Intergenic	469780133	469782403	HORVU.MOREX.r3.2HG0167320	HORVU.MOREX.r3.2HG0167320.1	-44191
2H	469834572	469835535	up	Distal Intergenic	469780133	469782403	HORVU.MOREX.r3.2HG0167320	HORVU.MOREX.r3.2HG0167320.1	-52169
2H	469838180	469839674	up	Distal Intergenic	469780133	469782403	HORVU.MOREX.r3.2HG0167320	HORVU.MOREX.r3.2HG0167320.1	-55777
2H	508601898	508603352	down	Promoter	508601851	508602345	HORVU.MOREX.r3.2HG0172980	HORVU.MOREX.r3.2HG0172980.1	47
2H	531143704	531145845	down	3' UTR	531142582	531144594	HORVU.MOREX.r3.2HG0176200	HORVU.MOREX.r3.2HG0176200.1	1122
2H	547436508	547448754	down	Promoter	547445643	547446107	HORVU.MOREX.r3.2HG0179060	HORVU.MOREX.r3.2HG0179060.1	0
2H	562318541	562319030	up	Promoter	562315911	562318473	HORVU.MOREX.r3.2HG0182470	HORVU.MOREX.r3.2HG0182470.1	-68
2H	562321065	562322263	up	Distal Intergenic	562315911	562318473	HORVU.MOREX.r3.2HG0182470	HORVU.MOREX.r3.2HG0182470.1	-2592
2H	575529238	575530353	up	Distal Intergenic	575476773	575477802	HORVU.MOREX.r3.2HG0185610	HORVU.MOREX.r3.2HG0185610.1	-51436
2H	575549381	575549668	up	Distal Intergenic	575476773	575477802	HORVU.MOREX.r3.2HG0185610	HORVU.MOREX.r3.2HG0185610.1	-71579
2H	577770930	577772603	up	Distal Intergenic	578104816	578106255	HORVU.MOREX.r3.2HG0185630	HORVU.MOREX.r3.2HG0185630.1	333652
2H	577791016	577794253	up	Distal Intergenic	578104816	578106255	HORVU.MOREX.r3.2HG0185630	HORVU.MOREX.r3.2HG0185630.1	312002
2H	577999164	578002679	up	Distal Intergenic	578104816	578106255	HORVU.MOREX.r3.2HG0185630	HORVU.MOREX.r3.2HG0185630.1	103576
2H	578010301	578011126	up	Distal Intergenic	578104816	578106255	HORVU.MOREX.r3.2HG0185630	HORVU.MOREX.r3.2HG0185630.1	95129
2H	578012452	578013999	up	Distal Intergenic	578104816	578106255	HORVU.MOREX.r3.2HG0185630	HORVU.MOREX.r3.2HG0185630.1	92256
2H	581334284	581335068	down	Distal Intergenic	581283608	581285803	HORVU.MOREX.r3.2HG0186300	HORVU.MOREX.r3.2HG0186300.1	-48481
2H	617019323	617019677	up	Distal Intergenic	616990395	616992254	HORVU.MOREX.r3.2HG0196820	HORVU.MOREX.r3.2HG0196820.1	28928
2H	619106928	619108631	down	Exon (HORVU.MOREX.r3.2HG0197610.1/HORVU.MOREX.r3.2HG0197610, exon 12 of 16)	619107574	619114855	HORVU.MOREX.r3.2HG0197610	HORVU.MOREX.r3.2HG0197610.1	6224
2H	623714956	623715622	down	Distal Intergenic	623719044	623721882	HORVU.MOREX.r3.2HG0200310	HORVU.MOREX.r3.2HG0200310.1	-3422
2H	626628461	626629225	down	Distal Intergenic	626610783	626611181	HORVU.MOREX.r3.2HG0201520	HORVU.MOREX.r3.2HG0201520.1	-17280
2H	628310733	628312465	down	Intron (HORVU.MOREX.r3.2HG0202060.1/HORVU.MOREX.r3.2HG0202060, intron 10 of 23)	628304446	628322199	HORVU.MOREX.r3.2HG0202060	HORVU.MOREX.r3.2HG0202060.1	6287
2H	633695018	633695630	down	Distal Intergenic	633686849	633689810	HORVU.MOREX.r3.2HG0204260	HORVU.MOREX.r3.2HG0204260.1	-5208
2H	635062978	635064128	up	Distal Intergenic	635123855	635124578	HORVU.MOREX.r3.2HG0204720	HORVU.MOREX.r3.2HG0204720.1	-59727
2H	636963008	636963830	down	Exon (HORVU.MOREX.r3.2HG0205310.1/HORVU.MOREX.r3.2HG0205310, exon 1 of 1)	636962366	636963898	HORVU.MOREX.r3.2HG0205310	HORVU.MOREX.r3.2HG0205310.1	642
2H	651946158	651947485	up	Distal Intergenic	651962152	651963252	HORVU.MOREX.r3.2HG0212270	HORVU.MOREX.r3.2HG0212270.1	-14667
2H	651964125	651965319	up	Distal Intergenic	651962152	651963252	HORVU.MOREX.r3.2HG0212270	HORVU.MOREX.r3.2HG0212270.1	1973
2H	652000560	652001586	up	Distal Intergenic	651996690	651997196	HORVU.MOREX.r3.2HG0212460	HORVU.MOREX.r3.2HG0212460.1	-3364
2H	652014226	652016246	up	Distal Intergenic	652029840	652030211	HORVU.MOREX.r3.2HG0212540	HORVU.MOREX.r3.2HG0212540.1	13965
2H	652017114	652018042	up	Distal Intergenic	652029840	652030211	HORVU.MOREX.r3.2HG0212540	HORVU.MOREX.r3.2HG0212540.1	12169
2H	653133865	653134958	up	Distal Intergenic	653137406	653138073	HORVU.MOREX.r3.2HG0212810	HORVU.MOREX.r3.2HG0212810.1	-2448
2H	655570325	655573321	up	Distal Intergenic	655561050	655568419	HORVU.MOREX.r3.2HG0214050	HORVU.MOREX.r3.2HG0214050.1	9275
3H	2392519	2393705	up	Distal Intergenic	2395702	2398027	HORVU.MOREX.r3.3HG0219290	HORVU.MOREX.r3.3HG0219290.1	-1997
3H	2395321	2395673	up	Promoter	2395702	2398027	HORVU.MOREX.r3.3HG0219290	HORVU.MOREX.r3.3HG0219290.1	-29
3H	2398087	2399357	up	Downstream (<=300bp)	2395702	2398027	HORVU.MOREX.r3.3HG0219290	HORVU.MOREX.r3.3HG0219290.1	2385
3H	2417234	2418947	up	Distal Intergenic	2413695	2415349	HORVU.MOREX.r3.3HG0219310	HORVU.MOREX.r3.3HG0219310.1	3539
3H	15844656	15845200	up	Distal Intergenic	15838821	15839195	HORVU.MOREX.r3.3HG0226820	HORVU.MOREX.r3.3HG0226820.1	-5461
3H	42073110	42075146	down	Promoter	42074188	42081518	HORVU.MOREX.r3.3HG0236140	HORVU.MOREX.r3.3HG0236140.1	0
3H	50934173	50934845	up	Distal Intergenic	50799844	50800158	HORVU.MOREX.r3.3HG0237210	HORVU.MOREX.r3.3HG0237210.1	-134015
3H	55931445	55931745	up	Distal Intergenic	55985902	55986491	HORVU.MOREX.r3.3HG0238210	HORVU.MOREX.r3.3HG0238210.1	-54157
3H	57635159	57636784	down	Distal Intergenic	57605961	57606659	HORVU.MOREX.r3.3HG0238370	HORVU.MOREX.r3.3HG0238370.1	29198
3H	68152747	68153889	up	Distal Intergenic	68151544	68152126	HORVU.MOREX.r3.3HG0239890	HORVU.MOREX.r3.3HG0239890.1	1203
3H	68168685	68169887	up	Distal Intergenic	68174689	68177232	HORVU.MOREX.r3.3HG0239900	HORVU.MOREX.r3.3HG0239900.1	-4802
3H	73220369	73220912	up	Distal Intergenic	73215040	73215593	HORVU.MOREX.r3.3HG0240670	HORVU.MOREX.r3.3HG0240670.1	5329
3H	76048003	76048629	up	Distal Intergenic	76211027	76214944	HORVU.MOREX.r3.3HG0241220	HORVU.MOREX.r3.3HG0241220.1	-162398
3H	91569185	91569515	up	Distal Intergenic	91109230	91111365	HORVU.MOREX.r3.3HG0243610	HORVU.MOREX.r3.3HG0243610.1	-457820
3H	111755121	111756595	up	Distal Intergenic	111750208	111754410	HORVU.MOREX.r3.3HG0246060	HORVU.MOREX.r3.3HG0246060.1	4913
3H	124832554	124834081	down	Distal Intergenic	124939427	124941518	HORVU.MOREX.r3.3HG0247640	HORVU.MOREX.r3.3HG0247640.1	107437
3H	129055676	129056144	up	Distal Intergenic	129065291	129071920	HORVU.MOREX.r3.3HG0248260	HORVU.MOREX.r3.3HG0248260.1	-9147
3H	179998178	179998566	up	Distal Intergenic	179946543	179947562	HORVU.MOREX.r3.3HG0254300	HORVU.MOREX.r3.3HG0254300.1	-50616
3H	186493085	186493313	up	Distal Intergenic	186468617	186474183	HORVU.MOREX.r3.3HG0255180	HORVU.MOREX.r3.3HG0255180.1	24468
3H	188455686	188456034	up	Distal Intergenic	188332090	188332613	HORVU.MOREX.r3.3HG0255430	HORVU.MOREX.r3.3HG0255430.1	-123073
3H	194323068	194323895	up	Distal Intergenic	194296412	194316913	HORVU.MOREX.r3.3HG0256040	HORVU.MOREX.r3.3HG0256040.1	26656
3H	231824549	231824834	down	Distal Intergenic	231906432	231909749	HORVU.MOREX.r3.3HG0259550	HORVU.MOREX.r3.3HG0259550.1	-81598
3H	259226099	259226426	up	Distal Intergenic	259345494	259350771	HORVU.MOREX.r3.3HG0262210	HORVU.MOREX.r3.3HG0262210.1	124345
3H	303544355	303544792	down	Distal Intergenic	303550512	303552122	HORVU.MOREX.r3.3HG0265530	HORVU.MOREX.r3.3HG0265530.1	-5720
3H	326972800	326973127	up	Distal Intergenic	326964008	326964781	HORVU.MOREX.r3.3HG0267350	HORVU.MOREX.r3.3HG0267350.1	-8019
3H	362311553	362311841	up	Distal Intergenic	362742080	362743774	HORVU.MOREX.r3.3HG0271430	HORVU.MOREX.r3.3HG0271430.1	431933
3H	374144084	374145111	up	Distal Intergenic	374220943	374221197	HORVU.MOREX.r3.3HG0272630	HORVU.MOREX.r3.3HG0272630.1	-75832
3H	374148007	374148772	up	Distal Intergenic	374220943	374221197	HORVU.MOREX.r3.3HG0272630	HORVU.MOREX.r3.3HG0272630.1	-72171
3H	374164933	374165778	up	Distal Intergenic	374220943	374221197	HORVU.MOREX.r3.3HG0272630	HORVU.MOREX.r3.3HG0272630.1	-55165
3H	374169075	374170520	up	Distal Intergenic	374220943	374221197	HORVU.MOREX.r3.3HG0272630	HORVU.MOREX.r3.3HG0272630.1	-50423
3H	374281450	374281942	up	Distal Intergenic	374279057	374279749	HORVU.MOREX.r3.3HG0272660	HORVU.MOREX.r3.3HG0272660.1	2393
3H	374307984	374308375	up	Distal Intergenic	374279057	374279749	HORVU.MOREX.r3.3HG0272660	HORVU.MOREX.r3.3HG0272660.1	28927
3H	374312097	374315678	up	Distal Intergenic	374279057	374279749	HORVU.MOREX.r3.3HG0272660	HORVU.MOREX.r3.3HG0272660.1	33040
3H	401335496	401336497	down	3' UTR	401331833	401343377	HORVU.MOREX.r3.3HG0276160	HORVU.MOREX.r3.3HG0276160.2	3663
3H	409698494	409699160	up	Distal Intergenic	409689435	409696428	HORVU.MOREX.r3.3HG0277200	HORVU.MOREX.r3.3HG0277200.1	-2066
3H	430196084	430197324	down	Intron (HORVU.MOREX.r3.3HG0280030.1/HORVU.MOREX.r3.3HG0280030, intron 10 of 22)	430188918	430205455	HORVU.MOREX.r3.3HG0280030	HORVU.MOREX.r3.3HG0280030.1	8131
3H	437526590	437527182	up	Distal Intergenic	437411600	437428853	HORVU.MOREX.r3.3HG0280850	HORVU.MOREX.r3.3HG0280850.1	-97737
3H	439427389	439427866	up	Promoter	439427835	439435570	HORVU.MOREX.r3.3HG0281000	HORVU.MOREX.r3.3HG0281000.1	0
3H	439432674	439435931	up	3' UTR	439427835	439435570	HORVU.MOREX.r3.3HG0281000	HORVU.MOREX.r3.3HG0281000.1	4839
3H	441155606	441157231	up	Distal Intergenic	441270830	441271608	HORVU.MOREX.r3.3HG0281180	HORVU.MOREX.r3.3HG0281180.1	114377
3H	447560585	447560836	up	Distal Intergenic	447564439	447565428	HORVU.MOREX.r3.3HG0282230	HORVU.MOREX.r3.3HG0282230.1	4592
3H	455189028	455191404	up	Promoter	455190594	455190806	HORVU.MOREX.r3.3HG0283660	HORVU.MOREX.r3.3HG0283660.1	0
3H	483353797	483355330	up	Distal Intergenic	483450522	483450865	HORVU.MOREX.r3.3HG0288410	HORVU.MOREX.r3.3HG0288410.1	95535
3H	483386735	483387378	up	Distal Intergenic	483450522	483450865	HORVU.MOREX.r3.3HG0288410	HORVU.MOREX.r3.3HG0288410.1	63487
3H	489432888	489433609	up	Distal Intergenic	489292807	489294800	HORVU.MOREX.r3.3HG0289420	HORVU.MOREX.r3.3HG0289420.1	-138088
3H	499571276	499573360	up	Distal Intergenic	499575936	499576244	HORVU.MOREX.r3.3HG0291230	HORVU.MOREX.r3.3HG0291230.1	-2576
3H	502944845	502946143	up	Proximal	502943571	502944140	HORVU.MOREX.r3.3HG0291990	HORVU.MOREX.r3.3HG0291990.1	-705
3H	506208802	506210082	up	Distal Intergenic	506316821	506318624	HORVU.MOREX.r3.3HG0292600	HORVU.MOREX.r3.3HG0292600.1	108542
3H	506231713	506233243	up	Distal Intergenic	506316821	506318624	HORVU.MOREX.r3.3HG0292600	HORVU.MOREX.r3.3HG0292600.1	85381
3H	506245531	506247992	up	Distal Intergenic	506316821	506318624	HORVU.MOREX.r3.3HG0292600	HORVU.MOREX.r3.3HG0292600.1	70632
3H	508663716	508663991	up	Distal Intergenic	508639405	508647325	HORVU.MOREX.r3.3HG0293210	HORVU.MOREX.r3.3HG0293210.1	24311
3H	511951811	511952119	up	Distal Intergenic	511945287	511945960	HORVU.MOREX.r3.3HG0293990	HORVU.MOREX.r3.3HG0293990.1	6524
3H	534945239	534947451	up	3' UTR	534950615	534952713	HORVU.MOREX.r3.3HG0298860	HORVU.MOREX.r3.3HG0298860.1	-3164
3H	535450226	535450492	down	Distal Intergenic	535445661	535447978	HORVU.MOREX.r3.3HG0299080	HORVU.MOREX.r3.3HG0299080.2	-2248
3H	548228706	548229615	down	3' UTR	548229062	548233608	HORVU.MOREX.r3.3HG0302120	HORVU.MOREX.r3.3HG0302120.1	3993
3H	548625680	548627353	down	Promoter	548624694	548625663	HORVU.MOREX.r3.3HG0302260	HORVU.MOREX.r3.3HG0302260.1	-17
3H	549449825	549451546	up	Distal Intergenic	549380880	549383465	HORVU.MOREX.r3.3HG0302520	HORVU.MOREX.r3.3HG0302520.1	68945
3H	560091502	560091811	up	Distal Intergenic	560095961	560097016	HORVU.MOREX.r3.3HG0305830	HORVU.MOREX.r3.3HG0305830.1	-4150
3H	565718479	565719386	up	Distal Intergenic	565705894	565706118	HORVU.MOREX.r3.3HG0307780	HORVU.MOREX.r3.3HG0307780.1	12585
3H	566894603	566894801	up	Distal Intergenic	566894918	566898501	HORVU.MOREX.r3.3HG0308190	HORVU.MOREX.r3.3HG0308190.1	3700
3H	569337016	569337429	down	Distal Intergenic	569309951	569311619	HORVU.MOREX.r3.3HG0309010	HORVU.MOREX.r3.3HG0309010.1	-25397
3H	570839898	570841647	up	Promoter	570841685	570842607	HORVU.MOREX.r3.3HG0309590	HORVU.MOREX.r3.3HG0309590.1	-38
3H	581565098	581565994	up	Distal Intergenic	581561792	581563123	HORVU.MOREX.r3.3HG0312710	HORVU.MOREX.r3.3HG0312710.1	-1975
3H	582262660	582263445	up	Distal Intergenic	582260311	582260892	HORVU.MOREX.r3.3HG0313130	HORVU.MOREX.r3.3HG0313130.1	-1768
3H	588670321	588671683	up	Distal Intergenic	588763401	588765290	HORVU.MOREX.r3.3HG0315990	HORVU.MOREX.r3.3HG0315990.1	-91718
3H	593165751	593166700	down	Distal Intergenic	593356608	593363372	HORVU.MOREX.r3.3HG0318700	HORVU.MOREX.r3.3HG0318700.1	-189908
3H	593183247	593184526	down	Distal Intergenic	593356608	593363372	HORVU.MOREX.r3.3HG0318700	HORVU.MOREX.r3.3HG0318700.1	-172082
3H	593391796	593393881	up	Distal Intergenic	593373083	593375526	HORVU.MOREX.r3.3HG0318720	HORVU.MOREX.r3.3HG0318720.1	-16270
3H	593461619	593462854	up	Distal Intergenic	593495062	593497617	HORVU.MOREX.r3.3HG0318760	HORVU.MOREX.r3.3HG0318760.1	-32208
3H	601452309	601452632	up	Distal Intergenic	601455986	601456243	HORVU.MOREX.r3.3HG0322440	HORVU.MOREX.r3.3HG0322440.1	-3354
3H	601658051	601658532	up	Distal Intergenic	601691986	601693685	HORVU.MOREX.r3.3HG0322540	HORVU.MOREX.r3.3HG0322540.1	-33454
3H	614591607	614592640	up	Downstream (<=300bp)	614589978	614591440	HORVU.MOREX.r3.3HG0328340	HORVU.MOREX.r3.3HG0328340.1	1629
4H	5367836	5369721	up	Distal Intergenic	5374752	5376521	HORVU.MOREX.r3.4HG0333290	HORVU.MOREX.r3.4HG0333290.1	-5031
4H	5372185	5372636	up	Distal Intergenic	5374752	5376521	HORVU.MOREX.r3.4HG0333290	HORVU.MOREX.r3.4HG0333290.1	-2116
4H	5917071	5918989	up	Distal Intergenic	5942475	5942822	HORVU.MOREX.r3.4HG0333580	HORVU.MOREX.r3.4HG0333580.1	-23486
4H	6534037	6534284	up	Distal Intergenic	6499457	6502480	HORVU.MOREX.r3.4HG0333850	HORVU.MOREX.r3.4HG0333850.1	34580
4H	7822857	7823485	up	Distal Intergenic	7835707	7837714	HORVU.MOREX.r3.4HG0334170	HORVU.MOREX.r3.4HG0334170.1	-12222
4H	7870144	7872691	up	3' UTR	7865533	7871229	HORVU.MOREX.r3.4HG0334210	HORVU.MOREX.r3.4HG0334210.2	4611
4H	8072186	8072539	up	Distal Intergenic	8074466	8076563	HORVU.MOREX.r3.4HG0334260	HORVU.MOREX.r3.4HG0334260.1	4024
4H	13816635	13817360	up	Distal Intergenic	13823277	13824982	HORVU.MOREX.r3.4HG0336230	HORVU.MOREX.r3.4HG0336230.1	-5917
4H	14282750	14283112	up	Distal Intergenic	14263105	14272262	HORVU.MOREX.r3.4HG0336460	HORVU.MOREX.r3.4HG0336460.1	19645
4H	19762363	19763771	down	3' UTR	19757029	19763460	HORVU.MOREX.r3.4HG0337770	HORVU.MOREX.r3.4HG0337770.1	5334
4H	24877215	24877903	up	Distal Intergenic	24791689	24793640	HORVU.MOREX.r3.4HG0339140	HORVU.MOREX.r3.4HG0339140.1	85526
4H	39596966	39600095	up	Promoter	39598238	39599002	HORVU.MOREX.r3.4HG0342430	HORVU.MOREX.r3.4HG0342430.1	0
4H	49121817	49122103	up	Distal Intergenic	49123635	49125671	HORVU.MOREX.r3.4HG0343870	HORVU.MOREX.r3.4HG0343870.1	-1532
4H	54995626	54995812	up	Distal Intergenic	55046043	55049281	HORVU.MOREX.r3.4HG0344750	HORVU.MOREX.r3.4HG0344750.1	-50231
4H	59390116	59391010	down	Distal Intergenic	59383495	59388579	HORVU.MOREX.r3.4HG0345340	HORVU.MOREX.r3.4HG0345340.1	-1537
4H	70309949	70310181	up	Distal Intergenic	70260778	70263456	HORVU.MOREX.r3.4HG0346750	HORVU.MOREX.r3.4HG0346750.1	-46493
4H	76943887	76945590	up	Distal Intergenic	76969669	76989084	HORVU.MOREX.r3.4HG0347420	HORVU.MOREX.r3.4HG0347420.1	43494
4H	90099720	90100115	down	3' UTR	90096918	90099985	HORVU.MOREX.r3.4HG0349070	HORVU.MOREX.r3.4HG0349070.1	2802
4H	125192945	125193151	up	Distal Intergenic	125199960	125201159	HORVU.MOREX.r3.4HG0353860	HORVU.MOREX.r3.4HG0353860.1	8008
4H	149868355	149868678	up	Distal Intergenic	150164695	150170365	HORVU.MOREX.r3.4HG0356780	HORVU.MOREX.r3.4HG0356780.1	-296017
4H	158400889	158402800	up	Promoter	158401225	158401425	HORVU.MOREX.r3.4HG0358160	HORVU.MOREX.r3.4HG0358160.1	0
4H	162792039	162792896	up	Distal Intergenic	162704609	162705527	HORVU.MOREX.r3.4HG0358550	HORVU.MOREX.r3.4HG0358550.1	-86512
4H	211827796	211828402	up	Distal Intergenic	211773608	211777991	HORVU.MOREX.r3.4HG0363090	HORVU.MOREX.r3.4HG0363090.1	54188
4H	231718628	231719690	down	Distal Intergenic	231786893	231791804	HORVU.MOREX.r3.4HG0364520	HORVU.MOREX.r3.4HG0364520.1	72114
4H	255811338	255813717	up	3' UTR	255830514	255831047	HORVU.MOREX.r3.4HG0366980	HORVU.MOREX.r3.4HG0366980.1	17330
4H	267839269	267840615	up	Distal Intergenic	267976582	267976866	HORVU.MOREX.r3.4HG0368390	HORVU.MOREX.r3.4HG0368390.1	136251
4H	279923815	279925916	up	Distal Intergenic	279877139	279877456	HORVU.MOREX.r3.4HG0368990	HORVU.MOREX.r3.4HG0368990.1	46676
4H	295522585	295524849	up	3' UTR	295518699	295523860	HORVU.MOREX.r3.4HG0369880	HORVU.MOREX.r3.4HG0369880.1	3886
4H	303835826	303837819	down	Distal Intergenic	303619929	303645087	HORVU.MOREX.r3.4HG0370540	HORVU.MOREX.r3.4HG0370540.3	215897
4H	317119444	317119868	up	Distal Intergenic	317298199	317299142	HORVU.MOREX.r3.4HG0371320	HORVU.MOREX.r3.4HG0371320.1	-178331
4H	339609182	339609644	up	Distal Intergenic	339741347	339741840	HORVU.MOREX.r3.4HG0373510	HORVU.MOREX.r3.4HG0373510.1	-131703
4H	344096224	344098186	down	Promoter	344098316	344098684	HORVU.MOREX.r3.4HG0373930	HORVU.MOREX.r3.4HG0373930.1	-130
4H	349592426	349592875	up	Distal Intergenic	349596140	349596544	HORVU.MOREX.r3.4HG0374340	HORVU.MOREX.r3.4HG0374340.1	-3265
4H	405429717	405430372	up	Distal Intergenic	405345609	405348550	HORVU.MOREX.r3.4HG0379730	HORVU.MOREX.r3.4HG0379730.1	84108
4H	417585965	417587166	up	Distal Intergenic	417666916	417668403	HORVU.MOREX.r3.4HG0380990	HORVU.MOREX.r3.4HG0380990.1	-79750
4H	448461178	448461362	up	Distal Intergenic	448415914	448422656	HORVU.MOREX.r3.4HG0384380	HORVU.MOREX.r3.4HG0384380.1	45264
4H	466826339	466826586	up	Distal Intergenic	466860538	466861113	HORVU.MOREX.r3.4HG0387000	HORVU.MOREX.r3.4HG0387000.1	-33952
4H	472461870	472465358	up	Distal Intergenic	472453258	472453808	HORVU.MOREX.r3.4HG0387910	HORVU.MOREX.r3.4HG0387910.1	8612
4H	472484788	472485782	up	Distal Intergenic	472486684	472487256	HORVU.MOREX.r3.4HG0387930	HORVU.MOREX.r3.4HG0387930.1	1474
4H	472492265	472492454	up	Distal Intergenic	472486684	472487256	HORVU.MOREX.r3.4HG0387930	HORVU.MOREX.r3.4HG0387930.1	-5009
4H	472510395	472512096	up	Distal Intergenic	472505201	472505680	HORVU.MOREX.r3.4HG0387940	HORVU.MOREX.r3.4HG0387940.1	5194
4H	472534108	472534710	up	Distal Intergenic	472505201	472505680	HORVU.MOREX.r3.4HG0387940	HORVU.MOREX.r3.4HG0387940.1	28907
4H	504478131	504478627	down	Promoter	504478733	504483398	HORVU.MOREX.r3.4HG0392230	HORVU.MOREX.r3.4HG0392230.1	-106
4H	507076785	507077186	up	Distal Intergenic	507033230	507034022	HORVU.MOREX.r3.4HG0392620	HORVU.MOREX.r3.4HG0392620.1	-42763
4H	551404360	551405306	up	Distal Intergenic	551455583	551457868	HORVU.MOREX.r3.4HG0400260	HORVU.MOREX.r3.4HG0400260.1	52562
4H	556706736	556707031	up	Promoter	556702943	556706621	HORVU.MOREX.r3.4HG0401620	HORVU.MOREX.r3.4HG0401620.1	-115
4H	570208633	570209080	up	Distal Intergenic	570194118	570199460	HORVU.MOREX.r3.4HG0405390	HORVU.MOREX.r3.4HG0405390.1	14515
4H	574228290	574231016	up	Distal Intergenic	574336768	574337400	HORVU.MOREX.r3.4HG0406280	HORVU.MOREX.r3.4HG0406280.1	106384
4H	592402224	592402907	up	Distal Intergenic	592369159	592374327	HORVU.MOREX.r3.4HG0411760	HORVU.MOREX.r3.4HG0411760.1	-27897
4H	595859732	595861554	up	Distal Intergenic	595856599	595858500	HORVU.MOREX.r3.4HG0412900	HORVU.MOREX.r3.4HG0412900.1	-1232
4H	595880875	595883476	up	Promoter	595880459	595882430	HORVU.MOREX.r3.4HG0412910	HORVU.MOREX.r3.4HG0412910.1	0
4H	600703173	600703403	up	Distal Intergenic	600703451	600706115	HORVU.MOREX.r3.4HG0414960	HORVU.MOREX.r3.4HG0414960.1	2712
4H	601560323	601561538	down	3' UTR	601566000	601569047	HORVU.MOREX.r3.4HG0415250	HORVU.MOREX.r3.4HG0415250.1	-4462
4H	606507731	606508599	up	Promoter	606508538	606510631	HORVU.MOREX.r3.4HG0417410	HORVU.MOREX.r3.4HG0417410.1	0
4H	606509678	606510379	up	3' UTR	606508538	606510631	HORVU.MOREX.r3.4HG0417410	HORVU.MOREX.r3.4HG0417410.1	1140
5H	757374	758672	up	Distal Intergenic	741815	743216	HORVU.MOREX.r3.5HG0419610	HORVU.MOREX.r3.5HG0419610.1	15559
5H	7809156	7809871	up	Distal Intergenic	7792851	7794386	HORVU.MOREX.r3.5HG0423530	HORVU.MOREX.r3.5HG0423530.1	-14770
5H	7837786	7839639	up	Distal Intergenic	7839971	7840363	HORVU.MOREX.r3.5HG0423710	HORVU.MOREX.r3.5HG0423710.1	724
5H	14627299	14628745	up	Distal Intergenic	14619589	14621983	HORVU.MOREX.r3.5HG0426240	HORVU.MOREX.r3.5HG0426240.1	7710
5H	18455913	18456113	up	Distal Intergenic	18453104	18453788	HORVU.MOREX.r3.5HG0427500	HORVU.MOREX.r3.5HG0427500.1	-2125
5H	33350216	33350602	up	Distal Intergenic	33353275	33359144	HORVU.MOREX.r3.5HG0431690	HORVU.MOREX.r3.5HG0431690.1	8542
5H	41309621	41309962	up	Distal Intergenic	41334012	41335502	HORVU.MOREX.r3.5HG0432920	HORVU.MOREX.r3.5HG0432920.1	-24050
5H	70383536	70384550	down	Distal Intergenic	70577535	70578513	HORVU.MOREX.r3.5HG0439240	HORVU.MOREX.r3.5HG0439240.1	-192985
5H	91776824	91779104	down	3' UTR	91773901	91774227	HORVU.MOREX.r3.5HG0441850	HORVU.MOREX.r3.5HG0441850.1	-2597
5H	93380251	93381001	up	Distal Intergenic	93386751	93390671	HORVU.MOREX.r3.5HG0442050	HORVU.MOREX.r3.5HG0442050.1	9670
5H	94249850	94250957	down	Distal Intergenic	94076930	94078040	HORVU.MOREX.r3.5HG0442140	HORVU.MOREX.r3.5HG0442140.1	-171810
5H	111805044	111805462	up	Distal Intergenic	111667227	111667601	HORVU.MOREX.r3.5HG0444250	HORVU.MOREX.r3.5HG0444250.1	-137443
5H	126884881	126885065	up	Distal Intergenic	126712903	126714723	HORVU.MOREX.r3.5HG0446090	HORVU.MOREX.r3.5HG0446090.1	171978
5H	177230512	177231724	down	Distal Intergenic	177677121	177680682	HORVU.MOREX.r3.5HG0450600	HORVU.MOREX.r3.5HG0450600.1	-445397
5H	188111841	188112169	up	Distal Intergenic	188184305	188198462	HORVU.MOREX.r3.5HG0451130	HORVU.MOREX.r3.5HG0451130.1	86293
5H	195863235	195865385	up	Distal Intergenic	196192351	196193055	HORVU.MOREX.r3.5HG0451820	HORVU.MOREX.r3.5HG0451820.1	327670
5H	253778016	253778781	up	Promoter	253775267	253778012	HORVU.MOREX.r3.5HG0457050	HORVU.MOREX.r3.5HG0457050.1	-4
5H	307158538	307158989	down	Distal Intergenic	307153040	307155422	HORVU.MOREX.r3.5HG0462150	HORVU.MOREX.r3.5HG0462150.1	-3116
5H	312063590	312065404	up	Distal Intergenic	312081578	312081919	HORVU.MOREX.r3.5HG0462910	HORVU.MOREX.r3.5HG0462910.1	16515
5H	312086621	312087501	up	Distal Intergenic	312082664	312083014	HORVU.MOREX.r3.5HG0462920	HORVU.MOREX.r3.5HG0462920.1	-3607
5H	312097415	312099953	up	Distal Intergenic	312103267	312103701	HORVU.MOREX.r3.5HG0462950	HORVU.MOREX.r3.5HG0462950.1	3748
5H	333365053	333365588	up	Distal Intergenic	333372033	333375401	HORVU.MOREX.r3.5HG0465890	HORVU.MOREX.r3.5HG0465890.1	-6445
5H	334651494	334653098	up	Distal Intergenic	334595188	334602846	HORVU.MOREX.r3.5HG0466140	HORVU.MOREX.r3.5HG0466140.1	-48648
5H	358031174	358031479	up	Distal Intergenic	358104863	358110005	HORVU.MOREX.r3.5HG0469190	HORVU.MOREX.r3.5HG0469190.1	-73384
5H	409337183	409337461	down	Distal Intergenic	409299998	409305059	HORVU.MOREX.r3.5HG0476690	HORVU.MOREX.r3.5HG0476690.1	37185
5H	415379224	415379499	up	Distal Intergenic	415474878	415480287	HORVU.MOREX.r3.5HG0477970	HORVU.MOREX.r3.5HG0477970.1	100788
5H	444114648	444115686	up	Distal Intergenic	444112083	444112775	HORVU.MOREX.r3.5HG0483440	HORVU.MOREX.r3.5HG0483440.1	2565
5H	444155725	444158994	up	Promoter	444156221	444158341	HORVU.MOREX.r3.5HG0483790	HORVU.MOREX.r3.5HG0483790.1	0
5H	459965195	459966217	down	Distal Intergenic	459851486	459856306	HORVU.MOREX.r3.5HG0486440	HORVU.MOREX.r3.5HG0486440.1	113709
5H	462123492	462123748	up	Distal Intergenic	462099576	462121239	HORVU.MOREX.r3.5HG0486880	HORVU.MOREX.r3.5HG0486880.1	-2253
5H	470300515	470301915	up	Distal Intergenic	470336556	470337134	HORVU.MOREX.r3.5HG0488420	HORVU.MOREX.r3.5HG0488420.1	-34641
5H	472948245	472949676	down	Distal Intergenic	472979169	472981385	HORVU.MOREX.r3.5HG0489060	HORVU.MOREX.r3.5HG0489060.1	31709
5H	475390685	475390979	up	Distal Intergenic	475357250	475359306	HORVU.MOREX.r3.5HG0490060	HORVU.MOREX.r3.5HG0490060.1	33435
5H	477894489	477895495	up	3' UTR	477894313	477898688	HORVU.MOREX.r3.5HG0490830	HORVU.MOREX.r3.5HG0490830.1	3193
5H	482916120	482920761	up	Distal Intergenic	482826509	482832291	HORVU.MOREX.r3.5HG0492170	HORVU.MOREX.r3.5HG0492170.1	-83829
5H	484152631	484153133	up	Distal Intergenic	484154638	484162056	HORVU.MOREX.r3.5HG0492710	HORVU.MOREX.r3.5HG0492710.1	8923
5H	488255030	488255623	down	Distal Intergenic	488258577	488259949	HORVU.MOREX.r3.5HG0494180	HORVU.MOREX.r3.5HG0494180.1	-2954
5H	495104353	495104960	up	Distal Intergenic	495099157	495100082	HORVU.MOREX.r3.5HG0497560	HORVU.MOREX.r3.5HG0497560.1	5196
5H	495314830	495316458	up	Promoter	495314097	495314798	HORVU.MOREX.r3.5HG0497580	HORVU.MOREX.r3.5HG0497580.1	-32
5H	498129825	498130357	down	3' UTR	498126269	498130264	HORVU.MOREX.r3.5HG0498320	HORVU.MOREX.r3.5HG0498320.1	3556
5H	499522117	499523735	up	3' UTR	499518823	499519715	HORVU.MOREX.r3.5HG0498820	HORVU.MOREX.r3.5HG0498820.1	-2402
5H	499737259	499738490	up	Distal Intergenic	499759880	499761088	HORVU.MOREX.r3.5HG0498890	HORVU.MOREX.r3.5HG0498890.1	-21390
5H	499742460	499743946	up	Distal Intergenic	499759880	499761088	HORVU.MOREX.r3.5HG0498890	HORVU.MOREX.r3.5HG0498890.1	-15934
5H	499756893	499758390	up	Distal Intergenic	499759880	499761088	HORVU.MOREX.r3.5HG0498890	HORVU.MOREX.r3.5HG0498890.1	-1490
5H	506903552	506903759	up	Distal Intergenic	506901654	506902958	HORVU.MOREX.r3.5HG0501450	HORVU.MOREX.r3.5HG0501450.1	1898
5H	511065331	511066226	down	Exon (HORVU.MOREX.r3.5HG0503550.1/HORVU.MOREX.r3.5HG0503550, exon 6 of 7)	511065710	511074112	HORVU.MOREX.r3.5HG0503550	HORVU.MOREX.r3.5HG0503550.1	7886
5H	522717137	522717321	up	Distal Intergenic	522711617	522713711	HORVU.MOREX.r3.5HG0508900	HORVU.MOREX.r3.5HG0508900.1	-3426
5H	531853937	531854955	up	Downstream (<=300bp)	531852113	531853677	HORVU.MOREX.r3.5HG0512600	HORVU.MOREX.r3.5HG0512600.1	1824
5H	533442612	533443399	up	Distal Intergenic	533434563	533441288	HORVU.MOREX.r3.5HG0513030	HORVU.MOREX.r3.5HG0513030.1	-1324
5H	538585740	538586849	down	3' UTR	538583914	538586868	HORVU.MOREX.r3.5HG0514990	HORVU.MOREX.r3.5HG0514990.1	1826
5H	540694767	540696030	down	3' UTR	540695290	540698396	HORVU.MOREX.r3.5HG0516240	HORVU.MOREX.r3.5HG0516240.1	2366
5H	540723248	540725078	up	Distal Intergenic	540727437	540728018	HORVU.MOREX.r3.5HG0516260	HORVU.MOREX.r3.5HG0516260.1	-2359
5H	544309973	544310569	up	Distal Intergenic	544289100	544291384	HORVU.MOREX.r3.5HG0517640	HORVU.MOREX.r3.5HG0517640.1	-18589
5H	545209731	545209974	up	Distal Intergenic	545204294	545205191	HORVU.MOREX.r3.5HG0518040	HORVU.MOREX.r3.5HG0518040.1	-4540
5H	547895951	547896199	up	Distal Intergenic	547892213	547893477	HORVU.MOREX.r3.5HG0519210	HORVU.MOREX.r3.5HG0519210.1	3738
5H	577687274	577688747	down	3' UTR	577682599	577688340	HORVU.MOREX.r3.5HG0533360	HORVU.MOREX.r3.5HG0533360.1	4675
5H	584944799	584946526	up	Distal Intergenic	584946761	584948519	HORVU.MOREX.r3.5HG0537150	HORVU.MOREX.r3.5HG0537150.1	1993
5H	585821462	585822358	up	Distal Intergenic	585829048	585833836	HORVU.MOREX.r3.5HG0537570	HORVU.MOREX.r3.5HG0537570.1	-6690
5H	585828423	585829245	up	Promoter	585829048	585833836	HORVU.MOREX.r3.5HG0537570	HORVU.MOREX.r3.5HG0537570.1	0
5H	586242696	586242889	down	Distal Intergenic	586245484	586247436	HORVU.MOREX.r3.5HG0537690	HORVU.MOREX.r3.5HG0537690.1	4547
6H	4335746	4336481	up	Promoter	4336331	4338109	HORVU.MOREX.r3.6HG0539980	HORVU.MOREX.r3.6HG0539980.1	0
6H	13866680	13868810	up	Promoter	13866854	13872592	HORVU.MOREX.r3.6HG0543900	HORVU.MOREX.r3.6HG0543900.1	0
6H	18557371	18557549	up	Distal Intergenic	18558015	18564374	HORVU.MOREX.r3.6HG0547100	HORVU.MOREX.r3.6HG0547100.1	6825
6H	20397110	20397794	up	Distal Intergenic	20411130	20411989	HORVU.MOREX.r3.6HG0548110	HORVU.MOREX.r3.6HG0548110.1	14195
6H	25008089	25008570	up	Distal Intergenic	25009582	25014686	HORVU.MOREX.r3.6HG0549550	HORVU.MOREX.r3.6HG0549550.1	-1012
6H	28631369	28631636	up	Distal Intergenic	28644780	28646746	HORVU.MOREX.r3.6HG0550780	HORVU.MOREX.r3.6HG0550780.1	-13144
6H	30394197	30394609	up	Intron (HORVU.MOREX.r3.6HG0551380.1/HORVU.MOREX.r3.6HG0551380, intron 1 of 1)	30392676	30400846	HORVU.MOREX.r3.6HG0551380	HORVU.MOREX.r3.6HG0551380.1	1521
6H	37812257	37813066	down	Distal Intergenic	37888715	37889208	HORVU.MOREX.r3.6HG0553990	HORVU.MOREX.r3.6HG0553990.1	-75649
6H	45255020	45257316	down	3' UTR	45253182	45256807	HORVU.MOREX.r3.6HG0555660	HORVU.MOREX.r3.6HG0555660.3	1838
6H	58344396	58344598	up	Distal Intergenic	58370323	58370982	HORVU.MOREX.r3.6HG0558390	HORVU.MOREX.r3.6HG0558390.1	-25725
6H	85086364	85087327	up	Distal Intergenic	85089377	85090942	HORVU.MOREX.r3.6HG0563370	HORVU.MOREX.r3.6HG0563370.1	3615
6H	91946227	91946504	up	Distal Intergenic	92030705	92031798	HORVU.MOREX.r3.6HG0564840	HORVU.MOREX.r3.6HG0564840.1	-84201
6H	92012800	92013670	up	Distal Intergenic	92030705	92031798	HORVU.MOREX.r3.6HG0564840	HORVU.MOREX.r3.6HG0564840.1	-17035
6H	110563971	110564789	up	Distal Intergenic	110553759	110562057	HORVU.MOREX.r3.6HG0568140	HORVU.MOREX.r3.6HG0568140.1	10212
6H	122790972	122791240	up	Distal Intergenic	122710998	122723498	HORVU.MOREX.r3.6HG0570000	HORVU.MOREX.r3.6HG0570000.1	79974
6H	132054945	132056427	up	Distal Intergenic	131985218	131986630	HORVU.MOREX.r3.6HG0571070	HORVU.MOREX.r3.6HG0571070.1	69727
6H	156707823	156708525	down	Distal Intergenic	156668610	156668885	HORVU.MOREX.r3.6HG0574260	HORVU.MOREX.r3.6HG0574260.1	-38938
6H	179916565	179917840	down	3' UTR	179915304	179917524	HORVU.MOREX.r3.6HG0577300	HORVU.MOREX.r3.6HG0577300.1	1261
6H	180196904	180198218	up	Distal Intergenic	180259763	180260104	HORVU.MOREX.r3.6HG0577410	HORVU.MOREX.r3.6HG0577410.1	61886
6H	180226442	180227448	up	Distal Intergenic	180259763	180260104	HORVU.MOREX.r3.6HG0577410	HORVU.MOREX.r3.6HG0577410.1	32656
6H	180230613	180231041	up	Distal Intergenic	180259763	180260104	HORVU.MOREX.r3.6HG0577410	HORVU.MOREX.r3.6HG0577410.1	29063
6H	180232724	180233390	up	Distal Intergenic	180259763	180260104	HORVU.MOREX.r3.6HG0577410	HORVU.MOREX.r3.6HG0577410.1	26714
6H	180255844	180256382	up	Distal Intergenic	180259763	180260104	HORVU.MOREX.r3.6HG0577410	HORVU.MOREX.r3.6HG0577410.1	3722
6H	196081845	196082196	up	Proximal	196082912	196083292	HORVU.MOREX.r3.6HG0579300	HORVU.MOREX.r3.6HG0579300.1	-716
6H	196110420	196111852	up	Distal Intergenic	196082912	196083292	HORVU.MOREX.r3.6HG0579300	HORVU.MOREX.r3.6HG0579300.1	27508
6H	196178600	196180995	up	Distal Intergenic	196082912	196083292	HORVU.MOREX.r3.6HG0579300	HORVU.MOREX.r3.6HG0579300.1	95688
6H	196316881	196317142	up	Distal Intergenic	196314604	196315098	HORVU.MOREX.r3.6HG0579330	HORVU.MOREX.r3.6HG0579330.1	2277
6H	198352480	198353150	up	Distal Intergenic	198292122	198299688	HORVU.MOREX.r3.6HG0579590	HORVU.MOREX.r3.6HG0579590.1	60358
6H	208026908	208027112	up	Distal Intergenic	208336149	208336798	HORVU.MOREX.r3.6HG0580210	HORVU.MOREX.r3.6HG0580210.1	309686
6H	215713198	215713777	up	Distal Intergenic	215657610	215657840	HORVU.MOREX.r3.6HG0580960	HORVU.MOREX.r3.6HG0580960.1	55588
6H	232998208	232999732	up	Distal Intergenic	232973607	232981074	HORVU.MOREX.r3.6HG0582570	HORVU.MOREX.r3.6HG0582570.1	24601
6H	236525810	236526107	up	Distal Intergenic	236571532	236675809	HORVU.MOREX.r3.6HG0582950	HORVU.MOREX.r3.6HG0582950.1	-45425
6H	248356661	248357557	up	Distal Intergenic	248445100	248482810	HORVU.MOREX.r3.6HG0584100	HORVU.MOREX.r3.6HG0584100.1	-87543
6H	265693670	265693945	up	Distal Intergenic	265790759	265793394	HORVU.MOREX.r3.6HG0585220	HORVU.MOREX.r3.6HG0585220.1	-96814
6H	272552413	272552950	up	Distal Intergenic	272546946	272547332	HORVU.MOREX.r3.6HG0585680	HORVU.MOREX.r3.6HG0585680.1	-5081
6H	278794543	278795610	down	Distal Intergenic	278231465	278242960	HORVU.MOREX.r3.6HG0586240	HORVU.MOREX.r3.6HG0586240.1	-551583
6H	305144505	305147659	up	Promoter	305145255	305145503	HORVU.MOREX.r3.6HG0588430	HORVU.MOREX.r3.6HG0588430.1	0
6H	332394276	332394500	up	Distal Intergenic	332345568	332357416	HORVU.MOREX.r3.6HG0591230	HORVU.MOREX.r3.6HG0591230.1	-36860
6H	337634858	337635248	down	Distal Intergenic	337727233	337727820	HORVU.MOREX.r3.6HG0591870	HORVU.MOREX.r3.6HG0591870.1	92572
6H	346875276	346878257	up	Distal Intergenic	346769554	346775138	HORVU.MOREX.r3.6HG0593050	HORVU.MOREX.r3.6HG0593050.1	-100138
6H	346879144	346879649	up	Distal Intergenic	346977702	346978712	HORVU.MOREX.r3.6HG0593150	HORVU.MOREX.r3.6HG0593150.1	99063
6H	393684337	393684663	up	Distal Intergenic	393658605	393660580	HORVU.MOREX.r3.6HG0598470	HORVU.MOREX.r3.6HG0598470.1	-23757
6H	403408540	403408918	up	Distal Intergenic	403413260	403417154	HORVU.MOREX.r3.6HG0599730	HORVU.MOREX.r3.6HG0599730.1	8236
6H	412023838	412028631	down	Downstream (<=300bp)	412012612	412023804	HORVU.MOREX.r3.6HG0600810	HORVU.MOREX.r3.6HG0600810.1	11226
6H	430976866	430977633	up	Distal Intergenic	430805410	430805892	HORVU.MOREX.r3.6HG0603100	HORVU.MOREX.r3.6HG0603100.1	-170974
6H	434379936	434382095	up	3' UTR	434376233	434381266	HORVU.MOREX.r3.6HG0603290	HORVU.MOREX.r3.6HG0603290.2	3703
6H	435012253	435012630	up	Distal Intergenic	435035962	435041196	HORVU.MOREX.r3.6HG0603400	HORVU.MOREX.r3.6HG0603400.1	28566
6H	464169709	464170188	up	Distal Intergenic	464200582	464203733	HORVU.MOREX.r3.6HG0607590	HORVU.MOREX.r3.6HG0607590.1	33545
6H	472750097	472750781	up	Distal Intergenic	472752068	472760795	HORVU.MOREX.r3.6HG0609180	HORVU.MOREX.r3.6HG0609180.1	10014
6H	473334754	473335584	down	Distal Intergenic	473394904	473395305	HORVU.MOREX.r3.6HG0609250	HORVU.MOREX.r3.6HG0609250.1	-59320
6H	486712576	486714761	down	Promoter	486709526	486712120	HORVU.MOREX.r3.6HG0611310	HORVU.MOREX.r3.6HG0611310.1	-456
6H	490782878	490783230	down	Promoter	490781747	490782950	HORVU.MOREX.r3.6HG0612340	HORVU.MOREX.r3.6HG0612340.1	0
6H	495214815	495215474	down	3' UTR	495214923	495218750	HORVU.MOREX.r3.6HG0613270	HORVU.MOREX.r3.6HG0613270.1	3276
6H	502086303	502088681	up	Distal Intergenic	502104666	502108305	HORVU.MOREX.r3.6HG0614650	HORVU.MOREX.r3.6HG0614650.1	-15985
6H	502097204	502099660	up	Distal Intergenic	502104666	502108305	HORVU.MOREX.r3.6HG0614650	HORVU.MOREX.r3.6HG0614650.1	-5006
6H	505122014	505122677	up	Distal Intergenic	504922750	504924954	HORVU.MOREX.r3.6HG0615130	HORVU.MOREX.r3.6HG0615130.1	-197060
6H	505127714	505128997	up	Distal Intergenic	505322756	505323072	HORVU.MOREX.r3.6HG0615150	HORVU.MOREX.r3.6HG0615150.1	194075
6H	523761130	523761336	up	Distal Intergenic	523764751	523768838	HORVU.MOREX.r3.6HG0619360	HORVU.MOREX.r3.6HG0619360.1	-3415
6H	528470570	528470832	down	Distal Intergenic	528496600	528501432	HORVU.MOREX.r3.6HG0620760	HORVU.MOREX.r3.6HG0620760.1	-25768
6H	532505884	532506449	up	Distal Intergenic	532493769	532497779	HORVU.MOREX.r3.6HG0622190	HORVU.MOREX.r3.6HG0622190.3	-8105
6H	542485604	542486498	up	Distal Intergenic	542481776	542482642	HORVU.MOREX.r3.6HG0625360	HORVU.MOREX.r3.6HG0625360.1	3828
6H	545853628	545856804	up	Promoter	545855095	545855993	HORVU.MOREX.r3.6HG0627000	HORVU.MOREX.r3.6HG0627000.1	0
6H	548238838	548239388	down	3' UTR	548235851	548239243	HORVU.MOREX.r3.6HG0627960	HORVU.MOREX.r3.6HG0627960.2	2987
6H	559449201	559449849	up	Distal Intergenic	559420540	559427054	HORVU.MOREX.r3.6HG0633070	HORVU.MOREX.r3.6HG0633070.1	-22147
6H	561780853	561785606	down	Distal Intergenic	561746428	561748542	HORVU.MOREX.r3.6HG0634290	HORVU.MOREX.r3.6HG0634290.1	34425
7H	3712872	3713441	up	Distal Intergenic	3737288	3742077	HORVU.MOREX.r3.7HG0635950	HORVU.MOREX.r3.7HG0635950.1	28636
7H	4567935	4569488	up	Distal Intergenic	4576418	4578393	HORVU.MOREX.r3.7HG0636630	HORVU.MOREX.r3.7HG0636630.1	-6930
7H	7555184	7555503	up	Distal Intergenic	7613545	7615095	HORVU.MOREX.r3.7HG0638810	HORVU.MOREX.r3.7HG0638810.1	59592
7H	18792659	18794237	up	Distal Intergenic	18782686	18786594	HORVU.MOREX.r3.7HG0644540	HORVU.MOREX.r3.7HG0644540.1	-6065
7H	20783261	20784271	up	Distal Intergenic	20787695	20790049	HORVU.MOREX.r3.7HG0645460	HORVU.MOREX.r3.7HG0645460.1	-3424
7H	25718459	25718934	up	Distal Intergenic	25794330	25795670	HORVU.MOREX.r3.7HG0648170	HORVU.MOREX.r3.7HG0648170.1	-75396
7H	39179399	39179942	up	Distal Intergenic	39237281	39238705	HORVU.MOREX.r3.7HG0652700	HORVU.MOREX.r3.7HG0652700.1	-57339
7H	49520851	49521242	up	Distal Intergenic	49541241	49543687	HORVU.MOREX.r3.7HG0656330	HORVU.MOREX.r3.7HG0656330.1	22445
7H	52631232	52631413	up	Intron (HORVU.MOREX.r3.7HG0657240.1/HORVU.MOREX.r3.7HG0657240, intron 1 of 1)	52628797	52637718	HORVU.MOREX.r3.7HG0657240	HORVU.MOREX.r3.7HG0657240.1	6305
7H	59977953	59979144	up	Distal Intergenic	59993032	59993604	HORVU.MOREX.r3.7HG0659250	HORVU.MOREX.r3.7HG0659250.1	14460
7H	65636193	65636462	up	Distal Intergenic	65604295	65604916	HORVU.MOREX.r3.7HG0661070	HORVU.MOREX.r3.7HG0661070.1	-31277
7H	70145241	70146577	up	Exon (HORVU.MOREX.r3.7HG0662560.1/HORVU.MOREX.r3.7HG0662560, exon 4 of 11)	70143209	70151910	HORVU.MOREX.r3.7HG0662560	HORVU.MOREX.r3.7HG0662560.1	2032
7H	76918480	76919107	up	Distal Intergenic	76862907	76865652	HORVU.MOREX.r3.7HG0663650	HORVU.MOREX.r3.7HG0663650.1	55573
7H	105371309	105371788	down	Distal Intergenic	105351464	105352303	HORVU.MOREX.r3.7HG0668640	HORVU.MOREX.r3.7HG0668640.1	-19006
7H	110049450	110049685	up	Distal Intergenic	110090278	110090769	HORVU.MOREX.r3.7HG0669660	HORVU.MOREX.r3.7HG0669660.1	41084
7H	131666519	131667581	up	3' UTR	131666805	131672513	HORVU.MOREX.r3.7HG0673610	HORVU.MOREX.r3.7HG0673610.1	4932
7H	131698959	131699676	up	Distal Intergenic	131666805	131672513	HORVU.MOREX.r3.7HG0673610	HORVU.MOREX.r3.7HG0673610.1	-26446
7H	142310558	142311760	up	Distal Intergenic	142365583	142366246	HORVU.MOREX.r3.7HG0675210	HORVU.MOREX.r3.7HG0675210.1	54486
7H	156644919	156646219	up	Distal Intergenic	156648458	156652144	HORVU.MOREX.r3.7HG0677230	HORVU.MOREX.r3.7HG0677230.1	-2239
7H	165571977	165573669	down	3' UTR	165571902	165577320	HORVU.MOREX.r3.7HG0678460	HORVU.MOREX.r3.7HG0678460.1	3651
7H	173631870	173632374	up	Promoter	173632374	173654557	HORVU.MOREX.r3.7HG0679650	HORVU.MOREX.r3.7HG0679650.1	0
7H	173645290	173645683	up	Intron (HORVU.MOREX.r3.7HG0679650.1/HORVU.MOREX.r3.7HG0679650, intron 1 of 4)	173632374	173654557	HORVU.MOREX.r3.7HG0679650	HORVU.MOREX.r3.7HG0679650.1	12916
7H	173652188	173652541	up	Exon (HORVU.MOREX.r3.7HG0679650.1/HORVU.MOREX.r3.7HG0679650, exon 4 of 5)	173632374	173654557	HORVU.MOREX.r3.7HG0679650	HORVU.MOREX.r3.7HG0679650.1	19814
7H	173655229	173657441	up	Distal Intergenic	173632374	173654557	HORVU.MOREX.r3.7HG0679650	HORVU.MOREX.r3.7HG0679650.1	22855
7H	174885695	174886256	up	Distal Intergenic	174870179	174870840	HORVU.MOREX.r3.7HG0679770	HORVU.MOREX.r3.7HG0679770.1	15516
7H	183014293	183017428	down	3' UTR	183010088	183015597	HORVU.MOREX.r3.7HG0680770	HORVU.MOREX.r3.7HG0680770.1	4205
7H	184898121	184898831	up	Downstream (<=300bp)	184896904	184897952	HORVU.MOREX.r3.7HG0681180	HORVU.MOREX.r3.7HG0681180.1	1217
7H	188189336	188189888	up	Distal Intergenic	187980313	187987382	HORVU.MOREX.r3.7HG0681750	HORVU.MOREX.r3.7HG0681750.1	-201954
7H	204394129	204394444	down	Distal Intergenic	204384287	204387330	HORVU.MOREX.r3.7HG0683980	HORVU.MOREX.r3.7HG0683980.1	9842
7H	215054563	215054829	up	Distal Intergenic	215060200	215060580	HORVU.MOREX.r3.7HG0685320	HORVU.MOREX.r3.7HG0685320.1	5751
7H	255768847	255770197	down	Distal Intergenic	255629656	255630806	HORVU.MOREX.r3.7HG0689750	HORVU.MOREX.r3.7HG0689750.1	139191
7H	282063173	282064290	down	Distal Intergenic	282012341	282021674	HORVU.MOREX.r3.7HG0691850	HORVU.MOREX.r3.7HG0691850.1	50832
7H	333170511	333171010	up	Distal Intergenic	333678497	333679307	HORVU.MOREX.r3.7HG0695630	HORVU.MOREX.r3.7HG0695630.1	508297
7H	392692128	392692924	up	Distal Intergenic	392689972	392690457	HORVU.MOREX.r3.7HG0700950	HORVU.MOREX.r3.7HG0700950.1	2156
7H	392736211	392736856	up	Distal Intergenic	392782988	392783392	HORVU.MOREX.r3.7HG0700970	HORVU.MOREX.r3.7HG0700970.1	-46132
7H	392781258	392782323	up	Proximal	392782988	392783392	HORVU.MOREX.r3.7HG0700970	HORVU.MOREX.r3.7HG0700970.1	-665
7H	409758494	409759909	up	Distal Intergenic	409573331	409577140	HORVU.MOREX.r3.7HG0702850	HORVU.MOREX.r3.7HG0702850.1	-181354
7H	409811038	409813034	up	Distal Intergenic	409573331	409577140	HORVU.MOREX.r3.7HG0702850	HORVU.MOREX.r3.7HG0702850.1	-233898
7H	409838782	409840403	up	Distal Intergenic	409573331	409577140	HORVU.MOREX.r3.7HG0702850	HORVU.MOREX.r3.7HG0702850.1	-261642
7H	461413375	461415622	up	Distal Intergenic	461379571	461380344	HORVU.MOREX.r3.7HG0710060	HORVU.MOREX.r3.7HG0710060.1	-33031
7H	461430074	461432518	up	Distal Intergenic	461379571	461380344	HORVU.MOREX.r3.7HG0710060	HORVU.MOREX.r3.7HG0710060.1	-49730
7H	461458931	461463195	up	Distal Intergenic	461524000	461525055	HORVU.MOREX.r3.7HG0710070	HORVU.MOREX.r3.7HG0710070.1	-60805
7H	472611165	472611520	down	Intron (HORVU.MOREX.r3.7HG0711490.1/HORVU.MOREX.r3.7HG0711490, intron 1 of 1)	472606621	472621811	HORVU.MOREX.r3.7HG0711490	HORVU.MOREX.r3.7HG0711490.1	10291
7H	489948752	489949564	up	Distal Intergenic	489658680	489661161	HORVU.MOREX.r3.7HG0713940	HORVU.MOREX.r3.7HG0713940.1	290072
7H	492600014	492600976	down	Distal Intergenic	492676502	492680260	HORVU.MOREX.r3.7HG0714370	HORVU.MOREX.r3.7HG0714370.1	79284
7H	503067194	503067908	down	Distal Intergenic	503073913	503076465	HORVU.MOREX.r3.7HG0716430	HORVU.MOREX.r3.7HG0716430.1	-6005
7H	517507826	517508406	down	Promoter	517508512	517527030	HORVU.MOREX.r3.7HG0718170	HORVU.MOREX.r3.7HG0718170.1	-106
7H	527838740	527840207	up	Distal Intergenic	527907587	527910207	HORVU.MOREX.r3.7HG0720010	HORVU.MOREX.r3.7HG0720010.1	-67380
7H	544191320	544193829	up	Distal Intergenic	544147473	544151013	HORVU.MOREX.r3.7HG0722690	HORVU.MOREX.r3.7HG0722690.1	-40307
7H	544201039	544204701	up	Distal Intergenic	544147473	544151013	HORVU.MOREX.r3.7HG0722690	HORVU.MOREX.r3.7HG0722690.1	-50026
7H	547168781	547169220	up	Distal Intergenic	547184881	547185422	HORVU.MOREX.r3.7HG0723380	HORVU.MOREX.r3.7HG0723380.1	-15661
7H	557731594	557732001	up	Distal Intergenic	557747425	557749214	HORVU.MOREX.r3.7HG0725530	HORVU.MOREX.r3.7HG0725530.1	-15424
7H	566323149	566324163	up	Distal Intergenic	566308886	566310907	HORVU.MOREX.r3.7HG0727380	HORVU.MOREX.r3.7HG0727380.1	14263
7H	572359852	572360800	up	Distal Intergenic	572307621	572308085	HORVU.MOREX.r3.7HG0728780	HORVU.MOREX.r3.7HG0728780.1	52231
7H	572851423	572851931	up	Distal Intergenic	572865419	572867396	HORVU.MOREX.r3.7HG0728910	HORVU.MOREX.r3.7HG0728910.1	-13488
7H	573413843	573415058	down	Distal Intergenic	573389776	573391262	HORVU.MOREX.r3.7HG0729010	HORVU.MOREX.r3.7HG0729010.1	-22581
7H	577185311	577185568	up	Distal Intergenic	577139178	577139975	HORVU.MOREX.r3.7HG0730160	HORVU.MOREX.r3.7HG0730160.1	46133
7H	591987749	591988476	up	Promoter	591986351	591987594	HORVU.MOREX.r3.7HG0735260	HORVU.MOREX.r3.7HG0735260.1	-155
7H	591990993	591991730	up	Distal Intergenic	591986351	591987594	HORVU.MOREX.r3.7HG0735260	HORVU.MOREX.r3.7HG0735260.1	-3399
7H	593153814	593154348	up	Distal Intergenic	593140182	593144395	HORVU.MOREX.r3.7HG0735630	HORVU.MOREX.r3.7HG0735630.1	13632
7H	596660603	596662843	up	Promoter	596654143	596660324	HORVU.MOREX.r3.7HG0736870	HORVU.MOREX.r3.7HG0736870.1	-279
7H	607792131	607794181	up	Distal Intergenic	607879209	607880003	HORVU.MOREX.r3.7HG0741380	HORVU.MOREX.r3.7HG0741380.1	85822
7H	608087371	608087918	up	Distal Intergenic	608095000	608096988	HORVU.MOREX.r3.7HG0741630	HORVU.MOREX.r3.7HG0741630.1	9070
7H	620736045	620736480	up	Distal Intergenic	620723811	620725536	HORVU.MOREX.r3.7HG0748080	HORVU.MOREX.r3.7HG0748080.1	-10509
7H	622606952	622609320	up	Distal Intergenic	622597775	622598731	HORVU.MOREX.r3.7HG0749130	HORVU.MOREX.r3.7HG0749130.1	9177
7H	622646650	622649086	up	Distal Intergenic	622696880	622697791	HORVU.MOREX.r3.7HG0749150	HORVU.MOREX.r3.7HG0749150.1	-47794
7H	622699594	622700586	up	Distal Intergenic	622696880	622697791	HORVU.MOREX.r3.7HG0749150	HORVU.MOREX.r3.7HG0749150.1	2714
7H	627504986	627505748	up	Promoter	627505341	627505709	HORVU.MOREX.r3.7HG0751380	HORVU.MOREX.r3.7HG0751380.1	0

## Sheet: Table_S4C
Table S4C Annotation of Differentially Accessible Regions identified in barley stem base at 9 h, compared to the state before treatment.
Differentially Accessible Regions were annotated by ChIPseeker (Yu et al. 2015; Wang et al. 2022). Genes marked in yellow were identified as significantly differentially expressed at 9 h.
chromosome	start	end	direction	annotation	gene start	gene end	gene ID	transcript ID	distance to TSS [bp]
1H	3546160	3546924	down	Distal Intergenic	3576852	3580707	HORVU.MOREX.r3.1HG0001470	HORVU.MOREX.r3.1HG0001470.1	33783
1H	4884976	4885372	up	Promoter	4883526	4885095	HORVU.MOREX.r3.1HG0002260	HORVU.MOREX.r3.1HG0002260.1	0
1H	20460472	20461320	up	Promoter	20454437	20460812	HORVU.MOREX.r3.1HG0008610	HORVU.MOREX.r3.1HG0008610.1	0
1H	22655529	22658290	up	Exon (HORVU.MOREX.r3.1HG0009680.1/HORVU.MOREX.r3.1HG0009680, exon 1 of 1)	22655335	22656156	HORVU.MOREX.r3.1HG0009680	HORVU.MOREX.r3.1HG0009680.1	194
1H	30646341	30646920	up	Distal Intergenic	30642407	30644094	HORVU.MOREX.r3.1HG0012400	HORVU.MOREX.r3.1HG0012400.1	-2247
1H	97909625	97910779	up	Promoter	97911180	97911936	HORVU.MOREX.r3.1HG0024570	HORVU.MOREX.r3.1HG0024570.1	-401
1H	98801486	98803531	up	Distal Intergenic	99007055	99011871	HORVU.MOREX.r3.1HG0024670	HORVU.MOREX.r3.1HG0024670.1	-203524
1H	98947456	98948419	up	Distal Intergenic	99007055	99011871	HORVU.MOREX.r3.1HG0024670	HORVU.MOREX.r3.1HG0024670.1	-58636
1H	102119338	102119920	up	Distal Intergenic	102088687	102089560	HORVU.MOREX.r3.1HG0025200	HORVU.MOREX.r3.1HG0025200.1	30651
1H	102123584	102124897	up	Distal Intergenic	102151917	102152690	HORVU.MOREX.r3.1HG0025230	HORVU.MOREX.r3.1HG0025230.1	27793
1H	120802230	120803281	up	3' UTR	120800236	120802836	HORVU.MOREX.r3.1HG0027200	HORVU.MOREX.r3.1HG0027200.1	1994
1H	132126741	132127816	down	Distal Intergenic	132107658	132107954	HORVU.MOREX.r3.1HG0028400	HORVU.MOREX.r3.1HG0028400.1	-18787
1H	134320447	134322305	up	Promoter	134321173	134321799	HORVU.MOREX.r3.1HG0029220	HORVU.MOREX.r3.1HG0029220.1	0
1H	137055960	137057487	down	3' UTR	137056030	137068199	HORVU.MOREX.r3.1HG0029430	HORVU.MOREX.r3.1HG0029430.1	10712
1H	249595936	249596392	up	Distal Intergenic	249597354	249597926	HORVU.MOREX.r3.1HG0039490	HORVU.MOREX.r3.1HG0039490.1	1534
1H	348125910	348126564	up	Distal Intergenic	348129520	348130505	HORVU.MOREX.r3.1HG0052250	HORVU.MOREX.r3.1HG0052250.1	-2956
1H	348128599	348129525	up	Promoter	348129520	348130505	HORVU.MOREX.r3.1HG0052250	HORVU.MOREX.r3.1HG0052250.1	0
1H	373877384	373878793	up	Distal Intergenic	373789044	373790444	HORVU.MOREX.r3.1HG0055970	HORVU.MOREX.r3.1HG0055970.1	-86940
1H	404865469	404865887	up	Distal Intergenic	404856184	404856828	HORVU.MOREX.r3.1HG0061010	HORVU.MOREX.r3.1HG0061010.1	-8641
1H	443730665	443732386	up	Distal Intergenic	443744614	443745305	HORVU.MOREX.r3.1HG0068460	HORVU.MOREX.r3.1HG0068460.1	-12228
1H	481008200	481008592	down	Distal Intergenic	481014813	481016848	HORVU.MOREX.r3.1HG0078400	HORVU.MOREX.r3.1HG0078400.1	8256
1H	484406266	484406781	down	3' UTR	484402466	484406597	HORVU.MOREX.r3.1HG0079660	HORVU.MOREX.r3.1HG0079660.2	3800
1H	493531865	493533691	down	3' UTR	493532271	493535406	HORVU.MOREX.r3.1HG0083950	HORVU.MOREX.r3.1HG0083950.1	1715
1H	502781389	502782088	down	Distal Intergenic	502850598	502851155	HORVU.MOREX.r3.1HG0089250	HORVU.MOREX.r3.1HG0089250.1	69067
1H	502782813	502783862	down	Distal Intergenic	502850598	502851155	HORVU.MOREX.r3.1HG0089250	HORVU.MOREX.r3.1HG0089250.1	67293
1H	507392039	507392468	down	Distal Intergenic	507382865	507385218	HORVU.MOREX.r3.1HG0091670	HORVU.MOREX.r3.1HG0091670.1	9174
1H	513490897	513491090	up	Distal Intergenic	513444784	513445347	HORVU.MOREX.r3.1HG0094330	HORVU.MOREX.r3.1HG0094330.1	-45550
2H	12603	14479	down	Distal Intergenic	57962	64320	HORVU.MOREX.r3.2HG0095480	HORVU.MOREX.r3.2HG0095480.1	-43483
2H	8515518	8516503	up	Intron (HORVU.MOREX.r3.2HG0098640.1/HORVU.MOREX.r3.2HG0098640, intron 1 of 2)	8514714	8548898	HORVU.MOREX.r3.2HG0098640	HORVU.MOREX.r3.2HG0098640.1	804
2H	9471808	9472811	up	Distal Intergenic	9475105	9476634	HORVU.MOREX.r3.2HG0099220	HORVU.MOREX.r3.2HG0099220.1	-2294
2H	9510635	9513666	up	Distal Intergenic	9542529	9545594	HORVU.MOREX.r3.2HG0099260	HORVU.MOREX.r3.2HG0099260.1	-28863
2H	10514636	10514877	up	Distal Intergenic	10523106	10527069	HORVU.MOREX.r3.2HG0099690	HORVU.MOREX.r3.2HG0099690.1	-8229
2H	12872307	12873634	up	Distal Intergenic	12901107	12901775	HORVU.MOREX.r3.2HG0101320	HORVU.MOREX.r3.2HG0101320.1	-27473
2H	16826887	16828045	down	Distal Intergenic	16808274	16813920	HORVU.MOREX.r3.2HG0103670	HORVU.MOREX.r3.2HG0103670.2	-12967
2H	17114652	17114950	down	Distal Intergenic	17107957	17111971	HORVU.MOREX.r3.2HG0103900	HORVU.MOREX.r3.2HG0103900.1	-2681
2H	26444980	26446048	up	Distal Intergenic	26461636	26462540	HORVU.MOREX.r3.2HG0108010	HORVU.MOREX.r3.2HG0108010.1	-15588
2H	32942842	32944997	up	Distal Intergenic	32947628	32948035	HORVU.MOREX.r3.2HG0110520	HORVU.MOREX.r3.2HG0110520.1	3038
2H	32945897	32946599	up	Distal Intergenic	32947628	32948035	HORVU.MOREX.r3.2HG0110520	HORVU.MOREX.r3.2HG0110520.1	1436
2H	34886936	34888348	up	Distal Intergenic	34875267	34876022	HORVU.MOREX.r3.2HG0111260	HORVU.MOREX.r3.2HG0111260.1	11669
2H	34889118	34889499	up	Distal Intergenic	34875267	34876022	HORVU.MOREX.r3.2HG0111260	HORVU.MOREX.r3.2HG0111260.1	13851
2H	51450731	51450945	up	Distal Intergenic	51489793	51490793	HORVU.MOREX.r3.2HG0115520	HORVU.MOREX.r3.2HG0115520.1	-38848
2H	56772767	56774682	up	Distal Intergenic	56820717	56837695	HORVU.MOREX.r3.2HG0117030	HORVU.MOREX.r3.2HG0117030.1	-46035
2H	125625932	125626978	up	Distal Intergenic	125384841	125385905	HORVU.MOREX.r3.2HG0129600	HORVU.MOREX.r3.2HG0129600.1	241091
2H	138934792	138935230	up	Distal Intergenic	138929371	138930682	HORVU.MOREX.r3.2HG0131280	HORVU.MOREX.r3.2HG0131280.1	-4110
2H	160183865	160184091	up	Distal Intergenic	160138197	160138568	HORVU.MOREX.r3.2HG0134010	HORVU.MOREX.r3.2HG0134010.1	45668
2H	164803182	164803590	up	Intron (HORVU.MOREX.r3.2HG0134710.1/HORVU.MOREX.r3.2HG0134710, intron 8 of 24)	164789151	164830899	HORVU.MOREX.r3.2HG0134710	HORVU.MOREX.r3.2HG0134710.1	14031
2H	170643163	170643448	up	Distal Intergenic	170584118	170585462	HORVU.MOREX.r3.2HG0135400	HORVU.MOREX.r3.2HG0135400.1	59045
2H	199836543	199837844	up	Distal Intergenic	199823013	199823252	HORVU.MOREX.r3.2HG0138930	HORVU.MOREX.r3.2HG0138930.1	13530
2H	208275769	208276932	up	Distal Intergenic	208341689	208342860	HORVU.MOREX.r3.2HG0140380	HORVU.MOREX.r3.2HG0140380.1	-64757
2H	239583396	239584189	up	Distal Intergenic	239578789	239579031	HORVU.MOREX.r3.2HG0143630	HORVU.MOREX.r3.2HG0143630.1	-4365
2H	240768071	240768286	up	Distal Intergenic	241169548	241171093	HORVU.MOREX.r3.2HG0143760	HORVU.MOREX.r3.2HG0143760.1	-401262
2H	275295237	275295547	up	Distal Intergenic	276038944	276047006	HORVU.MOREX.r3.2HG0146470	HORVU.MOREX.r3.2HG0146470.1	-743397
2H	280577100	280577787	up	Distal Intergenic	280734701	280738865	HORVU.MOREX.r3.2HG0146870	HORVU.MOREX.r3.2HG0146870.1	-156914
2H	305060138	305061237	down	Distal Intergenic	304986101	304991162	HORVU.MOREX.r3.2HG0148850	HORVU.MOREX.r3.2HG0148850.1	74037
2H	328618452	328618640	up	Distal Intergenic	329308475	329318855	HORVU.MOREX.r3.2HG0150710	HORVU.MOREX.r3.2HG0150710.1	-689835
2H	350316137	350317297	up	Distal Intergenic	350371237	350371845	HORVU.MOREX.r3.2HG0152460	HORVU.MOREX.r3.2HG0152460.1	-53940
2H	370192939	370195975	up	Distal Intergenic	370183388	370183798	HORVU.MOREX.r3.2HG0154890	HORVU.MOREX.r3.2HG0154890.1	-9141
2H	370262448	370262675	up	Proximal	370261385	370261585	HORVU.MOREX.r3.2HG0155110	HORVU.MOREX.r3.2HG0155110.1	-863
2H	396133471	396134393	up	Distal Intergenic	395837831	395838604	HORVU.MOREX.r3.2HG0158440	HORVU.MOREX.r3.2HG0158440.1	-294867
2H	407048050	407048447	up	Distal Intergenic	407066924	407067298	HORVU.MOREX.r3.2HG0159350	HORVU.MOREX.r3.2HG0159350.1	18851
2H	409006437	409007872	up	Distal Intergenic	409191593	409193213	HORVU.MOREX.r3.2HG0159520	HORVU.MOREX.r3.2HG0159520.1	-183721
2H	433112984	433113157	up	Distal Intergenic	432870596	432870898	HORVU.MOREX.r3.2HG0162690	HORVU.MOREX.r3.2HG0162690.1	-242086
2H	434504496	434505538	up	Promoter	434505500	434509344	HORVU.MOREX.r3.2HG0162940	HORVU.MOREX.r3.2HG0162940.1	0
2H	438211304	438212531	up	Proximal	438213278	438213844	HORVU.MOREX.r3.2HG0163460	HORVU.MOREX.r3.2HG0163460.1	-747
2H	441304208	441304440	down	Distal Intergenic	441315596	441316303	HORVU.MOREX.r3.2HG0163950	HORVU.MOREX.r3.2HG0163950.1	11863
2H	529467721	529468540	up	Distal Intergenic	529475896	529477384	HORVU.MOREX.r3.2HG0175910	HORVU.MOREX.r3.2HG0175910.1	8844
2H	569859546	569861765	up	Distal Intergenic	569923436	569923933	HORVU.MOREX.r3.2HG0184550	HORVU.MOREX.r3.2HG0184550.1	-61671
2H	619106924	619108631	down	Exon (HORVU.MOREX.r3.2HG0197610.1/HORVU.MOREX.r3.2HG0197610, exon 12 of 16)	619107574	619114855	HORVU.MOREX.r3.2HG0197610	HORVU.MOREX.r3.2HG0197610.1	6224
2H	627437075	627437592	down	Distal Intergenic	627443184	627445193	HORVU.MOREX.r3.2HG0201830	HORVU.MOREX.r3.2HG0201830.1	-5592
2H	628310733	628312465	down	Intron (HORVU.MOREX.r3.2HG0202060.1/HORVU.MOREX.r3.2HG0202060, intron 10 of 23)	628304446	628322199	HORVU.MOREX.r3.2HG0202060	HORVU.MOREX.r3.2HG0202060.1	6287
2H	628321434	628322659	down	3' UTR	628325854	628333074	HORVU.MOREX.r3.2HG0202070	HORVU.MOREX.r3.2HG0202070.1	-3195
2H	644148740	644148987	down	Distal Intergenic	644165656	644168206	HORVU.MOREX.r3.2HG0208770	HORVU.MOREX.r3.2HG0208770.1	-16669
2H	652787723	652788682	down	Distal Intergenic	652791710	652792195	HORVU.MOREX.r3.2HG0212770	HORVU.MOREX.r3.2HG0212770.1	3513
2H	658402190	658403381	up	Distal Intergenic	658399010	658400763	HORVU.MOREX.r3.2HG0215430	HORVU.MOREX.r3.2HG0215430.1	-1427
3H	21782780	21783226	down	Distal Intergenic	21753961	21756057	HORVU.MOREX.r3.3HG0229840	HORVU.MOREX.r3.3HG0229840.1	28819
3H	27142916	27144469	up	Distal Intergenic	27122473	27127929	HORVU.MOREX.r3.3HG0231660	HORVU.MOREX.r3.3HG0231660.1	-14987
3H	49410873	49412428	up	Distal Intergenic	49592747	49593121	HORVU.MOREX.r3.3HG0237030	HORVU.MOREX.r3.3HG0237030.1	-180319
3H	54010785	54011302	down	Distal Intergenic	54043314	54043987	HORVU.MOREX.r3.3HG0237850	HORVU.MOREX.r3.3HG0237850.1	32685
3H	68152478	68153889	up	Distal Intergenic	68151544	68152126	HORVU.MOREX.r3.3HG0239890	HORVU.MOREX.r3.3HG0239890.1	934
3H	68168594	68169736	up	Distal Intergenic	68174689	68177232	HORVU.MOREX.r3.3HG0239900	HORVU.MOREX.r3.3HG0239900.1	-4953
3H	91569185	91569515	up	Distal Intergenic	91109230	91111365	HORVU.MOREX.r3.3HG0243610	HORVU.MOREX.r3.3HG0243610.1	-457820
3H	129055677	129056144	up	Distal Intergenic	129065291	129071920	HORVU.MOREX.r3.3HG0248260	HORVU.MOREX.r3.3HG0248260.1	-9147
3H	169452838	169453517	up	Distal Intergenic	169460166	169462566	HORVU.MOREX.r3.3HG0252910	HORVU.MOREX.r3.3HG0252910.1	9049
3H	186493098	186493320	up	Distal Intergenic	186468617	186474183	HORVU.MOREX.r3.3HG0255180	HORVU.MOREX.r3.3HG0255180.1	24481
3H	188455686	188456034	up	Distal Intergenic	188332090	188332613	HORVU.MOREX.r3.3HG0255430	HORVU.MOREX.r3.3HG0255430.1	-123073
3H	192896676	192897574	up	Distal Intergenic	192724785	192725671	HORVU.MOREX.r3.3HG0255930	HORVU.MOREX.r3.3HG0255930.1	-171005
3H	194323459	194323885	up	Distal Intergenic	194296412	194316913	HORVU.MOREX.r3.3HG0256040	HORVU.MOREX.r3.3HG0256040.1	27047
3H	199211220	199212267	up	Distal Intergenic	198995465	198995854	HORVU.MOREX.r3.3HG0256670	HORVU.MOREX.r3.3HG0256670.1	215755
3H	259226104	259226426	up	Distal Intergenic	259345494	259350771	HORVU.MOREX.r3.3HG0262210	HORVU.MOREX.r3.3HG0262210.1	124345
3H	326972801	326973127	up	Distal Intergenic	326964008	326964781	HORVU.MOREX.r3.3HG0267350	HORVU.MOREX.r3.3HG0267350.1	-8020
3H	337591621	337594148	up	3' UTR	337593577	337597325	HORVU.MOREX.r3.3HG0268430	HORVU.MOREX.r3.3HG0268430.1	3177
3H	374144083	374144530	up	Distal Intergenic	374220943	374221197	HORVU.MOREX.r3.3HG0272630	HORVU.MOREX.r3.3HG0272630.1	-76413
3H	374148007	374148778	up	Distal Intergenic	374220943	374221197	HORVU.MOREX.r3.3HG0272630	HORVU.MOREX.r3.3HG0272630.1	-72165
3H	374149783	374150290	up	Distal Intergenic	374220943	374221197	HORVU.MOREX.r3.3HG0272630	HORVU.MOREX.r3.3HG0272630.1	-70653
3H	439427388	439427866	up	Promoter	439427835	439435570	HORVU.MOREX.r3.3HG0281000	HORVU.MOREX.r3.3HG0281000.1	0
3H	439434745	439435897	up	3' UTR	439427835	439435570	HORVU.MOREX.r3.3HG0281000	HORVU.MOREX.r3.3HG0281000.1	6910
3H	441155513	441157129	up	Distal Intergenic	441270830	441271608	HORVU.MOREX.r3.3HG0281180	HORVU.MOREX.r3.3HG0281180.1	114479
3H	447560585	447560836	up	Distal Intergenic	447564439	447565428	HORVU.MOREX.r3.3HG0282230	HORVU.MOREX.r3.3HG0282230.1	4592
3H	499571243	499573340	up	Distal Intergenic	499575936	499576244	HORVU.MOREX.r3.3HG0291230	HORVU.MOREX.r3.3HG0291230.1	-2596
3H	536680611	536680933	up	Distal Intergenic	536662851	536672252	HORVU.MOREX.r3.3HG0299370	HORVU.MOREX.r3.3HG0299370.1	17760
3H	540802888	540804040	down	Distal Intergenic	540815082	540816529	HORVU.MOREX.r3.3HG0300440	HORVU.MOREX.r3.3HG0300440.1	12489
3H	548228706	548229615	down	3' UTR	548229062	548233608	HORVU.MOREX.r3.3HG0302120	HORVU.MOREX.r3.3HG0302120.1	3993
3H	560091501	560091811	up	Distal Intergenic	560095961	560097016	HORVU.MOREX.r3.3HG0305830	HORVU.MOREX.r3.3HG0305830.1	-4150
3H	562886995	562890033	down	Distal Intergenic	562970666	562973517	HORVU.MOREX.r3.3HG0306830	HORVU.MOREX.r3.3HG0306830.1	-80633
3H	569337016	569337429	down	Distal Intergenic	569309951	569311619	HORVU.MOREX.r3.3HG0309010	HORVU.MOREX.r3.3HG0309010.1	-25397
3H	582410293	582411564	down	Distal Intergenic	582415307	582427088	HORVU.MOREX.r3.3HG0313240	HORVU.MOREX.r3.3HG0313240.1	-3743
3H	593075387	593077387	down	Distal Intergenic	592958591	592959133	HORVU.MOREX.r3.3HG0318670	HORVU.MOREX.r3.3HG0318670.1	-116254
3H	593391914	593393881	up	Distal Intergenic	593373083	593375526	HORVU.MOREX.r3.3HG0318720	HORVU.MOREX.r3.3HG0318720.1	-16388
3H	607480783	607481368	up	Distal Intergenic	607482769	607484050	HORVU.MOREX.r3.3HG0325250	HORVU.MOREX.r3.3HG0325250.1	-1401
3H	614591276	614592640	up	3' UTR	614589978	614591440	HORVU.MOREX.r3.3HG0328340	HORVU.MOREX.r3.3HG0328340.1	1298
3H	615585114	615585288	up	Distal Intergenic	615592940	615593663	HORVU.MOREX.r3.3HG0328910	HORVU.MOREX.r3.3HG0328910.1	8375
3H	616599932	616600261	down	Distal Intergenic	616642193	616644649	HORVU.MOREX.r3.3HG0329430	HORVU.MOREX.r3.3HG0329430.1	-41932
4H	7035524	7035826	down	Distal Intergenic	7173641	7185231	HORVU.MOREX.r3.4HG0333990	HORVU.MOREX.r3.4HG0333990.1	149405
4H	19762363	19763771	down	3' UTR	19757029	19763460	HORVU.MOREX.r3.4HG0337770	HORVU.MOREX.r3.4HG0337770.1	5334
4H	39596991	39600113	up	Promoter	39598238	39599002	HORVU.MOREX.r3.4HG0342430	HORVU.MOREX.r3.4HG0342430.1	0
4H	54995608	54995815	up	Distal Intergenic	55046043	55049281	HORVU.MOREX.r3.4HG0344750	HORVU.MOREX.r3.4HG0344750.1	-50228
4H	76515191	76515592	down	Distal Intergenic	76499474	76502638	HORVU.MOREX.r3.4HG0347380	HORVU.MOREX.r3.4HG0347380.1	-12553
4H	117575919	117576668	down	Distal Intergenic	117493141	117493830	HORVU.MOREX.r3.4HG0352960	HORVU.MOREX.r3.4HG0352960.1	82778
4H	177172707	177172911	down	Distal Intergenic	177243842	177244615	HORVU.MOREX.r3.4HG0360110	HORVU.MOREX.r3.4HG0360110.1	71704
4H	195076928	195077530	up	Distal Intergenic	195588018	195604849	HORVU.MOREX.r3.4HG0361950	HORVU.MOREX.r3.4HG0361950.1	-510488
4H	272867125	272867996	down	Distal Intergenic	273008195	273018197	HORVU.MOREX.r3.4HG0368830	HORVU.MOREX.r3.4HG0368830.1	150201
4H	289893494	289894242	up	Distal Intergenic	289906041	289906325	HORVU.MOREX.r3.4HG0369420	HORVU.MOREX.r3.4HG0369420.1	12083
4H	295523032	295524806	up	3' UTR	295518699	295523860	HORVU.MOREX.r3.4HG0369880	HORVU.MOREX.r3.4HG0369880.1	4333
4H	305996781	305998933	down	3' UTR	305997195	306013856	HORVU.MOREX.r3.4HG0370650	HORVU.MOREX.r3.4HG0370650.1	14923
4H	309249485	309250164	down	Distal Intergenic	308571807	308576771	HORVU.MOREX.r3.4HG0370780	HORVU.MOREX.r3.4HG0370780.1	677678
4H	385446142	385446473	down	Distal Intergenic	385229421	385236356	HORVU.MOREX.r3.4HG0378000	HORVU.MOREX.r3.4HG0378000.1	216721
4H	411426381	411428943	up	Downstream (<=300bp)	411431812	411433362	HORVU.MOREX.r3.4HG0380410	HORVU.MOREX.r3.4HG0380410.1	4419
4H	417585665	417587093	up	Distal Intergenic	417666916	417668403	HORVU.MOREX.r3.4HG0380990	HORVU.MOREX.r3.4HG0380990.1	-79823
4H	439297126	439297632	up	Distal Intergenic	439300504	439301469	HORVU.MOREX.r3.4HG0383450	HORVU.MOREX.r3.4HG0383450.1	-2872
4H	471896980	471897781	down	3' UTR	471896971	471899346	HORVU.MOREX.r3.4HG0387870	HORVU.MOREX.r3.4HG0387870.1	1565
4H	472462018	472464072	up	Distal Intergenic	472453258	472453808	HORVU.MOREX.r3.4HG0387910	HORVU.MOREX.r3.4HG0387910.1	8760
4H	472464801	472465358	up	Distal Intergenic	472453258	472453808	HORVU.MOREX.r3.4HG0387910	HORVU.MOREX.r3.4HG0387910.1	11543
4H	472484788	472486011	up	Distal Intergenic	472486684	472487256	HORVU.MOREX.r3.4HG0387930	HORVU.MOREX.r3.4HG0387930.1	1245
4H	472492263	472492453	up	Distal Intergenic	472486684	472487256	HORVU.MOREX.r3.4HG0387930	HORVU.MOREX.r3.4HG0387930.1	-5007
4H	472510395	472512096	up	Distal Intergenic	472505201	472505680	HORVU.MOREX.r3.4HG0387940	HORVU.MOREX.r3.4HG0387940.1	5194
4H	483040361	483042333	up	Distal Intergenic	483033782	483037368	HORVU.MOREX.r3.4HG0389250	HORVU.MOREX.r3.4HG0389250.1	-2993
4H	507076785	507077067	up	Distal Intergenic	507033230	507034022	HORVU.MOREX.r3.4HG0392620	HORVU.MOREX.r3.4HG0392620.1	-42763
4H	543839219	543840176	down	Exon (HORVU.MOREX.r3.4HG0398550.1/HORVU.MOREX.r3.4HG0398550, exon 3 of 7)	543836663	543842652	HORVU.MOREX.r3.4HG0398550	HORVU.MOREX.r3.4HG0398550.1	2476
4H	550024642	550026327	up	Proximal	550019909	550023981	HORVU.MOREX.r3.4HG0399840	HORVU.MOREX.r3.4HG0399840.1	-661
4H	560045789	560046781	down	Promoter	560047035	560049777	HORVU.MOREX.r3.4HG0402320	HORVU.MOREX.r3.4HG0402320.1	-254
4H	560322198	560322874	up	Distal Intergenic	560409670	560414385	HORVU.MOREX.r3.4HG0402390	HORVU.MOREX.r3.4HG0402390.1	-86796
4H	575114200	575117016	up	Distal Intergenic	575210697	575213116	HORVU.MOREX.r3.4HG0406540	HORVU.MOREX.r3.4HG0406540.1	-93681
4H	575389172	575390821	down	Distal Intergenic	575399856	575400493	HORVU.MOREX.r3.4HG0406650	HORVU.MOREX.r3.4HG0406650.1	9672
4H	586047866	586048267	up	Promoter	586048106	586051558	HORVU.MOREX.r3.4HG0409400	HORVU.MOREX.r3.4HG0409400.1	0
5H	668981	669364	down	Distal Intergenic	704036	706903	HORVU.MOREX.r3.5HG0419600	HORVU.MOREX.r3.5HG0419600.1	37539
5H	17233673	17235212	down	3' UTR	17234572	17238026	HORVU.MOREX.r3.5HG0426840	HORVU.MOREX.r3.5HG0426840.1	2814
5H	50342659	50343725	up	Distal Intergenic	50247932	50248792	HORVU.MOREX.r3.5HG0434270	HORVU.MOREX.r3.5HG0434270.1	-93867
5H	52730734	52731442	down	Distal Intergenic	52777616	52777993	HORVU.MOREX.r3.5HG0434930	HORVU.MOREX.r3.5HG0434930.1	-46174
5H	52784201	52784904	down	Distal Intergenic	52777616	52777993	HORVU.MOREX.r3.5HG0434930	HORVU.MOREX.r3.5HG0434930.1	6585
5H	52860878	52861571	down	Distal Intergenic	52777616	52777993	HORVU.MOREX.r3.5HG0434930	HORVU.MOREX.r3.5HG0434930.1	83262
5H	52916712	52919409	down	Distal Intergenic	53040603	53040899	HORVU.MOREX.r3.5HG0435440	HORVU.MOREX.r3.5HG0435440.1	121490
5H	52926057	52927182	down	Distal Intergenic	53040603	53040899	HORVU.MOREX.r3.5HG0435440	HORVU.MOREX.r3.5HG0435440.1	113717
5H	53062120	53063876	down	Proximal	53064854	53065231	HORVU.MOREX.r3.5HG0435490	HORVU.MOREX.r3.5HG0435490.1	-978
5H	53111961	53114456	down	Distal Intergenic	53119180	53119476	HORVU.MOREX.r3.5HG0435610	HORVU.MOREX.r3.5HG0435610.1	5020
5H	53164493	53165283	down	Distal Intergenic	53175045	53175341	HORVU.MOREX.r3.5HG0435740	HORVU.MOREX.r3.5HG0435740.1	10058
5H	53239429	53242377	down	Distal Intergenic	53248493	53248687	HORVU.MOREX.r3.5HG0435820	HORVU.MOREX.r3.5HG0435820.1	-6116
5H	53323417	53324491	down	Distal Intergenic	53314700	53314996	HORVU.MOREX.r3.5HG0436000	HORVU.MOREX.r3.5HG0436000.1	-8421
5H	53382630	53383501	down	Distal Intergenic	53373408	53373704	HORVU.MOREX.r3.5HG0436090	HORVU.MOREX.r3.5HG0436090.1	-8926
5H	53401373	53403014	down	Distal Intergenic	53373408	53373704	HORVU.MOREX.r3.5HG0436090	HORVU.MOREX.r3.5HG0436090.1	-27669
5H	53434678	53435868	down	Distal Intergenic	53461651	53461947	HORVU.MOREX.r3.5HG0436160	HORVU.MOREX.r3.5HG0436160.1	26079
5H	53460427	53464938	down	Promoter	53461651	53461947	HORVU.MOREX.r3.5HG0436160	HORVU.MOREX.r3.5HG0436160.1	0
5H	53482693	53483593	down	Proximal	53481610	53481906	HORVU.MOREX.r3.5HG0436210	HORVU.MOREX.r3.5HG0436210.1	-787
5H	61919292	61919667	up	Distal Intergenic	61990264	61990539	HORVU.MOREX.r3.5HG0437770	HORVU.MOREX.r3.5HG0437770.1	-70597
5H	67488839	67489392	up	Distal Intergenic	67614343	67620895	HORVU.MOREX.r3.5HG0438830	HORVU.MOREX.r3.5HG0438830.1	131503
5H	67491753	67494364	up	Distal Intergenic	67614343	67620895	HORVU.MOREX.r3.5HG0438830	HORVU.MOREX.r3.5HG0438830.1	126531
5H	111805058	111805462	up	Distal Intergenic	111667227	111667601	HORVU.MOREX.r3.5HG0444250	HORVU.MOREX.r3.5HG0444250.1	-137457
5H	188111841	188112169	up	Distal Intergenic	188184305	188198462	HORVU.MOREX.r3.5HG0451130	HORVU.MOREX.r3.5HG0451130.1	86293
5H	253778018	253778786	up	Promoter	253775267	253778012	HORVU.MOREX.r3.5HG0457050	HORVU.MOREX.r3.5HG0457050.1	-6
5H	274314420	274315902	up	Distal Intergenic	274298893	274300514	HORVU.MOREX.r3.5HG0458770	HORVU.MOREX.r3.5HG0458770.1	-13906
5H	292333165	292333982	up	Distal Intergenic	292328586	292328777	HORVU.MOREX.r3.5HG0460510	HORVU.MOREX.r3.5HG0460510.1	4579
5H	312086604	312087501	up	Distal Intergenic	312082664	312083014	HORVU.MOREX.r3.5HG0462920	HORVU.MOREX.r3.5HG0462920.1	-3590
5H	312103518	312103814	up	Promoter	312103267	312103701	HORVU.MOREX.r3.5HG0462950	HORVU.MOREX.r3.5HG0462950.1	0
5H	320685335	320688326	up	Distal Intergenic	320692375	320693076	HORVU.MOREX.r3.5HG0463910	HORVU.MOREX.r3.5HG0463910.1	-4049
5H	333365036	333365488	up	Distal Intergenic	333372033	333375401	HORVU.MOREX.r3.5HG0465890	HORVU.MOREX.r3.5HG0465890.1	-6545
5H	334976033	334978103	up	Distal Intergenic	335148818	335157190	HORVU.MOREX.r3.5HG0466170	HORVU.MOREX.r3.5HG0466170.1	-170715
5H	358031174	358031488	up	Distal Intergenic	358104863	358110005	HORVU.MOREX.r3.5HG0469190	HORVU.MOREX.r3.5HG0469190.1	-73375
5H	398789004	398789284	up	Distal Intergenic	398769289	398771635	HORVU.MOREX.r3.5HG0474850	HORVU.MOREX.r3.5HG0474850.1	19715
5H	477894086	477895381	up	3' UTR	477894313	477898688	HORVU.MOREX.r3.5HG0490830	HORVU.MOREX.r3.5HG0490830.1	3307
5H	498129825	498130357	down	3' UTR	498126269	498130264	HORVU.MOREX.r3.5HG0498320	HORVU.MOREX.r3.5HG0498320.1	3556
5H	499737331	499738445	up	Distal Intergenic	499759880	499761088	HORVU.MOREX.r3.5HG0498890	HORVU.MOREX.r3.5HG0498890.1	-21435
5H	506834975	506836394	up	Distal Intergenic	506846707	506848370	HORVU.MOREX.r3.5HG0501430	HORVU.MOREX.r3.5HG0501430.1	-10313
5H	510350754	510351099	up	Distal Intergenic	510357085	510361223	HORVU.MOREX.r3.5HG0502960	HORVU.MOREX.r3.5HG0502960.1	-5986
5H	511065331	511067311	down	Exon (HORVU.MOREX.r3.5HG0503550.1/HORVU.MOREX.r3.5HG0503550, exon 5 of 7)	511065710	511074112	HORVU.MOREX.r3.5HG0503550	HORVU.MOREX.r3.5HG0503550.1	6801
5H	523239811	523240971	up	Distal Intergenic	523252604	523254969	HORVU.MOREX.r3.5HG0509120	HORVU.MOREX.r3.5HG0509120.1	-11633
5H	524506572	524506835	up	Distal Intergenic	524502752	524503831	HORVU.MOREX.r3.5HG0509610	HORVU.MOREX.r3.5HG0509610.1	-2741
5H	533442612	533443399	up	Distal Intergenic	533434563	533441288	HORVU.MOREX.r3.5HG0513030	HORVU.MOREX.r3.5HG0513030.1	-1324
5H	538585740	538586849	down	3' UTR	538583914	538586868	HORVU.MOREX.r3.5HG0514990	HORVU.MOREX.r3.5HG0514990.1	1826
5H	542795193	542796854	down	3' UTR	542793842	542796541	HORVU.MOREX.r3.5HG0517090	HORVU.MOREX.r3.5HG0517090.1	1351
5H	544310278	544310673	up	Distal Intergenic	544289100	544291384	HORVU.MOREX.r3.5HG0517640	HORVU.MOREX.r3.5HG0517640.1	-18894
5H	545209605	545209974	up	Distal Intergenic	545204294	545205191	HORVU.MOREX.r3.5HG0518040	HORVU.MOREX.r3.5HG0518040.1	-4414
5H	547202138	547202719	up	Distal Intergenic	547252187	547255438	HORVU.MOREX.r3.5HG0518960	HORVU.MOREX.r3.5HG0518960.1	-49468
5H	559427880	559429086	up	Distal Intergenic	559458495	559460132	HORVU.MOREX.r3.5HG0524540	HORVU.MOREX.r3.5HG0524540.1	-29409
6H	85209	86300	down	Distal Intergenic	78236	80079	HORVU.MOREX.r3.6HG0538250	HORVU.MOREX.r3.6HG0538250.1	-5130
6H	119040	120050	down	Distal Intergenic	78236	80079	HORVU.MOREX.r3.6HG0538250	HORVU.MOREX.r3.6HG0538250.1	-38961
6H	18557371	18557549	up	Distal Intergenic	18558015	18564374	HORVU.MOREX.r3.6HG0547100	HORVU.MOREX.r3.6HG0547100.1	6825
6H	28631376	28631636	up	Distal Intergenic	28644780	28646746	HORVU.MOREX.r3.6HG0550780	HORVU.MOREX.r3.6HG0550780.1	-13144
6H	53654905	53655439	up	Distal Intergenic	53633224	53634788	HORVU.MOREX.r3.6HG0557440	HORVU.MOREX.r3.6HG0557440.1	21681
6H	58344394	58344589	up	Distal Intergenic	58370323	58370982	HORVU.MOREX.r3.6HG0558390	HORVU.MOREX.r3.6HG0558390.1	-25734
6H	82047307	82049613	down	Distal Intergenic	82010252	82010548	HORVU.MOREX.r3.6HG0562150	HORVU.MOREX.r3.6HG0562150.1	-36759
6H	82078533	82083001	down	Distal Intergenic	82146470	82146766	HORVU.MOREX.r3.6HG0562460	HORVU.MOREX.r3.6HG0562460.1	63765
6H	82086249	82086992	down	Distal Intergenic	82146470	82146766	HORVU.MOREX.r3.6HG0562460	HORVU.MOREX.r3.6HG0562460.1	59774
6H	82135449	82137265	down	Distal Intergenic	82146470	82146766	HORVU.MOREX.r3.6HG0562460	HORVU.MOREX.r3.6HG0562460.1	9501
6H	82145570	82147872	down	Promoter	82146470	82146766	HORVU.MOREX.r3.6HG0562460	HORVU.MOREX.r3.6HG0562460.1	0
6H	82282944	82284136	down	Distal Intergenic	82284146	82284442	HORVU.MOREX.r3.6HG0562790	HORVU.MOREX.r3.6HG0562790.1	306
6H	82324282	82326748	down	Distal Intergenic	82284146	82284442	HORVU.MOREX.r3.6HG0562790	HORVU.MOREX.r3.6HG0562790.1	-39840
6H	82344762	82345686	down	Distal Intergenic	82367130	82367426	HORVU.MOREX.r3.6HG0562930	HORVU.MOREX.r3.6HG0562930.1	21740
6H	82355367	82355870	down	Distal Intergenic	82367130	82367426	HORVU.MOREX.r3.6HG0562930	HORVU.MOREX.r3.6HG0562930.1	11556
6H	82369819	82370392	down	Distal Intergenic	82367130	82367426	HORVU.MOREX.r3.6HG0562930	HORVU.MOREX.r3.6HG0562930.1	-2393
6H	82401418	82403502	down	Distal Intergenic	82367130	82367426	HORVU.MOREX.r3.6HG0562930	HORVU.MOREX.r3.6HG0562930.1	-33992
6H	162406962	162407742	up	Distal Intergenic	162255077	162255401	HORVU.MOREX.r3.6HG0574980	HORVU.MOREX.r3.6HG0574980.1	-151561
6H	180196882	180198223	up	Distal Intergenic	180259763	180260104	HORVU.MOREX.r3.6HG0577410	HORVU.MOREX.r3.6HG0577410.1	61881
6H	180202689	180203123	up	Distal Intergenic	180259763	180260104	HORVU.MOREX.r3.6HG0577410	HORVU.MOREX.r3.6HG0577410.1	56981
6H	180219105	180221775	up	Distal Intergenic	180259763	180260104	HORVU.MOREX.r3.6HG0577410	HORVU.MOREX.r3.6HG0577410.1	38329
6H	180226436	180227687	up	Distal Intergenic	180259763	180260104	HORVU.MOREX.r3.6HG0577410	HORVU.MOREX.r3.6HG0577410.1	32417
6H	196126376	196126661	up	Distal Intergenic	196082912	196083292	HORVU.MOREX.r3.6HG0579300	HORVU.MOREX.r3.6HG0579300.1	43464
6H	198352480	198353150	up	Distal Intergenic	198292122	198299688	HORVU.MOREX.r3.6HG0579590	HORVU.MOREX.r3.6HG0579590.1	60358
6H	281253777	281254297	down	Distal Intergenic	281024362	281147157	HORVU.MOREX.r3.6HG0586400	HORVU.MOREX.r3.6HG0586400.1	229415
6H	331937281	331938029	up	Distal Intergenic	331938380	331939524	HORVU.MOREX.r3.6HG0591170	HORVU.MOREX.r3.6HG0591170.1	1495
6H	336389206	336390980	down	Distal Intergenic	336393366	336394040	HORVU.MOREX.r3.6HG0591650	HORVU.MOREX.r3.6HG0591650.1	3060
6H	337634858	337635248	down	Distal Intergenic	337727233	337727820	HORVU.MOREX.r3.6HG0591870	HORVU.MOREX.r3.6HG0591870.1	92572
6H	346879140	346879649	up	Distal Intergenic	346977702	346978712	HORVU.MOREX.r3.6HG0593150	HORVU.MOREX.r3.6HG0593150.1	99063
6H	398112894	398115054	down	3' UTR	398109446	398113957	HORVU.MOREX.r3.6HG0599080	HORVU.MOREX.r3.6HG0599080.1	3448
6H	403408539	403408918	up	Distal Intergenic	403413260	403417154	HORVU.MOREX.r3.6HG0599730	HORVU.MOREX.r3.6HG0599730.1	8236
6H	490703452	490704380	down	Intron (HORVU.MOREX.r3.6HG0612320.1/HORVU.MOREX.r3.6HG0612320, intron 2 of 7)	490697619	490706231	HORVU.MOREX.r3.6HG0612320	HORVU.MOREX.r3.6HG0612320.1	5833
6H	490707620	490709527	down	Distal Intergenic	490697619	490706231	HORVU.MOREX.r3.6HG0612320	HORVU.MOREX.r3.6HG0612320.1	10001
6H	505122014	505122677	up	Distal Intergenic	504922750	504924954	HORVU.MOREX.r3.6HG0615130	HORVU.MOREX.r3.6HG0615130.1	-197060
6H	514865429	514868449	down	Promoter	514864265	514865448	HORVU.MOREX.r3.6HG0617000	HORVU.MOREX.r3.6HG0617000.1	0
6H	523452328	523453787	down	Distal Intergenic	523443837	523447613	HORVU.MOREX.r3.6HG0619300	HORVU.MOREX.r3.6HG0619300.1	8491
6H	523761126	523761336	up	Distal Intergenic	523764751	523768838	HORVU.MOREX.r3.6HG0619360	HORVU.MOREX.r3.6HG0619360.1	-3415
6H	527773124	527773418	up	Distal Intergenic	527757354	527758247	HORVU.MOREX.r3.6HG0620370	HORVU.MOREX.r3.6HG0620370.1	-14877
6H	532505826	532506446	up	Distal Intergenic	532493769	532497779	HORVU.MOREX.r3.6HG0622190	HORVU.MOREX.r3.6HG0622190.3	-8047
6H	545853628	545855160	up	Promoter	545855095	545855993	HORVU.MOREX.r3.6HG0627000	HORVU.MOREX.r3.6HG0627000.1	0
6H	549551271	549552227	down	Distal Intergenic	549607442	549609299	HORVU.MOREX.r3.6HG0628210	HORVU.MOREX.r3.6HG0628210.1	57072
6H	558889832	558890624	down	Distal Intergenic	558893368	558894867	HORVU.MOREX.r3.6HG0632730	HORVU.MOREX.r3.6HG0632730.1	-2744
6H	561780853	561785606	down	Distal Intergenic	561746428	561748542	HORVU.MOREX.r3.6HG0634290	HORVU.MOREX.r3.6HG0634290.1	34425
7H	4649673	4650333	up	Promoter	4650613	4654462	HORVU.MOREX.r3.7HG0636710	HORVU.MOREX.r3.7HG0636710.1	-280
7H	26218198	26219628	down	Promoter	26216512	26218068	HORVU.MOREX.r3.7HG0648360	HORVU.MOREX.r3.7HG0648360.1	-130
7H	48563041	48564279	up	Promoter	48562904	48563863	HORVU.MOREX.r3.7HG0656000	HORVU.MOREX.r3.7HG0656000.1	0
7H	48588111	48589389	up	Distal Intergenic	48562904	48563863	HORVU.MOREX.r3.7HG0656000	HORVU.MOREX.r3.7HG0656000.1	-24248
7H	49520853	49521242	up	Distal Intergenic	49541241	49543687	HORVU.MOREX.r3.7HG0656330	HORVU.MOREX.r3.7HG0656330.1	22445
7H	113090332	113091796	up	Distal Intergenic	113103375	113107045	HORVU.MOREX.r3.7HG0670290	HORVU.MOREX.r3.7HG0670290.1	-11579
7H	113272855	113273548	up	Distal Intergenic	113260976	113264743	HORVU.MOREX.r3.7HG0670350	HORVU.MOREX.r3.7HG0670350.1	-8112
7H	131666656	131667584	up	3' UTR	131666805	131672513	HORVU.MOREX.r3.7HG0673610	HORVU.MOREX.r3.7HG0673610.1	4929
7H	131698998	131699662	up	Distal Intergenic	131666805	131672513	HORVU.MOREX.r3.7HG0673610	HORVU.MOREX.r3.7HG0673610.1	-26485
7H	156645125	156646003	up	Distal Intergenic	156648458	156652144	HORVU.MOREX.r3.7HG0677230	HORVU.MOREX.r3.7HG0677230.1	-2455
7H	156646568	156648507	up	Promoter	156648458	156652144	HORVU.MOREX.r3.7HG0677230	HORVU.MOREX.r3.7HG0677230.1	0
7H	165571928	165573669	down	3' UTR	165571902	165577320	HORVU.MOREX.r3.7HG0678460	HORVU.MOREX.r3.7HG0678460.1	3651
7H	173631811	173632374	up	Promoter	173632374	173654557	HORVU.MOREX.r3.7HG0679650	HORVU.MOREX.r3.7HG0679650.1	0
7H	174885727	174886361	up	Distal Intergenic	174870179	174870840	HORVU.MOREX.r3.7HG0679770	HORVU.MOREX.r3.7HG0679770.1	15548
7H	199438799	199439738	down	Distal Intergenic	199424259	199424555	HORVU.MOREX.r3.7HG0683360	HORVU.MOREX.r3.7HG0683360.1	14540
7H	215054563	215054831	up	Distal Intergenic	215060200	215060580	HORVU.MOREX.r3.7HG0685320	HORVU.MOREX.r3.7HG0685320.1	5749
7H	225094653	225094835	up	Distal Intergenic	225067590	225080985	HORVU.MOREX.r3.7HG0686670	HORVU.MOREX.r3.7HG0686670.1	27063
7H	231397004	231397790	up	Distal Intergenic	231498572	231511691	HORVU.MOREX.r3.7HG0687210	HORVU.MOREX.r3.7HG0687210.1	-100782
7H	241656729	241658221	up	Promoter	241658344	241659057	HORVU.MOREX.r3.7HG0687940	HORVU.MOREX.r3.7HG0687940.1	-123
7H	244441570	244443361	up	Distal Intergenic	244995506	245001942	HORVU.MOREX.r3.7HG0688550	HORVU.MOREX.r3.7HG0688550.1	-552145
7H	392692130	392692928	up	Distal Intergenic	392689972	392690457	HORVU.MOREX.r3.7HG0700950	HORVU.MOREX.r3.7HG0700950.1	2158
7H	392781269	392782323	up	Proximal	392782988	392783392	HORVU.MOREX.r3.7HG0700970	HORVU.MOREX.r3.7HG0700970.1	-665
7H	409759342	409759909	up	Distal Intergenic	409573331	409577140	HORVU.MOREX.r3.7HG0702850	HORVU.MOREX.r3.7HG0702850.1	-182202
7H	409812586	409813034	up	Distal Intergenic	409573331	409577140	HORVU.MOREX.r3.7HG0702850	HORVU.MOREX.r3.7HG0702850.1	-235446
7H	409838782	409840397	up	Distal Intergenic	409573331	409577140	HORVU.MOREX.r3.7HG0702850	HORVU.MOREX.r3.7HG0702850.1	-261642
7H	452185331	452186708	up	Distal Intergenic	451980292	451991197	HORVU.MOREX.r3.7HG0708710	HORVU.MOREX.r3.7HG0708710.1	205039
7H	488028838	488029554	up	Distal Intergenic	487915107	487920589	HORVU.MOREX.r3.7HG0713610	HORVU.MOREX.r3.7HG0713610.1	-108249
7H	489946991	489949829	up	Distal Intergenic	489658680	489661161	HORVU.MOREX.r3.7HG0713940	HORVU.MOREX.r3.7HG0713940.1	288311
7H	527815872	527819088	up	Distal Intergenic	527907587	527910207	HORVU.MOREX.r3.7HG0720010	HORVU.MOREX.r3.7HG0720010.1	-88499
7H	527838740	527840207	up	Distal Intergenic	527907587	527910207	HORVU.MOREX.r3.7HG0720010	HORVU.MOREX.r3.7HG0720010.1	-67380
7H	546150485	546152460	up	Distal Intergenic	546240161	546244977	HORVU.MOREX.r3.7HG0723120	HORVU.MOREX.r3.7HG0723120.1	-87701
7H	547168777	547169210	up	Distal Intergenic	547184881	547185422	HORVU.MOREX.r3.7HG0723380	HORVU.MOREX.r3.7HG0723380.1	-15671
7H	565936681	565938189	up	Distal Intergenic	565979672	565980375	HORVU.MOREX.r3.7HG0727310	HORVU.MOREX.r3.7HG0727310.1	42186
7H	571963552	571965798	down	Promoter	571963839	571965369	HORVU.MOREX.r3.7HG0728720	HORVU.MOREX.r3.7HG0728720.1	0
7H	572206401	572207046	down	3' UTR	572205225	572206658	HORVU.MOREX.r3.7HG0728750	HORVU.MOREX.r3.7HG0728750.1	1176
7H	572259210	572261075	down	Promoter	572259514	572260960	HORVU.MOREX.r3.7HG0728760	HORVU.MOREX.r3.7HG0728760.1	0
7H	573413791	573414913	down	Distal Intergenic	573389776	573391262	HORVU.MOREX.r3.7HG0729010	HORVU.MOREX.r3.7HG0729010.1	-22529
7H	584925861	584926692	up	Distal Intergenic	584808406	584811393	HORVU.MOREX.r3.7HG0732650	HORVU.MOREX.r3.7HG0732650.1	-114468
7H	588204354	588204911	down	Distal Intergenic	588209991	588211404	HORVU.MOREX.r3.7HG0733870	HORVU.MOREX.r3.7HG0733870.1	-5080
7H	593153807	593154349	up	Distal Intergenic	593140182	593144395	HORVU.MOREX.r3.7HG0735630	HORVU.MOREX.r3.7HG0735630.1	13625
7H	608087326	608087918	up	Distal Intergenic	608095000	608096988	HORVU.MOREX.r3.7HG0741630	HORVU.MOREX.r3.7HG0741630.1	9070
7H	616084500	616085270	up	Distal Intergenic	616089132	616097870	HORVU.MOREX.r3.7HG0745670	HORVU.MOREX.r3.7HG0745670.1	-3862
7H	622647423	622648987	up	Distal Intergenic	622696880	622697791	HORVU.MOREX.r3.7HG0749150	HORVU.MOREX.r3.7HG0749150.1	-47893
7H	622699361	622700732	up	Distal Intergenic	622696880	622697791	HORVU.MOREX.r3.7HG0749150	HORVU.MOREX.r3.7HG0749150.1	2481

## Sheet: Table_S4D
Table S4D Annotation of Differentially Accessible Regions identified in barley stem base at 24 h, compared to the state before treatment.
Differentially Accessible Regions were annotated by ChIPseeker (Yu et al. 2015; Wang et al. 2022). Genes marked in yellow were identified as significantly differentially expressed at 24 h.
chromosome	start	end	direction	annotation	gene start	gene end	gene ID	transcript ID	distance to TSS [bp]
1H	4435416	4436229	up	Promoter	4436045	4438890	HORVU.MOREX.r3.1HG0002080	HORVU.MOREX.r3.1HG0002080.1	0
1H	19580621	19580951	up	Distal Intergenic	19594397	19598333	HORVU.MOREX.r3.1HG0008380	HORVU.MOREX.r3.1HG0008380.1	17382
1H	24150407	24150906	up	Distal Intergenic	24152467	24153336	HORVU.MOREX.r3.1HG0010340	HORVU.MOREX.r3.1HG0010340.1	2430
1H	46230704	46231757	up	Distal Intergenic	46253578	46254285	HORVU.MOREX.r3.1HG0016120	HORVU.MOREX.r3.1HG0016120.1	-21821
1H	79602979	79604019	up	Downstream (<=300bp)	79601102	79602878	HORVU.MOREX.r3.1HG0021690	HORVU.MOREX.r3.1HG0021690.1	1877
1H	98801486	98803559	up	Distal Intergenic	99007055	99011871	HORVU.MOREX.r3.1HG0024670	HORVU.MOREX.r3.1HG0024670.1	-203496
1H	98808092	98808562	up	Distal Intergenic	99007055	99011871	HORVU.MOREX.r3.1HG0024670	HORVU.MOREX.r3.1HG0024670.1	-198493
1H	98947320	98948107	up	Distal Intergenic	99007055	99011871	HORVU.MOREX.r3.1HG0024670	HORVU.MOREX.r3.1HG0024670.1	-58948
1H	123901976	123902903	up	Distal Intergenic	123665048	123669073	HORVU.MOREX.r3.1HG0027530	HORVU.MOREX.r3.1HG0027530.1	-232903
1H	137055689	137057487	down	3' UTR	137056030	137068199	HORVU.MOREX.r3.1HG0029430	HORVU.MOREX.r3.1HG0029430.1	10712
1H	157318796	157320284	down	3' UTR	157319007	157325311	HORVU.MOREX.r3.1HG0031730	HORVU.MOREX.r3.1HG0031730.1	5027
1H	199998516	199999722	up	Distal Intergenic	199698698	199710379	HORVU.MOREX.r3.1HG0035230	HORVU.MOREX.r3.1HG0035230.1	-288137
1H	225286502	225287441	down	3' UTR	225286908	225302681	HORVU.MOREX.r3.1HG0037270	HORVU.MOREX.r3.1HG0037270.1	15240
1H	323536059	323536919	up	Distal Intergenic	323447244	323447962	HORVU.MOREX.r3.1HG0048880	HORVU.MOREX.r3.1HG0048880.1	-88097
1H	350676498	350678206	up	Distal Intergenic	350843041	350850362	HORVU.MOREX.r3.1HG0052690	HORVU.MOREX.r3.1HG0052690.1	172156
1H	397945146	397945717	up	Distal Intergenic	397878043	397880435	HORVU.MOREX.r3.1HG0059770	HORVU.MOREX.r3.1HG0059770.1	-64711
1H	402380048	402381717	down	3' UTR	402375085	402381322	HORVU.MOREX.r3.1HG0060410	HORVU.MOREX.r3.1HG0060410.1	4963
1H	404865478	404865872	up	Distal Intergenic	404856184	404856828	HORVU.MOREX.r3.1HG0061010	HORVU.MOREX.r3.1HG0061010.1	-8650
1H	427372980	427373573	up	Distal Intergenic	427374759	427376983	HORVU.MOREX.r3.1HG0065110	HORVU.MOREX.r3.1HG0065110.1	-1186
1H	465902369	465904856	down	Distal Intergenic	465909158	465909394	HORVU.MOREX.r3.1HG0074120	HORVU.MOREX.r3.1HG0074120.1	4538
1H	469002396	469003741	up	Distal Intergenic	469006527	469008605	HORVU.MOREX.r3.1HG0074710	HORVU.MOREX.r3.1HG0074710.1	4864
1H	484715875	484716803	up	Distal Intergenic	484817759	484819296	HORVU.MOREX.r3.1HG0079750	HORVU.MOREX.r3.1HG0079750.1	-100956
1H	484839141	484841406	up	Distal Intergenic	484822662	484824213	HORVU.MOREX.r3.1HG0079760	HORVU.MOREX.r3.1HG0079760.1	-14928
1H	498880991	498881513	up	Distal Intergenic	498875352	498876782	HORVU.MOREX.r3.1HG0087040	HORVU.MOREX.r3.1HG0087040.1	-4209
1H	499933294	499934587	up	Distal Intergenic	499967846	499968340	HORVU.MOREX.r3.1HG0087730	HORVU.MOREX.r3.1HG0087730.1	-33259
1H	502851030	502852290	up	Promoter	502850598	502851155	HORVU.MOREX.r3.1HG0089250	HORVU.MOREX.r3.1HG0089250.1	0
1H	508370731	508373080	up	Distal Intergenic	508397415	508398314	HORVU.MOREX.r3.1HG0092170	HORVU.MOREX.r3.1HG0092170.1	25234
1H	514117326	514118920	up	Distal Intergenic	514165957	514167906	HORVU.MOREX.r3.1HG0094570	HORVU.MOREX.r3.1HG0094570.1	-47037
2H	2262754	2263034	up	Distal Intergenic	2260280	2261933	HORVU.MOREX.r3.2HG0096390	HORVU.MOREX.r3.2HG0096390.1	2474
2H	5356275	5357052	up	Distal Intergenic	5377239	5378856	HORVU.MOREX.r3.2HG0097830	HORVU.MOREX.r3.2HG0097830.1	-20187
2H	5600006	5600597	up	Distal Intergenic	5586965	5589013	HORVU.MOREX.r3.2HG0097980	HORVU.MOREX.r3.2HG0097980.1	-10993
2H	10514636	10514884	up	Distal Intergenic	10523106	10527069	HORVU.MOREX.r3.2HG0099690	HORVU.MOREX.r3.2HG0099690.1	-8222
2H	14081779	14082641	up	Promoter	14073864	14081946	HORVU.MOREX.r3.2HG0101990	HORVU.MOREX.r3.2HG0101990.1	0
2H	32942842	32944989	up	Distal Intergenic	32947628	32948035	HORVU.MOREX.r3.2HG0110520	HORVU.MOREX.r3.2HG0110520.1	3046
2H	32945854	32946473	up	Distal Intergenic	32947628	32948035	HORVU.MOREX.r3.2HG0110520	HORVU.MOREX.r3.2HG0110520.1	1562
2H	34887031	34888344	up	Distal Intergenic	34875267	34876022	HORVU.MOREX.r3.2HG0111260	HORVU.MOREX.r3.2HG0111260.1	11764
2H	48997817	48998326	down	Distal Intergenic	48983585	48989007	HORVU.MOREX.r3.2HG0114920	HORVU.MOREX.r3.2HG0114920.1	-8810
2H	60698716	60699901	down	3' UTR	60693446	60697817	HORVU.MOREX.r3.2HG0117980	HORVU.MOREX.r3.2HG0117980.1	-899
2H	100776379	100777451	up	Distal Intergenic	100694486	100696829	HORVU.MOREX.r3.2HG0125430	HORVU.MOREX.r3.2HG0125430.1	-79550
2H	160268749	160269650	up	Distal Intergenic	160138197	160138568	HORVU.MOREX.r3.2HG0134010	HORVU.MOREX.r3.2HG0134010.1	130552
2H	191227826	191229098	down	Distal Intergenic	191223953	191224510	HORVU.MOREX.r3.2HG0138060	HORVU.MOREX.r3.2HG0138060.1	3873
2H	199836544	199837839	up	Distal Intergenic	199823013	199823252	HORVU.MOREX.r3.2HG0138930	HORVU.MOREX.r3.2HG0138930.1	13531
2H	208275841	208276942	up	Distal Intergenic	208341689	208342860	HORVU.MOREX.r3.2HG0140380	HORVU.MOREX.r3.2HG0140380.1	-64747
2H	208340135	208341754	up	Promoter	208341689	208342860	HORVU.MOREX.r3.2HG0140380	HORVU.MOREX.r3.2HG0140380.1	0
2H	230715501	230716858	up	Distal Intergenic	230254613	230270348	HORVU.MOREX.r3.2HG0142850	HORVU.MOREX.r3.2HG0142850.1	460888
2H	239583401	239584296	up	Distal Intergenic	239578789	239579031	HORVU.MOREX.r3.2HG0143630	HORVU.MOREX.r3.2HG0143630.1	-4370
2H	258953265	258955212	up	Distal Intergenic	258776579	258776947	HORVU.MOREX.r3.2HG0145190	HORVU.MOREX.r3.2HG0145190.1	-176318
2H	306807493	306808140	down	Distal Intergenic	306413317	306414051	HORVU.MOREX.r3.2HG0148990	HORVU.MOREX.r3.2HG0148990.1	-393442
2H	329091481	329091834	up	Distal Intergenic	329308475	329318855	HORVU.MOREX.r3.2HG0150710	HORVU.MOREX.r3.2HG0150710.1	-216641
2H	333023427	333024228	up	Distal Intergenic	332211434	332219133	HORVU.MOREX.r3.2HG0151050	HORVU.MOREX.r3.2HG0151050.1	-804294
2H	344812775	344813160	down	Intron (HORVU.MOREX.r3.2HG0152090.1/HORVU.MOREX.r3.2HG0152090, intron 9 of 20)	344773715	344829307	HORVU.MOREX.r3.2HG0152090	HORVU.MOREX.r3.2HG0152090.1	16147
2H	392038983	392039939	down	Distal Intergenic	392040225	392042705	HORVU.MOREX.r3.2HG0158160	HORVU.MOREX.r3.2HG0158160.1	2766
2H	396133473	396134465	up	Distal Intergenic	395837831	395838604	HORVU.MOREX.r3.2HG0158440	HORVU.MOREX.r3.2HG0158440.1	-294869
2H	409006439	409007867	up	Distal Intergenic	409191593	409193213	HORVU.MOREX.r3.2HG0159520	HORVU.MOREX.r3.2HG0159520.1	-183726
2H	464955401	464957256	up	Distal Intergenic	464946360	464948003	HORVU.MOREX.r3.2HG0166740	HORVU.MOREX.r3.2HG0166740.1	9041
2H	470858076	470859488	up	Distal Intergenic	470839212	470839979	HORVU.MOREX.r3.2HG0167410	HORVU.MOREX.r3.2HG0167410.1	-18097
2H	484021328	484022680	up	Distal Intergenic	484025526	484026589	HORVU.MOREX.r3.2HG0169570	HORVU.MOREX.r3.2HG0169570.1	-2846
2H	486035314	486036268	down	Exon (HORVU.MOREX.r3.2HG0169970.1/HORVU.MOREX.r3.2HG0169970, exon 9 of 9)	486036186	486040243	HORVU.MOREX.r3.2HG0169970	HORVU.MOREX.r3.2HG0169970.1	3975
2H	488850091	488851857	up	Distal Intergenic	488702606	488706589	HORVU.MOREX.r3.2HG0170120	HORVU.MOREX.r3.2HG0170120.1	-143502
2H	532580914	532583382	up	Exon (HORVU.MOREX.r3.2HG0176480.1/HORVU.MOREX.r3.2HG0176480, exon 2 of 2)	532579509	532581004	HORVU.MOREX.r3.2HG0176480	HORVU.MOREX.r3.2HG0176480.1	1405
2H	562447374	562447912	up	Distal Intergenic	562315911	562318473	HORVU.MOREX.r3.2HG0182470	HORVU.MOREX.r3.2HG0182470.1	-128901
2H	569859648	569861762	up	Distal Intergenic	569923436	569923933	HORVU.MOREX.r3.2HG0184550	HORVU.MOREX.r3.2HG0184550.1	-61674
2H	577998981	578003086	up	Distal Intergenic	578104816	578106255	HORVU.MOREX.r3.2HG0185630	HORVU.MOREX.r3.2HG0185630.1	103169
2H	613085389	613085795	up	Distal Intergenic	613097007	613097491	HORVU.MOREX.r3.2HG0195500	HORVU.MOREX.r3.2HG0195500.1	11696
2H	613796575	613797219	up	Distal Intergenic	613883696	613884944	HORVU.MOREX.r3.2HG0195710	HORVU.MOREX.r3.2HG0195710.1	-86477
2H	615159510	615160782	down	3' UTR	615160386	615163160	HORVU.MOREX.r3.2HG0196130	HORVU.MOREX.r3.2HG0196130.1	2378
2H	621906808	621907644	up	Distal Intergenic	621879870	621881388	HORVU.MOREX.r3.2HG0199210	HORVU.MOREX.r3.2HG0199210.1	-25420
2H	628310733	628312465	down	Intron (HORVU.MOREX.r3.2HG0202060.1/HORVU.MOREX.r3.2HG0202060, intron 10 of 23)	628304446	628322199	HORVU.MOREX.r3.2HG0202060	HORVU.MOREX.r3.2HG0202060.1	6287
2H	632861821	632862654	down	3' UTR	632862099	632864426	HORVU.MOREX.r3.2HG0203840	HORVU.MOREX.r3.2HG0203840.1	1772
2H	633562479	633564127	down	Distal Intergenic	633576940	633579983	HORVU.MOREX.r3.2HG0204250	HORVU.MOREX.r3.2HG0204250.1	-12813
2H	633645150	633646442	down	Distal Intergenic	633686849	633689810	HORVU.MOREX.r3.2HG0204260	HORVU.MOREX.r3.2HG0204260.1	43368
2H	633702215	633702548	down	Distal Intergenic	633707907	633710839	HORVU.MOREX.r3.2HG0204270	HORVU.MOREX.r3.2HG0204270.1	-5359
2H	637086985	637087395	up	Distal Intergenic	637071647	637084362	HORVU.MOREX.r3.2HG0205380	HORVU.MOREX.r3.2HG0205380.1	-2623
2H	643283245	643284206	up	Distal Intergenic	643278888	643281992	HORVU.MOREX.r3.2HG0208340	HORVU.MOREX.r3.2HG0208340.1	-1253
2H	647353574	647353912	up	Distal Intergenic	647364937	647366994	HORVU.MOREX.r3.2HG0210210	HORVU.MOREX.r3.2HG0210210.1	-11025
2H	657320427	657321739	up	Distal Intergenic	657324498	657325647	HORVU.MOREX.r3.2HG0214850	HORVU.MOREX.r3.2HG0214850.1	-2759
2H	657554287	657556094	up	Distal Intergenic	657546646	657550860	HORVU.MOREX.r3.2HG0215060	HORVU.MOREX.r3.2HG0215060.1	-3427
2H	657630681	657631391	up	Distal Intergenic	657641541	657642092	HORVU.MOREX.r3.2HG0215070	HORVU.MOREX.r3.2HG0215070.1	-10150
2H	662130755	662131836	up	Distal Intergenic	662182362	662183572	HORVU.MOREX.r3.2HG0217120	HORVU.MOREX.r3.2HG0217120.1	51736
3H	3215367	3216488	up	Distal Intergenic	3209635	3210978	HORVU.MOREX.r3.3HG0219710	HORVU.MOREX.r3.3HG0219710.1	-4389
3H	8477124	8478373	up	Distal Intergenic	8469613	8471256	HORVU.MOREX.r3.3HG0222330	HORVU.MOREX.r3.3HG0222330.1	-5868
3H	8755564	8756780	up	Promoter	8756609	8759773	HORVU.MOREX.r3.3HG0222520	HORVU.MOREX.r3.3HG0222520.1	0
3H	13166682	13167413	up	Distal Intergenic	13168083	13171004	HORVU.MOREX.r3.3HG0225280	HORVU.MOREX.r3.3HG0225280.1	3591
3H	25620497	25621606	up	Distal Intergenic	25618060	25619473	HORVU.MOREX.r3.3HG0231220	HORVU.MOREX.r3.3HG0231220.1	-1024
3H	64710393	64711770	up	Distal Intergenic	64838233	64839195	HORVU.MOREX.r3.3HG0239370	HORVU.MOREX.r3.3HG0239370.1	127425
3H	68152777	68153926	up	Distal Intergenic	68151544	68152126	HORVU.MOREX.r3.3HG0239890	HORVU.MOREX.r3.3HG0239890.1	1233
3H	110078959	110079512	up	Distal Intergenic	110412884	110414749	HORVU.MOREX.r3.3HG0245960	HORVU.MOREX.r3.3HG0245960.1	-333372
3H	157687177	157689612	up	Distal Intergenic	157643940	157644581	HORVU.MOREX.r3.3HG0251860	HORVU.MOREX.r3.3HG0251860.1	-42596
3H	176119210	176120259	up	Promoter	176118364	176119263	HORVU.MOREX.r3.3HG0253950	HORVU.MOREX.r3.3HG0253950.1	0
3H	250127675	250128721	up	Distal Intergenic	250304299	250304797	HORVU.MOREX.r3.3HG0261050	HORVU.MOREX.r3.3HG0261050.1	176076
3H	337591690	337594148	up	Exon (HORVU.MOREX.r3.3HG0268430.1/HORVU.MOREX.r3.3HG0268430, exon 6 of 7)	337593577	337597325	HORVU.MOREX.r3.3HG0268430	HORVU.MOREX.r3.3HG0268430.1	3177
3H	353685854	353688034	up	Promoter	353688010	353689754	HORVU.MOREX.r3.3HG0270240	HORVU.MOREX.r3.3HG0270240.1	0
3H	360339660	360340251	up	Distal Intergenic	360342921	360345471	HORVU.MOREX.r3.3HG0271170	HORVU.MOREX.r3.3HG0271170.1	-2670
3H	367463429	367464894	up	Distal Intergenic	367271634	367272882	HORVU.MOREX.r3.3HG0271740	HORVU.MOREX.r3.3HG0271740.1	191795
3H	432455675	432456622	up	Distal Intergenic	432422657	432424076	HORVU.MOREX.r3.3HG0280250	HORVU.MOREX.r3.3HG0280250.1	33018
3H	438587157	438588279	up	Distal Intergenic	438547773	438548429	HORVU.MOREX.r3.3HG0280940	HORVU.MOREX.r3.3HG0280940.1	39384
3H	447560585	447560832	up	Distal Intergenic	447564439	447565428	HORVU.MOREX.r3.3HG0282230	HORVU.MOREX.r3.3HG0282230.1	4596
3H	483346527	483347783	up	Distal Intergenic	483450522	483450865	HORVU.MOREX.r3.3HG0288410	HORVU.MOREX.r3.3HG0288410.1	103082
3H	490342728	490343960	up	Distal Intergenic	490356281	490358266	HORVU.MOREX.r3.3HG0289570	HORVU.MOREX.r3.3HG0289570.1	14306
3H	499571540	499573510	up	Distal Intergenic	499575936	499576244	HORVU.MOREX.r3.3HG0291230	HORVU.MOREX.r3.3HG0291230.1	-2426
3H	525828569	525830190	up	Distal Intergenic	525798154	525798478	HORVU.MOREX.r3.3HG0296750	HORVU.MOREX.r3.3HG0296750.1	30415
3H	526937811	526939987	up	Promoter	526937199	526938721	HORVU.MOREX.r3.3HG0297000	HORVU.MOREX.r3.3HG0297000.1	0
3H	526942900	526945134	up	Distal Intergenic	526937199	526938721	HORVU.MOREX.r3.3HG0297000	HORVU.MOREX.r3.3HG0297000.1	-4179
3H	532120213	532121600	up	Distal Intergenic	532106800	532111486	HORVU.MOREX.r3.3HG0298070	HORVU.MOREX.r3.3HG0298070.1	13413
3H	543706685	543708503	down	3' UTR	543707098	543711477	HORVU.MOREX.r3.3HG0301080	HORVU.MOREX.r3.3HG0301080.1	2974
3H	546838494	546838783	down	Distal Intergenic	546823380	546826914	HORVU.MOREX.r3.3HG0301850	HORVU.MOREX.r3.3HG0301850.1	-11580
3H	547395594	547396530	up	Promoter	547395361	547395567	HORVU.MOREX.r3.3HG0301960	HORVU.MOREX.r3.3HG0301960.1	-27
3H	552154211	552155638	up	Distal Intergenic	552151501	552152598	HORVU.MOREX.r3.3HG0303250	HORVU.MOREX.r3.3HG0303250.1	-1613
3H	560091504	560091811	up	Distal Intergenic	560095961	560097016	HORVU.MOREX.r3.3HG0305830	HORVU.MOREX.r3.3HG0305830.1	-4150
3H	577965891	577967571	down	3' UTR	577961366	577967101	HORVU.MOREX.r3.3HG0311510	HORVU.MOREX.r3.3HG0311510.1	4525
3H	580669520	580670197	up	Promoter	580662945	580669536	HORVU.MOREX.r3.3HG0312430	HORVU.MOREX.r3.3HG0312430.1	0
3H	583449646	583450881	up	Distal Intergenic	583487474	583489832	HORVU.MOREX.r3.3HG0313580	HORVU.MOREX.r3.3HG0313580.1	-36593
3H	584424555	584424894	down	Distal Intergenic	584421534	584422701	HORVU.MOREX.r3.3HG0314000	HORVU.MOREX.r3.3HG0314000.1	-1854
3H	584490989	584491787	up	Promoter	584487363	584490835	HORVU.MOREX.r3.3HG0314040	HORVU.MOREX.r3.3HG0314040.1	-154
3H	593391777	593393881	up	Distal Intergenic	593373083	593375526	HORVU.MOREX.r3.3HG0318720	HORVU.MOREX.r3.3HG0318720.1	-16251
3H	593461614	593463143	up	Distal Intergenic	593495062	593497617	HORVU.MOREX.r3.3HG0318760	HORVU.MOREX.r3.3HG0318760.1	-31919
3H	599094515	599095383	down	Distal Intergenic	599077396	599079907	HORVU.MOREX.r3.3HG0321330	HORVU.MOREX.r3.3HG0321330.1	17119
3H	599200124	599202910	down	Distal Intergenic	599146211	599149486	HORVU.MOREX.r3.3HG0321410	HORVU.MOREX.r3.3HG0321410.1	-50638
3H	599210883	599212167	down	Distal Intergenic	599146211	599149486	HORVU.MOREX.r3.3HG0321410	HORVU.MOREX.r3.3HG0321410.1	-61397
3H	601658114	601658503	up	Distal Intergenic	601691986	601693685	HORVU.MOREX.r3.3HG0322540	HORVU.MOREX.r3.3HG0322540.1	-33483
3H	607480752	607482773	up	Promoter	607482769	607484050	HORVU.MOREX.r3.3HG0325250	HORVU.MOREX.r3.3HG0325250.1	0
3H	613206195	613206495	up	Distal Intergenic	613184238	613184624	HORVU.MOREX.r3.3HG0327560	HORVU.MOREX.r3.3HG0327560.1	-21571
3H	614515364	614516510	up	Distal Intergenic	614512351	614513450	HORVU.MOREX.r3.3HG0328320	HORVU.MOREX.r3.3HG0328320.1	-1914
3H	615585113	615585292	up	Distal Intergenic	615592940	615593663	HORVU.MOREX.r3.3HG0328910	HORVU.MOREX.r3.3HG0328910.1	8371
3H	619536320	619537697	up	Promoter	619535208	619536632	HORVU.MOREX.r3.3HG0330590	HORVU.MOREX.r3.3HG0330590.1	0
3H	619597129	619598802	up	Distal Intergenic	619593347	619594945	HORVU.MOREX.r3.3HG0330600	HORVU.MOREX.r3.3HG0330600.1	-2184
3H	619691067	619692841	up	Intron (HORVU.MOREX.r3.3HG0330640.2/HORVU.MOREX.r3.3HG0330640, intron 2 of 2)	619687396	619688922	HORVU.MOREX.r3.3HG0330640	HORVU.MOREX.r3.3HG0330640.1	-2145
3H	619740162	619742091	up	Distal Intergenic	619736677	619737960	HORVU.MOREX.r3.3HG0330680	HORVU.MOREX.r3.3HG0330680.1	-2202
3H	619762636	619764747	up	Distal Intergenic	619758905	619760503	HORVU.MOREX.r3.3HG0330700	HORVU.MOREX.r3.3HG0330700.1	-2133
3H	619785181	619787066	up	Distal Intergenic	619781682	619782965	HORVU.MOREX.r3.3HG0330720	HORVU.MOREX.r3.3HG0330720.1	-2216
3H	619807125	619808932	up	Distal Intergenic	619803672	619804955	HORVU.MOREX.r3.3HG0330740	HORVU.MOREX.r3.3HG0330740.1	-2170
3H	619851176	619852975	up	Distal Intergenic	619847690	619848973	HORVU.MOREX.r3.3HG0330780	HORVU.MOREX.r3.3HG0330780.1	-2203
3H	620861920	620862790	down	Exon (HORVU.MOREX.r3.3HG0330990.1/HORVU.MOREX.r3.3HG0330990, exon 13 of 17)	620865299	620866941	HORVU.MOREX.r3.3HG0331000	HORVU.MOREX.r3.3HG0331000.1	-2509
4H	3090593	3091145	up	Distal Intergenic	3074752	3076570	HORVU.MOREX.r3.4HG0332290	HORVU.MOREX.r3.4HG0332290.1	-14023
4H	5917125	5918832	up	Distal Intergenic	5942475	5942822	HORVU.MOREX.r3.4HG0333580	HORVU.MOREX.r3.4HG0333580.1	-23643
4H	6331749	6332754	up	Distal Intergenic	6342654	6344039	HORVU.MOREX.r3.4HG0333720	HORVU.MOREX.r3.4HG0333720.1	-9900
4H	19762363	19763771	down	3' UTR	19757029	19763460	HORVU.MOREX.r3.4HG0337770	HORVU.MOREX.r3.4HG0337770.1	5334
4H	20113093	20114895	down	3' UTR	20111584	20114171	HORVU.MOREX.r3.4HG0337850	HORVU.MOREX.r3.4HG0337850.1	1509
4H	53151295	53151590	up	Promoter	53150241	53151257	HORVU.MOREX.r3.4HG0344550	HORVU.MOREX.r3.4HG0344550.1	-38
4H	54496583	54498469	up	Distal Intergenic	54408116	54408561	HORVU.MOREX.r3.4HG0344720	HORVU.MOREX.r3.4HG0344720.1	-88022
4H	54510550	54511665	up	Distal Intergenic	54408116	54408561	HORVU.MOREX.r3.4HG0344720	HORVU.MOREX.r3.4HG0344720.1	-101989
4H	77808629	77809374	up	Distal Intergenic	78150072	78153434	HORVU.MOREX.r3.4HG0347570	HORVU.MOREX.r3.4HG0347570.1	-340698
4H	96678202	96679190	up	Promoter	96676778	96678436	HORVU.MOREX.r3.4HG0349800	HORVU.MOREX.r3.4HG0349800.1	0
4H	111003887	111004699	up	Promoter	111005089	111006609	HORVU.MOREX.r3.4HG0351810	HORVU.MOREX.r3.4HG0351810.1	-390
4H	168243411	168244490	up	Distal Intergenic	167881760	167882533	HORVU.MOREX.r3.4HG0359030	HORVU.MOREX.r3.4HG0359030.1	-360878
4H	385446142	385446473	down	Distal Intergenic	385229421	385236356	HORVU.MOREX.r3.4HG0378000	HORVU.MOREX.r3.4HG0378000.1	216721
4H	417585741	417587147	up	Distal Intergenic	417666916	417668403	HORVU.MOREX.r3.4HG0380990	HORVU.MOREX.r3.4HG0380990.1	-79769
4H	450891960	450893804	up	Distal Intergenic	450877565	450881355	HORVU.MOREX.r3.4HG0384790	HORVU.MOREX.r3.4HG0384790.1	-10605
4H	500269616	500271533	up	Promoter	500270102	500270991	HORVU.MOREX.r3.4HG0391690	HORVU.MOREX.r3.4HG0391690.1	0
4H	518759730	518761555	up	Distal Intergenic	518720009	518721251	HORVU.MOREX.r3.4HG0394410	HORVU.MOREX.r3.4HG0394410.1	-38479
4H	518763704	518764378	up	Distal Intergenic	518720009	518721251	HORVU.MOREX.r3.4HG0394410	HORVU.MOREX.r3.4HG0394410.1	-42453
4H	523380849	523381871	up	Distal Intergenic	523477182	523479074	HORVU.MOREX.r3.4HG0394980	HORVU.MOREX.r3.4HG0394980.1	97203
4H	540827114	540828766	up	Distal Intergenic	540763643	540765744	HORVU.MOREX.r3.4HG0398050	HORVU.MOREX.r3.4HG0398050.1	-61370
4H	541733538	541733959	up	Distal Intergenic	541631874	541632578	HORVU.MOREX.r3.4HG0398240	HORVU.MOREX.r3.4HG0398240.1	-100960
4H	545526600	545528458	down	Exon (HORVU.MOREX.r3.4HG0399010.1/HORVU.MOREX.r3.4HG0399010, exon 4 of 5)	545524474	545528295	HORVU.MOREX.r3.4HG0399010	HORVU.MOREX.r3.4HG0399010.1	2126
4H	561852566	561855896	up	Promoter	561849331	561852756	HORVU.MOREX.r3.4HG0402730	HORVU.MOREX.r3.4HG0402730.1	0
4H	581769317	581770274	up	Distal Intergenic	581759414	581760406	HORVU.MOREX.r3.4HG0408280	HORVU.MOREX.r3.4HG0408280.1	-8911
4H	581883365	581884817	up	Promoter	581881498	581883510	HORVU.MOREX.r3.4HG0408330	HORVU.MOREX.r3.4HG0408330.1	0
4H	592175324	592176429	down	Distal Intergenic	592157188	592159188	HORVU.MOREX.r3.4HG0411590	HORVU.MOREX.r3.4HG0411590.1	18136
4H	593369045	593369757	up	Distal Intergenic	593375790	593376728	HORVU.MOREX.r3.4HG0412080	HORVU.MOREX.r3.4HG0412080.1	-6033
4H	598570045	598571786	up	Distal Intergenic	598575375	598575874	HORVU.MOREX.r3.4HG0414080	HORVU.MOREX.r3.4HG0414080.1	-3589
4H	599006593	599007805	up	Distal Intergenic	599000148	599000393	HORVU.MOREX.r3.4HG0414220	HORVU.MOREX.r3.4HG0414220.1	-6200
5H	3722570	3724864	up	Distal Intergenic	3692020	3696112	HORVU.MOREX.r3.5HG0420740	HORVU.MOREX.r3.5HG0420740.1	-26458
5H	4865393	4866369	up	Distal Intergenic	4849347	4852733	HORVU.MOREX.r3.5HG0421310	HORVU.MOREX.r3.5HG0421310.1	-12660
5H	4867901	4869539	up	Distal Intergenic	4849347	4852733	HORVU.MOREX.r3.5HG0421310	HORVU.MOREX.r3.5HG0421310.1	-15168
5H	7111486	7112592	up	3' UTR	7107733	7111778	HORVU.MOREX.r3.5HG0422710	HORVU.MOREX.r3.5HG0422710.1	3753
5H	9774655	9776156	up	3' UTR	9775425	9784124	HORVU.MOREX.r3.5HG0424550	HORVU.MOREX.r3.5HG0424550.1	7968
5H	15421900	15422568	up	Distal Intergenic	15391637	15392300	HORVU.MOREX.r3.5HG0426390	HORVU.MOREX.r3.5HG0426390.1	-29600
5H	15796594	15798189	up	Distal Intergenic	15783095	15785806	HORVU.MOREX.r3.5HG0426410	HORVU.MOREX.r3.5HG0426410.1	-10788
5H	16159763	16161116	up	Distal Intergenic	16325229	16325603	HORVU.MOREX.r3.5HG0426430	HORVU.MOREX.r3.5HG0426430.1	-164113
5H	19555578	19556092	up	Proximal	19556837	19557178	HORVU.MOREX.r3.5HG0427830	HORVU.MOREX.r3.5HG0427830.1	-745
5H	52784201	52784904	down	Distal Intergenic	52777616	52777993	HORVU.MOREX.r3.5HG0434930	HORVU.MOREX.r3.5HG0434930.1	6585
5H	52860878	52861571	down	Distal Intergenic	52777616	52777993	HORVU.MOREX.r3.5HG0434930	HORVU.MOREX.r3.5HG0434930.1	83262
5H	52926057	52927182	down	Distal Intergenic	53040603	53040899	HORVU.MOREX.r3.5HG0435440	HORVU.MOREX.r3.5HG0435440.1	113717
5H	53013134	53013721	down	Distal Intergenic	53040603	53040899	HORVU.MOREX.r3.5HG0435440	HORVU.MOREX.r3.5HG0435440.1	27178
5H	53062120	53063876	down	Proximal	53064854	53065231	HORVU.MOREX.r3.5HG0435490	HORVU.MOREX.r3.5HG0435490.1	-978
5H	53266935	53268683	down	Distal Intergenic	53258843	53259139	HORVU.MOREX.r3.5HG0435850	HORVU.MOREX.r3.5HG0435850.1	-7796
5H	53500346	53500851	down	Distal Intergenic	53493137	53493514	HORVU.MOREX.r3.5HG0436270	HORVU.MOREX.r3.5HG0436270.1	7209
5H	87455944	87456878	up	Distal Intergenic	87371603	87374454	HORVU.MOREX.r3.5HG0441360	HORVU.MOREX.r3.5HG0441360.1	-81490
5H	134114272	134116262	up	Intron (HORVU.MOREX.r3.5HG0446790.1/HORVU.MOREX.r3.5HG0446790, intron 3 of 3)	134093819	134119221	HORVU.MOREX.r3.5HG0446790	HORVU.MOREX.r3.5HG0446790.1	2959
5H	169308646	169308899	down	Intron (HORVU.MOREX.r3.5HG0450160.1/HORVU.MOREX.r3.5HG0450160, intron 5 of 7)	169296411	169329492	HORVU.MOREX.r3.5HG0450160	HORVU.MOREX.r3.5HG0450160.1	12235
5H	284499667	284500855	up	Distal Intergenic	284738236	284739760	HORVU.MOREX.r3.5HG0459620	HORVU.MOREX.r3.5HG0459620.1	-237381
5H	292585320	292586704	up	Distal Intergenic	292583507	292584052	HORVU.MOREX.r3.5HG0460530	HORVU.MOREX.r3.5HG0460530.1	-1268
5H	320685329	320688324	up	Distal Intergenic	320692375	320693076	HORVU.MOREX.r3.5HG0463910	HORVU.MOREX.r3.5HG0463910.1	-4051
5H	334976361	334977924	up	Distal Intergenic	335148818	335157190	HORVU.MOREX.r3.5HG0466170	HORVU.MOREX.r3.5HG0466170.1	-170894
5H	335355959	335356774	down	Distal Intergenic	335353306	335353937	HORVU.MOREX.r3.5HG0466190	HORVU.MOREX.r3.5HG0466190.1	2653
5H	366101769	366102528	up	Distal Intergenic	366105752	366110781	HORVU.MOREX.r3.5HG0470210	HORVU.MOREX.r3.5HG0470210.1	8253
5H	398789004	398789282	up	Distal Intergenic	398769289	398771635	HORVU.MOREX.r3.5HG0474850	HORVU.MOREX.r3.5HG0474850.1	19715
5H	433472481	433474216	up	Distal Intergenic	433486171	433487103	HORVU.MOREX.r3.5HG0480810	HORVU.MOREX.r3.5HG0480810.1	12887
5H	449008720	449010195	up	Distal Intergenic	449152474	449155046	HORVU.MOREX.r3.5HG0484470	HORVU.MOREX.r3.5HG0484470.1	-142279
5H	449761182	449761640	up	Promoter	449760330	449761456	HORVU.MOREX.r3.5HG0484620	HORVU.MOREX.r3.5HG0484620.1	0
5H	456671251	456671617	up	Distal Intergenic	456736802	456742063	HORVU.MOREX.r3.5HG0485800	HORVU.MOREX.r3.5HG0485800.1	-65185
5H	470265523	470266883	up	Distal Intergenic	470336556	470337134	HORVU.MOREX.r3.5HG0488420	HORVU.MOREX.r3.5HG0488420.1	-69673
5H	475028182	475028847	up	Distal Intergenic	475094126	475100221	HORVU.MOREX.r3.5HG0489880	HORVU.MOREX.r3.5HG0489880.1	-65279
5H	482915955	482918415	up	Distal Intergenic	482826509	482832291	HORVU.MOREX.r3.5HG0492170	HORVU.MOREX.r3.5HG0492170.1	-83664
5H	486806033	486807038	up	Distal Intergenic	486797910	486802337	HORVU.MOREX.r3.5HG0493870	HORVU.MOREX.r3.5HG0493870.1	-3696
5H	488327816	488328005	down	Distal Intergenic	488377039	488384195	HORVU.MOREX.r3.5HG0494190	HORVU.MOREX.r3.5HG0494190.1	-49034
5H	495732927	495733388	up	Distal Intergenic	495710510	495711244	HORVU.MOREX.r3.5HG0497620	HORVU.MOREX.r3.5HG0497620.1	-21683
5H	514913617	514915381	up	Distal Intergenic	514923565	514924095	HORVU.MOREX.r3.5HG0505240	HORVU.MOREX.r3.5HG0505240.1	8714
5H	517809767	517810836	up	Distal Intergenic	517854480	517862854	HORVU.MOREX.r3.5HG0506390	HORVU.MOREX.r3.5HG0506390.1	-43644
5H	520056104	520057835	up	Distal Intergenic	520067303	520070587	HORVU.MOREX.r3.5HG0507760	HORVU.MOREX.r3.5HG0507760.1	-9468
5H	523147760	523149666	up	Promoter	523146424	523147952	HORVU.MOREX.r3.5HG0509090	HORVU.MOREX.r3.5HG0509090.1	0
5H	526768879	526770767	down	3' UTR	526771170	526771763	HORVU.MOREX.r3.5HG0510450	HORVU.MOREX.r3.5HG0510450.1	996
5H	540894334	540895328	up	Distal Intergenic	540924768	540924995	HORVU.MOREX.r3.5HG0516320	HORVU.MOREX.r3.5HG0516320.1	-29440
5H	545208521	545210089	up	Distal Intergenic	545204294	545205191	HORVU.MOREX.r3.5HG0518040	HORVU.MOREX.r3.5HG0518040.1	-3330
5H	571399556	571399920	up	Distal Intergenic	571403978	571405873	HORVU.MOREX.r3.5HG0530080	HORVU.MOREX.r3.5HG0530080.1	5953
5H	580860151	580861066	up	Promoter	580861357	580861938	HORVU.MOREX.r3.5HG0534880	HORVU.MOREX.r3.5HG0534880.1	-291
5H	581392075	581392836	up	Distal Intergenic	581393543	581397170	HORVU.MOREX.r3.5HG0535190	HORVU.MOREX.r3.5HG0535190.1	4334
5H	581554281	581555729	up	Promoter	581554777	581558274	HORVU.MOREX.r3.5HG0535240	HORVU.MOREX.r3.5HG0535240.1	0
5H	584919928	584920865	up	Promoter	584919890	584920240	HORVU.MOREX.r3.5HG0537120	HORVU.MOREX.r3.5HG0537120.1	0
6H	946810	947647	up	Intron (HORVU.MOREX.r3.6HG0538370.1/HORVU.MOREX.r3.6HG0538370, intron 1 of 2)	871240	985038	HORVU.MOREX.r3.6HG0538370	HORVU.MOREX.r3.6HG0538370.1	37391
6H	1160648	1161572	up	Intron (HORVU.MOREX.r3.6HG0538420.1/HORVU.MOREX.r3.6HG0538420, intron 1 of 3)	1156500	1169572	HORVU.MOREX.r3.6HG0538420	HORVU.MOREX.r3.6HG0538420.1	8000
6H	2054887	2055959	up	Distal Intergenic	2045171	2050826	HORVU.MOREX.r3.6HG0538670	HORVU.MOREX.r3.6HG0538670.1	-4061
6H	9444482	9445337	up	Distal Intergenic	9440142	9443419	HORVU.MOREX.r3.6HG0542030	HORVU.MOREX.r3.6HG0542030.1	-1063
6H	9447312	9447806	up	Distal Intergenic	9440142	9443419	HORVU.MOREX.r3.6HG0542030	HORVU.MOREX.r3.6HG0542030.1	-3893
6H	9459777	9460335	up	Exon (HORVU.MOREX.r3.6HG0542040.1/HORVU.MOREX.r3.6HG0542040, exon 3 of 3)	9458806	9462056	HORVU.MOREX.r3.6HG0542040	HORVU.MOREX.r3.6HG0542040.1	1721
6H	9466729	9468170	up	Distal Intergenic	9458806	9462056	HORVU.MOREX.r3.6HG0542040	HORVU.MOREX.r3.6HG0542040.1	-4673
6H	9468966	9469373	up	Distal Intergenic	9471111	9474015	HORVU.MOREX.r3.6HG0542050	HORVU.MOREX.r3.6HG0542050.1	4642
6H	30394308	30394682	up	Intron (HORVU.MOREX.r3.6HG0551380.1/HORVU.MOREX.r3.6HG0551380, intron 1 of 1)	30392676	30400846	HORVU.MOREX.r3.6HG0551380	HORVU.MOREX.r3.6HG0551380.1	1632
6H	37808943	37809428	up	Distal Intergenic	37888715	37889208	HORVU.MOREX.r3.6HG0553990	HORVU.MOREX.r3.6HG0553990.1	-79287
6H	37886792	37887870	up	Proximal	37888715	37889208	HORVU.MOREX.r3.6HG0553990	HORVU.MOREX.r3.6HG0553990.1	-845
6H	37902241	37902446	up	Distal Intergenic	37908837	37909262	HORVU.MOREX.r3.6HG0554050	HORVU.MOREX.r3.6HG0554050.1	-6391
6H	37904755	37905215	up	Distal Intergenic	37908837	37909262	HORVU.MOREX.r3.6HG0554050	HORVU.MOREX.r3.6HG0554050.1	-3622
6H	38664019	38665203	down	Distal Intergenic	38772059	38773375	HORVU.MOREX.r3.6HG0554230	HORVU.MOREX.r3.6HG0554230.1	108172
6H	40410434	40413885	down	Intron (HORVU.MOREX.r3.6HG0554540.2/HORVU.MOREX.r3.6HG0554540, intron 7 of 7)	40402146	40417761	HORVU.MOREX.r3.6HG0554540	HORVU.MOREX.r3.6HG0554540.2	8288
6H	41381314	41383292	up	Distal Intergenic	41410424	41410714	HORVU.MOREX.r3.6HG0554750	HORVU.MOREX.r3.6HG0554750.1	-27132
6H	44313208	44314453	up	Promoter	44314069	44314596	HORVU.MOREX.r3.6HG0555520	HORVU.MOREX.r3.6HG0555520.1	0
6H	52841860	52844383	up	Promoter	52842086	52844201	HORVU.MOREX.r3.6HG0557280	HORVU.MOREX.r3.6HG0557280.1	0
6H	58344406	58345064	up	Distal Intergenic	58370323	58370982	HORVU.MOREX.r3.6HG0558390	HORVU.MOREX.r3.6HG0558390.1	-25259
6H	61240730	61243078	down	Promoter	61241010	61241701	HORVU.MOREX.r3.6HG0558870	HORVU.MOREX.r3.6HG0558870.1	0
6H	68191379	68193257	up	Distal Intergenic	68146517	68153980	HORVU.MOREX.r3.6HG0560100	HORVU.MOREX.r3.6HG0560100.1	-37399
6H	81925860	81926866	down	Distal Intergenic	81975994	81977953	HORVU.MOREX.r3.6HG0562080	HORVU.MOREX.r3.6HG0562080.1	51087
6H	82057173	82057977	down	Distal Intergenic	82010252	82010548	HORVU.MOREX.r3.6HG0562150	HORVU.MOREX.r3.6HG0562150.1	-46625
6H	82224892	82225478	down	Distal Intergenic	82254641	82254937	HORVU.MOREX.r3.6HG0562710	HORVU.MOREX.r3.6HG0562710.1	29459
6H	92025933	92026286	up	Distal Intergenic	92030705	92031798	HORVU.MOREX.r3.6HG0564840	HORVU.MOREX.r3.6HG0564840.1	-4419
6H	107435668	107436336	down	Promoter	107436333	107440625	HORVU.MOREX.r3.6HG0567330	HORVU.MOREX.r3.6HG0567330.1	0
6H	130464032	130464715	up	Distal Intergenic	130803630	130804319	HORVU.MOREX.r3.6HG0570880	HORVU.MOREX.r3.6HG0570880.1	339604
6H	150369424	150370334	up	Distal Intergenic	150464783	150472901	HORVU.MOREX.r3.6HG0573390	HORVU.MOREX.r3.6HG0573390.1	-94449
6H	186017085	186019582	up	3' UTR	186007480	186018988	HORVU.MOREX.r3.6HG0577940	HORVU.MOREX.r3.6HG0577940.2	9605
6H	272552409	272552952	up	Distal Intergenic	272546946	272547332	HORVU.MOREX.r3.6HG0585680	HORVU.MOREX.r3.6HG0585680.1	-5077
6H	323530723	323530939	up	Distal Intergenic	323567639	323568578	HORVU.MOREX.r3.6HG0590410	HORVU.MOREX.r3.6HG0590410.1	-36700
6H	326926382	326927948	up	3' UTR	326916380	326926842	HORVU.MOREX.r3.6HG0590810	HORVU.MOREX.r3.6HG0590810.1	10002
6H	403408540	403408918	up	Distal Intergenic	403413260	403417154	HORVU.MOREX.r3.6HG0599730	HORVU.MOREX.r3.6HG0599730.1	8236
6H	407941703	407943927	up	Proximal	407939066	407940892	HORVU.MOREX.r3.6HG0600140	HORVU.MOREX.r3.6HG0600140.1	-811
6H	408062382	408062933	up	Distal Intergenic	408039819	408040313	HORVU.MOREX.r3.6HG0600150	HORVU.MOREX.r3.6HG0600150.1	-22069
6H	430919911	430921305	up	Distal Intergenic	430805410	430805892	HORVU.MOREX.r3.6HG0603100	HORVU.MOREX.r3.6HG0603100.1	-114019
6H	487239169	487239981	down	Distal Intergenic	487241890	487243991	HORVU.MOREX.r3.6HG0611370	HORVU.MOREX.r3.6HG0611370.1	4010
6H	490703464	490704380	down	Intron (HORVU.MOREX.r3.6HG0612320.1/HORVU.MOREX.r3.6HG0612320, intron 2 of 7)	490697619	490706231	HORVU.MOREX.r3.6HG0612320	HORVU.MOREX.r3.6HG0612320.1	5845
6H	528308802	528309855	up	Promoter	528307972	528308706	HORVU.MOREX.r3.6HG0620660	HORVU.MOREX.r3.6HG0620660.1	-96
6H	540843197	540844950	down	3' UTR	540843727	540849255	HORVU.MOREX.r3.6HG0624620	HORVU.MOREX.r3.6HG0624620.1	4305
6H	550160380	550163867	down	3' UTR	550153634	550162281	HORVU.MOREX.r3.6HG0628510	HORVU.MOREX.r3.6HG0628510.1	6746
6H	556874221	556875106	up	Promoter	556875138	556876575	HORVU.MOREX.r3.6HG0631490	HORVU.MOREX.r3.6HG0631490.1	-32
7H	4567936	4569488	up	Distal Intergenic	4576418	4578393	HORVU.MOREX.r3.7HG0636630	HORVU.MOREX.r3.7HG0636630.1	-6930
7H	6174420	6176133	up	Distal Intergenic	6144468	6145082	HORVU.MOREX.r3.7HG0637710	HORVU.MOREX.r3.7HG0637710.1	-29338
7H	6773287	6773776	up	Distal Intergenic	6786514	6789394	HORVU.MOREX.r3.7HG0638110	HORVU.MOREX.r3.7HG0638110.1	-12738
7H	8962370	8962913	up	Promoter	8963052	8968526	HORVU.MOREX.r3.7HG0639230	HORVU.MOREX.r3.7HG0639230.1	-139
7H	11997182	11998885	down	Exon (HORVU.MOREX.r3.7HG0641110.1/HORVU.MOREX.r3.7HG0641110, exon 2 of 5)	11997964	12000231	HORVU.MOREX.r3.7HG0641110	HORVU.MOREX.r3.7HG0641110.1	1346
7H	52631232	52631414	up	Intron (HORVU.MOREX.r3.7HG0657240.1/HORVU.MOREX.r3.7HG0657240, intron 1 of 1)	52628797	52637718	HORVU.MOREX.r3.7HG0657240	HORVU.MOREX.r3.7HG0657240.1	6304
7H	64767418	64768606	up	Distal Intergenic	64857725	64858979	HORVU.MOREX.r3.7HG0660720	HORVU.MOREX.r3.7HG0660720.1	-89119
7H	79341308	79341936	up	Promoter	79341965	79343294	HORVU.MOREX.r3.7HG0664030	HORVU.MOREX.r3.7HG0664030.1	-29
7H	83482117	83482680	up	Distal Intergenic	83516170	83520740	HORVU.MOREX.r3.7HG0665020	HORVU.MOREX.r3.7HG0665020.1	38060
7H	106654513	106655506	up	Promoter	106654672	106654902	HORVU.MOREX.r3.7HG0669020	HORVU.MOREX.r3.7HG0669020.1	0
7H	113495599	113496606	up	Distal Intergenic	113561788	113564149	HORVU.MOREX.r3.7HG0670370	HORVU.MOREX.r3.7HG0670370.1	-65182
7H	139236763	139236980	down	Exon (HORVU.MOREX.r3.7HG0674730.1/HORVU.MOREX.r3.7HG0674730, exon 7 of 13)	139233703	139239034	HORVU.MOREX.r3.7HG0674730	HORVU.MOREX.r3.7HG0674730.1	3060
7H	156644833	156645714	up	Distal Intergenic	156648458	156652144	HORVU.MOREX.r3.7HG0677230	HORVU.MOREX.r3.7HG0677230.1	-2744
7H	161463578	161464239	up	Distal Intergenic	161469544	161472762	HORVU.MOREX.r3.7HG0677990	HORVU.MOREX.r3.7HG0677990.1	-5305
7H	165571977	165573669	down	3' UTR	165571902	165577320	HORVU.MOREX.r3.7HG0678460	HORVU.MOREX.r3.7HG0678460.1	3651
7H	184897835	184899013	up	3' UTR	184896904	184897952	HORVU.MOREX.r3.7HG0681180	HORVU.MOREX.r3.7HG0681180.1	931
7H	203976454	203978088	up	Promoter	203976700	203980429	HORVU.MOREX.r3.7HG0683900	HORVU.MOREX.r3.7HG0683900.1	0
7H	231397001	231397790	up	Distal Intergenic	231498572	231511691	HORVU.MOREX.r3.7HG0687210	HORVU.MOREX.r3.7HG0687210.1	-100782
7H	232500860	232502636	up	Distal Intergenic	232447626	232451555	HORVU.MOREX.r3.7HG0687260	HORVU.MOREX.r3.7HG0687260.1	-49305
7H	268661572	268661903	down	Distal Intergenic	268679231	268689139	HORVU.MOREX.r3.7HG0690990	HORVU.MOREX.r3.7HG0690990.1	27236
7H	301066672	301067397	up	Distal Intergenic	301220168	301222308	HORVU.MOREX.r3.7HG0693240	HORVU.MOREX.r3.7HG0693240.1	-152771
7H	367654786	367655837	up	Distal Intergenic	367882655	367885544	HORVU.MOREX.r3.7HG0698250	HORVU.MOREX.r3.7HG0698250.1	-226818
7H	374176577	374178957	up	3' UTR	374171068	374174855	HORVU.MOREX.r3.7HG0698990	HORVU.MOREX.r3.7HG0698990.1	5509
7H	392736210	392736852	up	Distal Intergenic	392782988	392783392	HORVU.MOREX.r3.7HG0700970	HORVU.MOREX.r3.7HG0700970.1	-46136
7H	392781250	392782309	up	Proximal	392782988	392783392	HORVU.MOREX.r3.7HG0700970	HORVU.MOREX.r3.7HG0700970.1	-679
7H	429858550	429859648	up	Distal Intergenic	429912090	429914605	HORVU.MOREX.r3.7HG0705150	HORVU.MOREX.r3.7HG0705150.1	-52442
7H	431509266	431510138	up	Distal Intergenic	431585410	431591394	HORVU.MOREX.r3.7HG0705370	HORVU.MOREX.r3.7HG0705370.1	-75272
7H	444941130	444941331	up	Distal Intergenic	444888713	444890406	HORVU.MOREX.r3.7HG0707800	HORVU.MOREX.r3.7HG0707800.1	-50724
7H	452088708	452089336	up	Distal Intergenic	451980292	451991197	HORVU.MOREX.r3.7HG0708710	HORVU.MOREX.r3.7HG0708710.1	108416
7H	452185327	452186825	up	Distal Intergenic	451980292	451991197	HORVU.MOREX.r3.7HG0708710	HORVU.MOREX.r3.7HG0708710.1	205035
7H	481251877	481253161	down	Exon (HORVU.MOREX.r3.7HG0712610.1/HORVU.MOREX.r3.7HG0712610, exon 14 of 20)	481244981	481264590	HORVU.MOREX.r3.7HG0712610	HORVU.MOREX.r3.7HG0712610.1	11429
7H	489947166	489949972	up	Distal Intergenic	489658680	489661161	HORVU.MOREX.r3.7HG0713940	HORVU.MOREX.r3.7HG0713940.1	288486
7H	504160375	504162116	up	Distal Intergenic	504250293	504250565	HORVU.MOREX.r3.7HG0716560	HORVU.MOREX.r3.7HG0716560.1	-88177
7H	527519875	527520392	up	Distal Intergenic	527479607	527480278	HORVU.MOREX.r3.7HG0719970	HORVU.MOREX.r3.7HG0719970.1	40268
7H	529893328	529894284	up	Promoter	529889894	529893929	HORVU.MOREX.r3.7HG0720280	HORVU.MOREX.r3.7HG0720280.1	0
7H	539457721	539458558	up	Distal Intergenic	539312882	539314095	HORVU.MOREX.r3.7HG0721840	HORVU.MOREX.r3.7HG0721840.2	-143626
7H	547168730	547169222	up	Distal Intergenic	547184881	547185422	HORVU.MOREX.r3.7HG0723380	HORVU.MOREX.r3.7HG0723380.1	-15659
7H	550238192	550238992	up	3' UTR	550236616	550238661	HORVU.MOREX.r3.7HG0724140	HORVU.MOREX.r3.7HG0724140.1	1576
7H	557731657	557732111	up	Distal Intergenic	557747425	557749214	HORVU.MOREX.r3.7HG0725530	HORVU.MOREX.r3.7HG0725530.1	-15314
7H	565936701	565938156	up	Distal Intergenic	565979672	565980375	HORVU.MOREX.r3.7HG0727310	HORVU.MOREX.r3.7HG0727310.1	42219
7H	566323215	566324215	up	Distal Intergenic	566308886	566310907	HORVU.MOREX.r3.7HG0727380	HORVU.MOREX.r3.7HG0727380.1	14329
7H	567119112	567120133	up	Distal Intergenic	567150037	567150576	HORVU.MOREX.r3.7HG0727690	HORVU.MOREX.r3.7HG0727690.1	30443
7H	567566024	567566664	up	Distal Intergenic	567582240	567593822	HORVU.MOREX.r3.7HG0727800	HORVU.MOREX.r3.7HG0727800.1	27158
7H	569597022	569598514	up	Distal Intergenic	569580036	569582265	HORVU.MOREX.r3.7HG0728280	HORVU.MOREX.r3.7HG0728280.1	16986
7H	571963552	571965798	down	Promoter	571963839	571965369	HORVU.MOREX.r3.7HG0728720	HORVU.MOREX.r3.7HG0728720.1	0
7H	573388858	573389898	up	3' UTR	573389776	573391262	HORVU.MOREX.r3.7HG0729010	HORVU.MOREX.r3.7HG0729010.1	1364
7H	620736062	620736587	up	Distal Intergenic	620723811	620725536	HORVU.MOREX.r3.7HG0748080	HORVU.MOREX.r3.7HG0748080.1	-10526
7H	624106413	624107736	up	Distal Intergenic	624100693	624101990	HORVU.MOREX.r3.7HG0749870	HORVU.MOREX.r3.7HG0749870.1	-4423
7H	626336060	626337373	up	Distal Intergenic	626329012	626329871	HORVU.MOREX.r3.7HG0750760	HORVU.MOREX.r3.7HG0750760.1	-6189
7H	627504960	627505763	up	Promoter	627505341	627505709	HORVU.MOREX.r3.7HG0751380	HORVU.MOREX.r3.7HG0751380.1	0
