# Supplementary material for: Temporal regulation of gene expression during auxin-triggered crown root formation in barley: an integrated approach
Source: Plant Cell Physiol. 2025 Jul 13;66(9):1284–303. doi: 10.1093/pcp/pcaf077 (PMC12461856; doi:10.1093/pcp/pcaf077)
Supplement: pcp-2025-e-00050-File016_pcaf077 [file pcp-2025-e-00050-file016_pcaf077.xlsx]

## Sheet: Table_S5A
Table S5A Cis-regulatory elements enriched in Differentially Accessible Regions (DARs) at 3 h.
Enrichment analysis of transcription factor binding motifs was performed by MEME SEA tool (Bailey and Grant 2021). The analysis was performed on genomic sequences corresponding to DARs, excluding only DARs annotated to distal intergenic regions further that ±3 kb from TSS).
DARs upregulated at 3 h
RANK	ID	ALT_ID	CONSENSUS	TP	TP%	FP	FP%	ENR_RATIO	SCORE_THR	PVALUE	LOG_PVALUE	EVALUE	LOG_EVALUE	QVALUE	LOG_QVALUE	DB
1	MA1157.1	NUC	WWWWTTTTTGTCGTTTTBTD	5	100	0	0	6	5.7	0.00397	-5.53	2.6	0.96	0.366	-1	motif_db/JASPAR/JASPAR2022_CORE_plants_non-redundant_v2.meme
2	MA1738.1	ATMYB31	YAMCTMCCAACHAMH	5	100	0	0	6	12	0.00397	-5.53	2.6	0.96	0.366	-1	motif_db/JASPAR/JASPAR2022_CORE_plants_non-redundant_v2.meme

## Sheet: Table_S5B
Table S5B Cis-regulatory elements enriched in Differentially Accessible Regions at 6 h.
Enrichment analysis of transcription factor binding motifs was performed by MEME SEA tool (Bailey and Grant 2021). The analysis was performed on genomic sequences corresponding to DARs, excluding only DARs annotated to distal intergenic regions further that ±3 kb from TSS).
DARs upregulated at 6 h
RANK	ID	ALT_ID	CONSENSUS	TP	TP%	FP	FP%	ENR_RATIO	SCORE_THR	PVALUE	LOG_PVALUE	EVALUE	LOG_EVALUE	QVALUE	LOG_QVALUE	DB
1	MA1404.1	BPC1	GAGAGAGAGAGAGAGAGAGAGAGA	20	23.53	3	3.53	5.25	0.23	0.000531	-7.54	0.348	-1.05	0.348	-1.06	motif_db/JASPAR/JASPAR2022_CORE_plants_non-redundant_v2.meme
2	MA1281.1	DOF5.1	RAAAAAGWAAAAARAAAAARA	30	35.29	10	11.76	2.82	9.7	0.00279	-5.88	1.83	0.61	0.638	-0.45	motif_db/JASPAR/JASPAR2022_CORE_plants_non-redundant_v2.meme
3	MA1185.1	LHY	AGATATTTTN	9	10.59	0	0	10	15	0.00292	-5.84	1.92	0.65	0.638	-0.45	motif_db/JASPAR/JASPAR2022_CORE_plants_non-redundant_v2.meme
4	MA1274.1	DOF3.6	TTTWCTTTTTHHYTTTTTTTT	22	25.88	6	7.06	3.29	12	0.00389	-5.55	2.55	0.94	0.638	-0.45	motif_db/JASPAR/JASPAR2022_CORE_plants_non-redundant_v2.meme
5	MA2025.1	MYB93	HHTACCAAACHHHH	12	14.12	2	2.35	4.33	12	0.0102	-4.58	6.72	1.9	0.927	-0.08	motif_db/JASPAR/JASPAR2022_CORE_plants_non-redundant_v2.meme
6	MA1831.1	Zm00001d031796	SGACGGCGACGV	19	22.35	6	7.06	2.86	11	0.0134	-4.31	8.78	2.17	0.927	-0.08	motif_db/JASPAR/JASPAR2022_CORE_plants_non-redundant_v2.meme
DARs downregulated at 6 h
RANK	ID	ALT_ID	CONSENSUS	TP	TP%	FP	FP%	ENR_RATIO	SCORE_THR	PVALUE	LOG_PVALUE	EVALUE	LOG_EVALUE	QVALUE	LOG_QVALUE	DB
1	MA1404.1	BPC1	GAGAGAGAGAGAGAGAGAGAGAGA	13	27.08	0	0	14	5.5	4.78e-05	-9.95	0.0314	-3.46	0.0207	-3.88	motif_db/JASPAR/JASPAR2022_CORE_plants_non-redundant_v2.meme
2	MA1820.1	Zm00001d024324	SSCGCCGCCGCCG	37	77.08	17	35.42	2.11	8.1	0.000295	-8.13	0.193	-1.64	0.0349	-3.36	motif_db/JASPAR/JASPAR2022_CORE_plants_non-redundant_v2.meme
3	MA1402.1	BPC6	CTCTCTCTCTCTCTCTCTCTC	14	29.17	1	2.08	7.5	0.014	0.000371	-7.9	0.243	-1.41	0.0349	-3.36	motif_db/JASPAR/JASPAR2022_CORE_plants_non-redundant_v2.meme
4	MA1697.1	ARF4	VVACGACAAGNN	32	66.67	13	27.08	2.36	9.5	0.000392	-7.84	0.257	-1.36	0.0349	-3.36	motif_db/JASPAR/JASPAR2022_CORE_plants_non-redundant_v2.meme
5	MA1824.1	Zm00001d005692	NNCAATAATTNN	22	45.83	5	10.42	3.83	10	0.000402	-7.82	0.264	-1.33	0.0349	-3.36	motif_db/JASPAR/JASPAR2022_CORE_plants_non-redundant_v2.meme
6	MA0127.1	PEND	AYTTCTTATK	33	68.75	14	29.17	2.27	9.1	0.000706	-7.26	0.463	-0.77	0.0436	-3.13	motif_db/JASPAR/JASPAR2022_CORE_plants_non-redundant_v2.meme
7	MA1327.2	ATHB-23	WTAATTAAWW	18	37.5	3	6.25	4.75	11	0.000717	-7.24	0.47	-0.75	0.0436	-3.13	motif_db/JASPAR/JASPAR2022_CORE_plants_non-redundant_v2.meme
8	MA0548.2	AGL15	NTTTCCWTTTTDGGWAANT	21	43.75	5	10.42	3.67	7	0.000859	-7.06	0.564	-0.57	0.0436	-3.13	motif_db/JASPAR/JASPAR2022_CORE_plants_non-redundant_v2.meme
9	MA1262.1	ERF2	YCDCCDCCDCCGCCGCCRYYD	43	89.58	26	54.17	1.63	4.9	0.000905	-7.01	0.593	-0.52	0.0436	-3.13	motif_db/JASPAR/JASPAR2022_CORE_plants_non-redundant_v2.meme
10	MA1268.1	CDF5	TTTTYACTTTTTYTTTTTTTTTTTTTW	15	31.25	2	4.17	5.33	11	0.00129	-6.65	0.849	-0.16	0.0497	-3	motif_db/JASPAR/JASPAR2022_CORE_plants_non-redundant_v2.meme
11	MA1822.1	Zm00001d018571	NNCGTACGTACVN	15	31.25	2	4.17	5.33	11	0.00129	-6.65	0.849	-0.16	0.0497	-3	motif_db/JASPAR/JASPAR2022_CORE_plants_non-redundant_v2.meme
12	MA0952.1	ATHB-51	AATWATTG	25	52.08	8	16.67	2.89	8.8	0.00146	-6.53	0.956	-0.04	0.0497	-3	motif_db/JASPAR/JASPAR2022_CORE_plants_non-redundant_v2.meme
13	MA1158.1	MGP	HAVAAAACGACAAAAAWWWW	35	72.92	17	35.42	2	2.4	0.00174	-6.36	1.14	0.13	0.0497	-3	motif_db/JASPAR/JASPAR2022_CORE_plants_non-redundant_v2.meme
14	MA1248.1	ERF012	YCNCCDYCDYCDCCACCGMC	20	41.67	5	10.42	3.5	11	0.00178	-6.33	1.17	0.16	0.0497	-3	motif_db/JASPAR/JASPAR2022_CORE_plants_non-redundant_v2.meme
15	MA1817.1	Zm00001d020267	CCGCCGCCGCCGC	31	64.58	14	29.17	2.13	9	0.00192	-6.25	1.26	0.23	0.0497	-3	motif_db/JASPAR/JASPAR2022_CORE_plants_non-redundant_v2.meme
16	MA1039.1	MYB4	GGTWGGTR	48	100	37	77.08	1.29	6	0.00205	-6.19	1.34	0.3	0.0497	-3	motif_db/JASPAR/JASPAR2022_CORE_plants_non-redundant_v2.meme
17	MA1205.1	AGL6	TTWCCAAAAAWGGAAAAWW	26	54.17	9	18.75	2.7	4.4	0.00206	-6.18	1.35	0.3	0.0497	-3	motif_db/JASPAR/JASPAR2022_CORE_plants_non-redundant_v2.meme
18	MA1833.1	Zm00001d049364	CSCCGCCGCCGCCRCC	39	81.25	22	45.83	1.74	6.4	0.00206	-6.18	1.35	0.3	0.0497	-3	motif_db/JASPAR/JASPAR2022_CORE_plants_non-redundant_v2.meme
19	MA1266.1	RAP2-11	CYDYCDYCGCCGGCN	21	43.75	6	12.5	3.14	11	0.00246	-6.01	1.61	0.48	0.0533	-2.93	motif_db/JASPAR/JASPAR2022_CORE_plants_non-redundant_v2.meme
20	MA1807.1	ZHD10	NWTAATTARTD	21	43.75	6	12.5	3.14	9.6	0.00246	-6.01	1.61	0.48	0.0533	-2.93	motif_db/JASPAR/JASPAR2022_CORE_plants_non-redundant_v2.meme
21	MA1264.1	ERF095	HGRYGGCGGCGGHGG	40	83.33	24	50	1.64	5.3	0.00299	-5.81	1.96	0.67	0.0606	-2.8	motif_db/JASPAR/JASPAR2022_CORE_plants_non-redundant_v2.meme
22	MA1328.1	ZHD9	WTWAWHNVYTAATYA	21	43.75	6	12.5	3.14	10	0.00307	-5.79	2.01	0.7	0.0606	-2.8	motif_db/JASPAR/JASPAR2022_CORE_plants_non-redundant_v2.meme
23	MA1329.2	ZHD1	WWAYTAATTAAWW	29	60.42	12	25	2.31	7.5	0.00343	-5.68	2.25	0.81	0.0641	-2.75	motif_db/JASPAR/JASPAR2022_CORE_plants_non-redundant_v2.meme
24	MA1831.1	Zm00001d031796	SGACGGCGACGV	11	22.92	1	2.08	6	14	0.00369	-5.6	2.42	0.88	0.0641	-2.75	motif_db/JASPAR/JASPAR2022_CORE_plants_non-redundant_v2.meme
25	MA1835.1	TFLG2-Zm00001d042777	NRCGTACGTACGN	11	22.92	1	2.08	6	13	0.00369	-5.6	2.42	0.88	0.0641	-2.75	motif_db/JASPAR/JASPAR2022_CORE_plants_non-redundant_v2.meme
26	MA1026.2	ATHB-15	RAWDRTAATGATKAY	29	60.42	13	27.08	2.14	5	0.00465	-5.37	3.05	1.12	0.0756	-2.58	motif_db/JASPAR/JASPAR2022_CORE_plants_non-redundant_v2.meme
27	MA1375.1	ANL2	GCATTAATTRY	15	31.25	3	6.25	4	8.8	0.00474	-5.35	3.11	1.14	0.0756	-2.58	motif_db/JASPAR/JASPAR2022_CORE_plants_non-redundant_v2.meme
28	MA1281.1	DOF5.1	RAAAAAGWAAAAARAAAAARA	23	47.92	8	16.67	2.67	8.6	0.00494	-5.31	3.24	1.18	0.0756	-2.58	motif_db/JASPAR/JASPAR2022_CORE_plants_non-redundant_v2.meme
29	MA0997.1	ERF069	NCGCCGBMN	36	75	21	43.75	1.68	8	0.00505	-5.29	3.31	1.2	0.0756	-2.58	motif_db/JASPAR/JASPAR2022_CORE_plants_non-redundant_v2.meme
30	MA0994.2	ERF8	NDRTGRCGGCGGCGRHGR	34	70.83	18	37.5	1.84	7.2	0.00586	-5.14	3.85	1.35	0.0848	-2.47	motif_db/JASPAR/JASPAR2022_CORE_plants_non-redundant_v2.meme
31	MA1215.1	ATHB-53	HCAATAATTGD	36	75	20	41.67	1.76	0.12	0.00692	-4.97	4.54	1.51	0.0941	-2.36	motif_db/JASPAR/JASPAR2022_CORE_plants_non-redundant_v2.meme
32	MA1232.1	ERF054	GDCGGYGGHGRHGRHGGNGR	19	39.58	6	12.5	2.86	12	0.00697	-4.97	4.57	1.52	0.0941	-2.36	motif_db/JASPAR/JASPAR2022_CORE_plants_non-redundant_v2.meme
33	MA1006.1	ERF6	NTGCCGGCGN	12	25	2	4.17	4.33	13	0.00737	-4.91	4.83	1.58	0.0941	-2.36	motif_db/JASPAR/JASPAR2022_CORE_plants_non-redundant_v2.meme
34	MA1273.1	DOF4.2	AAADNAAAAAGGYAAAAAA	12	25	2	4.17	4.33	12	0.00737	-4.91	4.83	1.58	0.0941	-2.36	motif_db/JASPAR/JASPAR2022_CORE_plants_non-redundant_v2.meme
35	MA1181.1	MYB113	DAKTYMGTTAT	29	60.42	14	29.17	2	8.2	0.00762	-4.88	5	1.61	0.0944	-2.36	motif_db/JASPAR/JASPAR2022_CORE_plants_non-redundant_v2.meme
36	MA1204.1	AGL13	TTWCCAAAAAWRGWAAAW	25	52.08	10	20.83	2.36	2	0.00817	-4.81	5.36	1.68	0.0962	-2.34	motif_db/JASPAR/JASPAR2022_CORE_plants_non-redundant_v2.meme
37	MA1242.1	DREB2F	CCDCCACCGCC	34	70.83	18	37.5	1.84	7.7	0.00878	-4.74	5.76	1.75	0.0962	-2.34	motif_db/JASPAR/JASPAR2022_CORE_plants_non-redundant_v2.meme
38	MA1424.1	ERF019	CDCCACCGACAHNNN	34	70.83	18	37.5	1.84	6.6	0.00878	-4.74	5.76	1.75	0.0962	-2.34	motif_db/JASPAR/JASPAR2022_CORE_plants_non-redundant_v2.meme
39	MA1047.2	TGA5	WWGATGACGTCAYHD	40	83.33	25	52.08	1.58	5.8	0.00888	-4.72	5.83	1.76	0.0962	-2.34	motif_db/JASPAR/JASPAR2022_CORE_plants_non-redundant_v2.meme
40	MA1213.2	ZHD3	WHCAATTATTGDW	28	58.33	13	27.08	2.07	6.4	0.00903	-4.71	5.92	1.78	0.0962	-2.34	motif_db/JASPAR/JASPAR2022_CORE_plants_non-redundant_v2.meme
41	MA0990.1	HDG11	HAWTWAATGC	26	54.17	12	25	2.08	8.9	0.00943	-4.66	6.19	1.82	0.0962	-2.34	motif_db/JASPAR/JASPAR2022_CORE_plants_non-redundant_v2.meme
42	MA2012.1	ERF023	YCACCGACAHH	34	70.83	19	39.58	1.75	7.6	0.00951	-4.66	6.24	1.83	0.0962	-2.34	motif_db/JASPAR/JASPAR2022_CORE_plants_non-redundant_v2.meme
43	MA1270.1	DOF3.2	KTWACTTTTTNNYTTTTTT	16	33.33	4	8.33	3.4	11	0.0096	-4.65	6.3	1.84	0.0962	-2.34	motif_db/JASPAR/JASPAR2022_CORE_plants_non-redundant_v2.meme
44	MA0559.1	PI	CCAAAARWRGAAAR	25	52.08	10	20.83	2.36	9.1	0.0109	-4.52	7.13	1.96	0.0962	-2.34	motif_db/JASPAR/JASPAR2022_CORE_plants_non-redundant_v2.meme
45	MA1330.1	ZHD6	AAWHRTAATTAAKDW	12	25	2	4.17	4.33	13	0.011	-4.51	7.24	1.98	0.0962	-2.34	motif_db/JASPAR/JASPAR2022_CORE_plants_non-redundant_v2.meme
46	MA0005.2	AG	HTTWCCWAAWHDGGHAAD	25	52.08	11	22.92	2.17	8	0.0115	-4.47	7.53	2.02	0.0962	-2.34	motif_db/JASPAR/JASPAR2022_CORE_plants_non-redundant_v2.meme
47	MA0008.3	HAT5	WWWCAATAATTGAWW	27	56.25	12	25	2.15	4.7	0.0117	-4.44	7.7	2.04	0.0962	-2.34	motif_db/JASPAR/JASPAR2022_CORE_plants_non-redundant_v2.meme
48	MA1199.1	AGL16	TTTCCWTTTTDGGWA	16	33.33	4	8.33	3.4	8.9	0.012	-4.42	7.87	2.06	0.0962	-2.34	motif_db/JASPAR/JASPAR2022_CORE_plants_non-redundant_v2.meme
49	MA1201.1	AGL42	CATCATY	41	85.42	27	56.25	1.5	8.1	0.0124	-4.39	8.11	2.09	0.0962	-2.34	motif_db/JASPAR/JASPAR2022_CORE_plants_non-redundant_v2.meme
50	MA1246.1	LEP	DCCKCCGCCGYCDMHDCCKCC	41	85.42	27	56.25	1.5	5.5	0.0124	-4.39	8.11	2.09	0.0962	-2.34	motif_db/JASPAR/JASPAR2022_CORE_plants_non-redundant_v2.meme
51	MA1160.1	IDD6	WWWWTTTTTGTCGTTTTSTK	45	93.75	33	68.75	1.35	0.19	0.0126	-4.37	8.27	2.11	0.0962	-2.34	motif_db/JASPAR/JASPAR2022_CORE_plants_non-redundant_v2.meme
52	MA1214.1	ATHB-40	DHACCAATAATTGDDNHHWWW	35	72.92	20	41.67	1.71	0.87	0.0126	-4.37	8.27	2.11	0.0962	-2.34	motif_db/JASPAR/JASPAR2022_CORE_plants_non-redundant_v2.meme
53	MA1274.1	DOF3.6	TTTWCTTTTTHHYTTTTTTTT	18	37.5	6	12.5	2.71	10	0.0129	-4.35	8.49	2.14	0.0962	-2.34	motif_db/JASPAR/JASPAR2022_CORE_plants_non-redundant_v2.meme
54	MA0578.1	SPL8	WWDWHYGTACHHYWWW	6	12.5	0	0	7	14	0.0132	-4.32	8.68	2.16	0.0962	-2.34	motif_db/JASPAR/JASPAR2022_CORE_plants_non-redundant_v2.meme
55	MA1223.1	ERF035	DDWWKTGTCGGTGG	6	12.5	0	0	7	11	0.0132	-4.32	8.68	2.16	0.0962	-2.34	motif_db/JASPAR/JASPAR2022_CORE_plants_non-redundant_v2.meme
56	MA1386.2	HHO3	HHDAAGATTCTNH	6	12.5	0	0	7	13	0.0132	-4.32	8.68	2.16	0.0962	-2.34	motif_db/JASPAR/JASPAR2022_CORE_plants_non-redundant_v2.meme
57	MA1815.1	GRF4	HDGCAGCAGCWDY	6	12.5	0	0	7	14	0.0132	-4.32	8.68	2.16	0.0962	-2.34	motif_db/JASPAR/JASPAR2022_CORE_plants_non-redundant_v2.meme
58	MA1819.1	Zm00001d005892	SSCGCCGCCGCC	40	83.33	26	54.17	1.52	7.3	0.0132	-4.32	8.69	2.16	0.0962	-2.34	motif_db/JASPAR/JASPAR2022_CORE_plants_non-redundant_v2.meme
59	MA0932.1	AHL12	AAWWWWTT	17	35.42	5	10.42	3	10	0.0133	-4.32	8.72	2.17	0.0962	-2.34	motif_db/JASPAR/JASPAR2022_CORE_plants_non-redundant_v2.meme
60	MA1373.1	GAF1	HABWAAACGACAAAA	17	35.42	5	10.42	3	6.1	0.0133	-4.32	8.72	2.17	0.0962	-2.34	motif_db/JASPAR/JASPAR2022_CORE_plants_non-redundant_v2.meme
61	MA0129.1	TGA1A	HACGTCA	43	89.58	30	62.5	1.42	7.8	0.014	-4.27	9.16	2.22	0.0974	-2.33	motif_db/JASPAR/JASPAR2022_CORE_plants_non-redundant_v2.meme
62	MA1257.1	ERF9	YGGCGGHKRYGGCGGCGGMGR	33	68.75	19	39.58	1.7	6.6	0.0147	-4.22	9.67	2.27	0.0974	-2.33	motif_db/JASPAR/JASPAR2022_CORE_plants_non-redundant_v2.meme
63	MA1265.2	ERF015	DYCACCGACAHH	31	64.58	17	35.42	1.78	8.4	0.0152	-4.19	9.96	2.3	0.0974	-2.33	motif_db/JASPAR/JASPAR2022_CORE_plants_non-redundant_v2.meme

## Sheet: Table_S5C
Table S5C Cis-regulatory elements enriched in Differentially Accessible Regions at 9 h.
Enrichment analysis of transcription factor binding motifs was performed by MEME SEA tool (Bailey and Grant 2021). The analysis was performed on genomic sequences corresponding to DARs, excluding only DARs annotated to distal intergenic regions further that ±3 kb from TSS).
DARs upregulated at 9 h
RANK	ID	ALT_ID	CONSENSUS	TP	TP%	FP	FP%	ENR_RATIO	SCORE_THR	PVALUE	LOG_PVALUE	EVALUE	LOG_EVALUE	QVALUE	LOG_QVALUE	DB
1	MA1864.1	FoxF	NNNHWHATAAATAWWHANHN	16	35.56	2	4.44	5.67	11	0.000656	-7.33	1.28	0.25	0.993	-0.01	motif_db/JASPAR/JASPAR2022_CORE_non-redundant_v2.meme
2	MA1402.1	BPC6	CTCTCTCTCTCTCTCTCTCTC	12	26.67	1	2.22	6.5	0.22	0.00171	-6.37	3.34	1.21	0.993	-0.01	motif_db/JASPAR/JASPAR2022_CORE_non-redundant_v2.meme
3	MA1823.1	Zm00001d027846	RRAAAGAAAARR	18	40	4	8.89	3.8	10	0.00217	-6.13	4.25	1.45	0.993	-0.01	motif_db/JASPAR/JASPAR2022_CORE_non-redundant_v2.meme
4	MA1404.1	BPC1	GAGAGAGAGAGAGAGAGAGAGAGA	8	17.78	0	0	9	4.8	0.00391	-5.55	7.64	2.03	0.993	-0.01	motif_db/JASPAR/JASPAR2022_CORE_non-redundant_v2.meme
DARs downregulated at 9 h
RANK	ID	ALT_ID	CONSENSUS	TP	TP%	FP	FP%	ENR_RATIO	SCORE_THR	PVALUE	LOG_PVALUE	EVALUE	LOG_EVALUE	QVALUE	LOG_QVALUE	DB
1	MA1209.1	ATHB-20	HYAATAATTRA	11	33.33	0	0	12	10	0.00018	-8.62	0.118	-2.14	0.0811	-2.51	motif_db/JASPAR/JASPAR2022_CORE_plants_non-redundant_v2.meme
2	MA1824.1	Zm00001d005692	NNCAATAATTNN	15	45.45	2	6.06	5.33	11	0.0007	-7.26	0.459	-0.78	0.103	-2.28	motif_db/JASPAR/JASPAR2022_CORE_plants_non-redundant_v2.meme
3	MA1258.1	DREB2A	NRDYDAWGKCGGTGRHKRNDR	9	27.27	0	0	10	12	0.00104	-6.87	0.684	-0.38	0.103	-2.28	motif_db/JASPAR/JASPAR2022_CORE_plants_non-redundant_v2.meme
4	MA1214.1	ATHB-40	DHACCAATAATTGDDNHHWWW	14	42.42	2	6.06	5	8.5	0.00109	-6.82	0.717	-0.33	0.103	-2.28	motif_db/JASPAR/JASPAR2022_CORE_plants_non-redundant_v2.meme
5	MA1204.1	AGL13	TTWCCAAAAAWRGWAAAW	8	24.24	0	0	9	5.8	0.00242	-6.03	1.59	0.46	0.103	-2.28	motif_db/JASPAR/JASPAR2022_CORE_plants_non-redundant_v2.meme
6	MA1212.1	ATHB-13	HYAATAATTDW	8	24.24	0	0	9	13	0.00242	-6.03	1.59	0.46	0.103	-2.28	motif_db/JASPAR/JASPAR2022_CORE_plants_non-redundant_v2.meme
7	MA1373.1	GAF1	HABWAAACGACAAAA	8	24.24	0	0	9	8.2	0.00242	-6.03	1.59	0.46	0.103	-2.28	motif_db/JASPAR/JASPAR2022_CORE_plants_non-redundant_v2.meme
8	MA1735.1	AT2G38300	AAHATTCYHTT	8	24.24	0	0	9	12	0.00242	-6.03	1.59	0.46	0.103	-2.28	motif_db/JASPAR/JASPAR2022_CORE_plants_non-redundant_v2.meme
9	MA0008.3	HAT5	WWWCAATAATTGAWW	8	24.24	0	0	9	9.5	0.00242	-6.03	1.59	0.46	0.103	-2.28	motif_db/JASPAR/JASPAR2022_CORE_plants_non-redundant_v2.meme
10	MA0952.1	ATHB-51	AATWATTG	13	39.39	2	6.06	4.67	11	0.00246	-6.01	1.62	0.48	0.103	-2.28	motif_db/JASPAR/JASPAR2022_CORE_plants_non-redundant_v2.meme
11	MA0951.1	ATHB-16	TAATMATT	11	33.33	1	3.03	6	11	0.00274	-5.9	1.8	0.59	0.103	-2.28	motif_db/JASPAR/JASPAR2022_CORE_plants_non-redundant_v2.meme
12	MA1215.1	ATHB-53	HCAATAATTGD	11	33.33	1	3.03	6	11	0.00274	-5.9	1.8	0.59	0.103	-2.28	motif_db/JASPAR/JASPAR2022_CORE_plants_non-redundant_v2.meme
13	MA0932.1	AHL12	AAWWWWTT	13	39.39	2	6.06	4.67	10	0.00369	-5.6	2.42	0.88	0.121	-2.11	motif_db/JASPAR/JASPAR2022_CORE_plants_non-redundant_v2.meme
14	MA1208.1	GT-2	WTTTTTACCGYHDT	21	63.64	8	24.24	2.44	8	0.00393	-5.54	2.58	0.95	0.121	-2.11	motif_db/JASPAR/JASPAR2022_CORE_plants_non-redundant_v2.meme
15	MA1160.1	IDD6	WWWWTTTTTGTCGTTTTSTK	19	57.58	6	18.18	2.86	4.6	0.00403	-5.51	2.64	0.97	0.121	-2.11	motif_db/JASPAR/JASPAR2022_CORE_plants_non-redundant_v2.meme
16	MA1815.1	GRF4	HDGCAGCAGCWDY	7	21.21	0	0	8	12	0.00549	-5.21	3.6	1.28	0.136	-2	motif_db/JASPAR/JASPAR2022_CORE_plants_non-redundant_v2.meme
17	MA1277.1	DOF1.7	AAAAAVAAAAAGTARAAAAWR	10	30.3	1	3.03	5.5	12	0.00604	-5.11	3.96	1.38	0.136	-2	motif_db/JASPAR/JASPAR2022_CORE_plants_non-redundant_v2.meme
18	MA1817.1	Zm00001d020267	CCGCCGCCGCCGC	10	30.3	1	3.03	5.5	12	0.00604	-5.11	3.96	1.38	0.136	-2	motif_db/JASPAR/JASPAR2022_CORE_plants_non-redundant_v2.meme
19	MA1833.1	Zm00001d049364	CSCCGCCGCCGCCRCC	10	30.3	1	3.03	5.5	12	0.00604	-5.11	3.96	1.38	0.136	-2	motif_db/JASPAR/JASPAR2022_CORE_plants_non-redundant_v2.meme
20	MA2022.1	LOB	CCGCCGCCGCMGCYGCC	10	30.3	1	3.03	5.5	12	0.00604	-5.11	3.96	1.38	0.136	-2	motif_db/JASPAR/JASPAR2022_CORE_plants_non-redundant_v2.meme
21	MA1406.1	ATHB-4	YAATSATTGB	19	57.58	7	21.21	2.5	7.5	0.00764	-4.87	5.01	1.61	0.156	-1.86	motif_db/JASPAR/JASPAR2022_CORE_plants_non-redundant_v2.meme
22	MA1329.2	ZHD1	WWAYTAATTAAWW	26	78.79	14	42.42	1.8	5.5	0.00764	-4.87	5.01	1.61	0.156	-1.86	motif_db/JASPAR/JASPAR2022_CORE_plants_non-redundant_v2.meme
23	MA0954.2	ATHB-7	TCAATGATTGRWT	16	48.48	5	15.15	2.83	7.1	0.0111	-4.5	7.28	1.99	0.209	-1.56	motif_db/JASPAR/JASPAR2022_CORE_plants_non-redundant_v2.meme
24	MA1186.1	YAB4	HWWAWYCTTATCYWH	11	33.33	2	6.06	4	11	0.0112	-4.5	7.32	1.99	0.209	-1.56	motif_db/JASPAR/JASPAR2022_CORE_plants_non-redundant_v2.meme
25	MA1211.1	ATHB-X	NYAATYATTDD	6	18.18	0	0	7	12	0.0122	-4.41	8	2.08	0.211	-1.56	motif_db/JASPAR/JASPAR2022_CORE_plants_non-redundant_v2.meme
26	MA0110.3	ATHB-5	HHCAATCATTNW	6	18.18	0	0	7	11	0.0122	-4.41	8	2.08	0.211	-1.56	motif_db/JASPAR/JASPAR2022_CORE_plants_non-redundant_v2.meme
27	MA1330.1	ZHD6	AAWHRTAATTAAKDW	9	27.27	1	3.03	5	12	0.0129	-4.35	8.46	2.14	0.215	-1.54	motif_db/JASPAR/JASPAR2022_CORE_plants_non-redundant_v2.meme
28	MA0123.1	abi4	CGSYGCCCCC	8	24.24	1	3.03	4.5	11	0.0134	-4.31	8.8	2.18	0.216	-1.53	motif_db/JASPAR/JASPAR2022_CORE_plants_non-redundant_v2.meme
29	MA0934.1	AHL25	AWTTAAWT	15	45.45	4	12.12	3.2	9.6	0.0142	-4.25	9.32	2.23	0.221	-1.51	motif_db/JASPAR/JASPAR2022_CORE_plants_non-redundant_v2.meme

## Sheet: Table_S5D
Table S5D Cis-regulatory elements enriched in Differentially Accessible Regions at 24 h.
Enrichment analysis of transcription factor binding motifs was performed by MEME SEA tool (Bailey and Grant 2021). The analysis was performed on genomic sequences corresponding to DARs, excluding only DARs annotated to distal intergenic regions further that ±3 kb from TSS).
DARs upregulated at 24 h
RANK	ID	ALT_ID	CONSENSUS	TP	TP%	FP	FP%	ENR_RATIO	SCORE_THR	PVALUE	LOG_PVALUE	EVALUE	LOG_EVALUE	QVALUE	LOG_QVALUE	DB
1	MA1212.1	ATHB-13	HYAATAATTDW	27	37.5	5	6.94	4.67	11	5.65e-05	-9.78	0.0371	-3.29	0.0254	-3.67	motif_db/JASPAR/JASPAR2022_CORE_plants_non-redundant_v2.meme
2	MA1281.1	DOF5.1	RAAAAAGWAAAAARAAAAARA	15	20.83	1	1.39	8	13	0.000259	-8.26	0.17	-1.77	0.0307	-3.48	motif_db/JASPAR/JASPAR2022_CORE_plants_non-redundant_v2.meme
3	MA1186.1	YAB4	HWWAWYCTTATCYWH	26	36.11	6	8.33	3.86	10	0.000268	-8.23	0.175	-1.74	0.0307	-3.48	motif_db/JASPAR/JASPAR2022_CORE_plants_non-redundant_v2.meme
4	MA1824.1	Zm00001d005692	NNCAATAATTNN	24	33.33	5	6.94	4.17	12	0.000273	-8.21	0.179	-1.72	0.0307	-3.48	motif_db/JASPAR/JASPAR2022_CORE_plants_non-redundant_v2.meme
5	MA1277.1	DOF1.7	AAAAAVAAAAAGTARAAAAWR	17	23.61	2	2.78	6	13	0.000364	-7.92	0.239	-1.43	0.0328	-3.42	motif_db/JASPAR/JASPAR2022_CORE_plants_non-redundant_v2.meme
6	MA1404.1	BPC1	GAGAGAGAGAGAGAGAGAGAGAGA	23	31.94	5	6.94	4	0.49	0.000456	-7.69	0.299	-1.21	0.0342	-3.38	motif_db/JASPAR/JASPAR2022_CORE_plants_non-redundant_v2.meme
7	MA1274.1	DOF3.6	TTTWCTTTTTHHYTTTTTTTT	16	22.22	2	2.78	5.67	13	0.000656	-7.33	0.43	-0.84	0.0369	-3.3	motif_db/JASPAR/JASPAR2022_CORE_plants_non-redundant_v2.meme
8	MA1822.1	Zm00001d018571	NNCGTACGTACVN	16	22.22	2	2.78	5.67	12	0.000656	-7.33	0.43	-0.84	0.0369	-3.3	motif_db/JASPAR/JASPAR2022_CORE_plants_non-redundant_v2.meme
9	MA1215.1	ATHB-53	HCAATAATTGD	29	40.28	9	12.5	3	8.7	0.000829	-7.1	0.544	-0.61	0.0415	-3.18	motif_db/JASPAR/JASPAR2022_CORE_plants_non-redundant_v2.meme
10	MA1267.1	DOF5.8	WHTTTTTTHYTTTTTACTTTTTNHTTTWW	10	13.89	0	0	11	13	0.000977	-6.93	0.641	-0.45	0.0427	-3.15	motif_db/JASPAR/JASPAR2022_CORE_plants_non-redundant_v2.meme
11	MA1329.2	ZHD1	WWAYTAATTAAWW	35	48.61	13	18.06	2.57	9.1	0.00104	-6.86	0.685	-0.38	0.0427	-3.15	motif_db/JASPAR/JASPAR2022_CORE_plants_non-redundant_v2.meme
12	MA1279.1	DOF1.5	RWAAAAADDAAAAAGTRAAAA	15	20.83	2	2.78	5.33	12	0.00117	-6.75	0.771	-0.26	0.0441	-3.12	motif_db/JASPAR/JASPAR2022_CORE_plants_non-redundant_v2.meme
13	MA1810.1	GLYMA-08G357600	NNATGCATGCADNN	31	43.06	11	15.28	2.67	10	0.00144	-6.54	0.947	-0.05	0.05	-3	motif_db/JASPAR/JASPAR2022_CORE_plants_non-redundant_v2.meme
14	MA1270.1	DOF3.2	KTWACTTTTTNNYTTTTTT	27	37.5	10	13.89	2.55	11	0.00382	-5.57	2.5	0.92	0.112	-2.19	motif_db/JASPAR/JASPAR2022_CORE_plants_non-redundant_v2.meme
15	MA1330.1	ZHD6	AAWHRTAATTAAKDW	8	11.11	0	0	9	15	0.00391	-5.55	2.56	0.94	0.112	-2.19	motif_db/JASPAR/JASPAR2022_CORE_plants_non-redundant_v2.meme
16	MA1807.1	ZHD10	NWTAATTARTD	33	45.83	14	19.44	2.27	11	0.00397	-5.53	2.61	0.96	0.112	-2.19	motif_db/JASPAR/JASPAR2022_CORE_plants_non-redundant_v2.meme
17	MA1188.1	At3g11280	AWYCTTATCTTHWY	29	40.28	12	16.67	2.31	9.4	0.00575	-5.16	3.77	1.33	0.132	-2.02	motif_db/JASPAR/JASPAR2022_CORE_plants_non-redundant_v2.meme
18	MA0953.1	ATHB-6	NCAATHATD	10	13.89	1	1.39	5.5	11	0.00586	-5.14	3.84	1.35	0.132	-2.02	motif_db/JASPAR/JASPAR2022_CORE_plants_non-redundant_v2.meme
19	MA1815.1	GRF4	HDGCAGCAGCWDY	21	29.17	7	9.72	2.75	11	0.00627	-5.07	4.11	1.41	0.132	-2.02	motif_db/JASPAR/JASPAR2022_CORE_plants_non-redundant_v2.meme
20	MA1376.1	DEAR3	HDWTGTCGGTGRHDNND	14	19.44	3	4.17	3.75	9.8	0.00636	-5.06	4.17	1.43	0.132	-2.02	motif_db/JASPAR/JASPAR2022_CORE_plants_non-redundant_v2.meme
21	MA0934.1	AHL25	AWTTAAWT	12	16.67	2	2.78	4.33	12	0.00647	-5.04	4.24	1.45	0.132	-2.02	motif_db/JASPAR/JASPAR2022_CORE_plants_non-redundant_v2.meme
22	MA1280.1	DOF5.4	VAAAAAGKWAAWWW	12	16.67	2	2.78	4.33	12	0.00647	-5.04	4.24	1.45	0.132	-2.02	motif_db/JASPAR/JASPAR2022_CORE_plants_non-redundant_v2.meme
23	MA0952.1	ATHB-51	AATWATTG	24	33.33	9	12.5	2.5	11	0.00677	-5	4.44	1.49	0.132	-2.02	motif_db/JASPAR/JASPAR2022_CORE_plants_non-redundant_v2.meme
24	MA1273.1	DOF4.2	AAADNAAAAAGGYAAAAAA	7	9.72	0	0	8	14	0.00781	-4.85	5.12	1.63	0.146	-1.92	motif_db/JASPAR/JASPAR2022_CORE_plants_non-redundant_v2.meme
25	MA1196.1	AT5G05790	AWYCTTATCYTNWTH	17	23.61	5	6.94	3	11	0.00845	-4.77	5.54	1.71	0.152	-1.88	motif_db/JASPAR/JASPAR2022_CORE_plants_non-redundant_v2.meme
26	MA1781.1	MYB94	HHHYYCCAACYACYWHHHH	39	54.17	20	27.78	1.9	8.5	0.00917	-4.69	6.01	1.79	0.159	-1.84	motif_db/JASPAR/JASPAR2022_CORE_plants_non-redundant_v2.meme
27	MA1209.1	ATHB-20	HYAATAATTRA	13	18.06	3	4.17	3.5	14	0.0106	-4.54	6.98	1.94	0.164	-1.81	motif_db/JASPAR/JASPAR2022_CORE_plants_non-redundant_v2.meme
28	MA1835.1	TFLG2-Zm00001d042777	NRCGTACGTACGN	9	12.5	1	1.39	5	14	0.0107	-4.53	7.05	1.95	0.164	-1.81	motif_db/JASPAR/JASPAR2022_CORE_plants_non-redundant_v2.meme
29	MA0954.2	ATHB-7	TCAATGATTGRWT	49	68.06	28	38.89	1.72	5.7	0.011	-4.51	7.23	1.98	0.164	-1.81	motif_db/JASPAR/JASPAR2022_CORE_plants_non-redundant_v2.meme
30	MA1198.1	HAT2	WNYAATCATTD	30	41.67	14	19.44	2.07	10	0.0113	-4.48	7.42	2	0.164	-1.81	motif_db/JASPAR/JASPAR2022_CORE_plants_non-redundant_v2.meme
31	MA1774.1	MYB60	HHWYYYCAACYACYTHHNH	30	41.67	14	19.44	2.07	9.7	0.0113	-4.48	7.42	2	0.164	-1.81	motif_db/JASPAR/JASPAR2022_CORE_plants_non-redundant_v2.meme
32	MA1328.1	ZHD9	WTWAWHNVYTAATYA	27	37.5	12	16.67	2.15	10	0.0119	-4.44	7.77	2.05	0.167	-1.79	motif_db/JASPAR/JASPAR2022_CORE_plants_non-redundant_v2.meme
33	MA1258.1	DREB2A	NRDYDAWGKCGGTGRHKRNDR	25	34.72	11	15.28	2.17	9.3	0.0144	-4.24	9.45	2.25	0.196	-1.63	motif_db/JASPAR/JASPAR2022_CORE_plants_non-redundant_v2.meme
DARs downregulated at 24 h
RANK	ID	ALT_ID	CONSENSUS	TP	TP%	FP	FP%	ENR_RATIO	SCORE_THR	PVALUE	LOG_PVALUE	EVALUE	LOG_EVALUE	QVALUE	LOG_QVALUE	DB
1	MA1404.1	BPC1	GAGAGAGAGAGAGAGAGAGAGAGA	10	30.3	0	0	11	1.8	0.000439	-7.73	0.288	-1.25	0.183	-1.7	motif_db/JASPAR/JASPAR2022_CORE_plants_non-redundant_v2.meme
2	MA1208.1	GT-2	WTTTTTACCGYHDT	8	24.24	0	0	9	12	0.00242	-6.03	1.59	0.46	0.258	-1.36	motif_db/JASPAR/JASPAR2022_CORE_plants_non-redundant_v2.meme
3	MA1261.1	ERF122	HDDHTRCGGCKGHGG	13	39.39	2	6.06	4.67	12	0.00246	-6.01	1.62	0.48	0.258	-1.36	motif_db/JASPAR/JASPAR2022_CORE_plants_non-redundant_v2.meme
4	MA1205.1	AGL6	TTWCCAAAAAWGGAAAAWW	10	30.3	1	3.03	5.5	8.4	0.00604	-5.11	3.96	1.38	0.258	-1.36	motif_db/JASPAR/JASPAR2022_CORE_plants_non-redundant_v2.meme
5	MA1053.1	ERF109	GCGCCGCC	17	51.52	5	15.15	3	8.2	0.0071	-4.95	4.66	1.54	0.258	-1.36	motif_db/JASPAR/JASPAR2022_CORE_plants_non-redundant_v2.meme
6	MA1051.1	RAP2-3	GCGCCGCC	17	51.52	5	15.15	3	9.6	0.00886	-4.73	5.82	1.76	0.258	-1.36	motif_db/JASPAR/JASPAR2022_CORE_plants_non-redundant_v2.meme
7	MA1795.1	RAP2-4	CRCCGACCAN	11	33.33	2	6.06	4	11	0.0112	-4.5	7.32	1.99	0.258	-1.36	motif_db/JASPAR/JASPAR2022_CORE_plants_non-redundant_v2.meme
8	MA1678.2	NTL8	NWGAAGAAACCWH	11	33.33	2	6.06	4	11	0.0112	-4.5	7.32	1.99	0.258	-1.36	motif_db/JASPAR/JASPAR2022_CORE_plants_non-redundant_v2.meme
9	MA1049.1	ERF094	MGCCGCCR	6	18.18	0	0	7	14	0.0122	-4.41	8	2.08	0.258	-1.36	motif_db/JASPAR/JASPAR2022_CORE_plants_non-redundant_v2.meme
10	MA1055.2	SPL1	NNTGTACGGAHNN	6	18.18	0	0	7	11	0.0122	-4.41	8	2.08	0.258	-1.36	motif_db/JASPAR/JASPAR2022_CORE_plants_non-redundant_v2.meme
11	MA1280.1	DOF5.4	VAAAAAGKWAAWWW	6	18.18	0	0	7	12	0.0122	-4.41	8	2.08	0.258	-1.36	motif_db/JASPAR/JASPAR2022_CORE_plants_non-redundant_v2.meme
12	MA1326.1	ZHD5	NHGTRATTARB	6	18.18	0	0	7	13	0.0122	-4.41	8	2.08	0.258	-1.36	motif_db/JASPAR/JASPAR2022_CORE_plants_non-redundant_v2.meme
13	MA1751.1	EIL3	NAGRTWCATTN	6	18.18	0	0	7	12	0.0122	-4.41	8	2.08	0.258	-1.36	motif_db/JASPAR/JASPAR2022_CORE_plants_non-redundant_v2.meme
14	MA1821.1	Zm00001d020595	GGCGGCGGCGG	6	18.18	0	0	7	15	0.0122	-4.41	8	2.08	0.258	-1.36	motif_db/JASPAR/JASPAR2022_CORE_plants_non-redundant_v2.meme
15	MA1048.1	ERF018	RCCGACCA	9	27.27	1	3.03	5	13	0.0129	-4.35	8.46	2.14	0.258	-1.36	motif_db/JASPAR/JASPAR2022_CORE_plants_non-redundant_v2.meme
16	MA1202.1	AGL55	TCACCA	21	63.64	10	30.3	2	12	0.013	-4.34	8.53	2.14	0.258	-1.36	motif_db/JASPAR/JASPAR2022_CORE_plants_non-redundant_v2.meme
17	MA1414.1	E2FA	WVGCGCCAHN	25	75.76	13	39.39	1.86	7.7	0.0141	-4.26	9.28	2.23	0.258	-1.36	motif_db/JASPAR/JASPAR2022_CORE_plants_non-redundant_v2.meme
