# Supplementary material for: Temporal regulation of gene expression during auxin-triggered crown root formation in barley: an integrated approach
Source: Plant Cell Physiol. 2025 Jul 13;66(9):1284–303. doi: 10.1093/pcp/pcaf077 (PMC12461856; doi:10.1093/pcp/pcaf077)
Supplement: pcp-2025-e-00050-File017_pcaf077 [file pcp-2025-e-00050-file017_pcaf077.xlsx]

## Sheet: Table_S6A
Table S6A Cis-regulatory elements present 3 kb upstream to 100 bp downstream of HvNAC013 TSS.
Motifs were identified by PlantCARE (Lescot et al. 2002). Elements identified in promoter region (-500 bp to +100 bp of TSS) are marked in yellow. Elements present in Accessible Chromatin Region (except for promoter) are marked in green.
Site name	Sequence	Position	Matrix score	Strand	Organism	Function
ABRE4	CACGTA	431	6	-	Zea mays
CAAT-box	TGCCAAC	148	7	-	Petunia hybrida	common cis-acting element in promoter and enhancer regions
CAAT-box	CAAAT	156	5	-	Pisum sativum	common cis-acting element in promoter and enhancer regions
CAAT-box	CAAT	296	4	-	Nicotiana glutinosa
CAAT-box	CAACCAACTCC	344	10	-	Arabidopsis thaliana	common cis-acting element in promoter and enhancer regions
CAAT-box	CAAT	490	4	+	Nicotiana glutinosa
CAAT-box	CAAT	548	4	+	Nicotiana glutinosa
CAAT-box	CAAAT	915	5	-	Pisum sativum	common cis-acting element in promoter and enhancer regions
CAAT-box	CAAT	1000	4	+	Nicotiana glutinosa
CAAT-box	CAAT	1024	4	+	Nicotiana glutinosa
CAAT-box	CAAAT	1083	5	+	Pisum sativum	common cis-acting element in promoter and enhancer regions
CAAT-box	CAAT	1114	4	+	Nicotiana glutinosa
CAAT-box	CAAAT	1170	5	+	Pisum sativum	common cis-acting element in promoter and enhancer regions
CAAT-box	CCAAT	1190	5	-	Arabidopsis thaliana	common cis-acting element in promoter and enhancer regions
CAAT-box	CCAAT	1209	5	+	Arabidopsis thaliana	common cis-acting element in promoter and enhancer regions
CAAT-box	CAAT	1210	4	+	Nicotiana glutinosa
CAAT-box	CAAT	1225	4	+	Nicotiana glutinosa
CAAT-box	CAAAT	1371	5	-	Pisum sativum	common cis-acting element in promoter and enhancer regions
CAAT-box	CAAAT	1401	5	+	Pisum sativum	common cis-acting element in promoter and enhancer regions
CAAT-box	CAAAT	1518	5	+	Pisum sativum	common cis-acting element in promoter and enhancer regions
CAAT-box	CAAT	1537	4	-	Nicotiana glutinosa
CAAT-box	CAAT	1645	4	+	Nicotiana glutinosa
CAAT-box	CAAT	1683	4	+	Nicotiana glutinosa
CAAT-box	CAAT	1966	4	-	Nicotiana glutinosa
CAAT-box	CAAT	2091	4	+	Nicotiana glutinosa
CAAT-box	CAAAT	2132	5	+	Pisum sativum	common cis-acting element in promoter and enhancer regions
CAAT-box	CCAAT	2320	5	+	Arabidopsis thaliana	common cis-acting element in promoter and enhancer regions
CAAT-box	CAAT	2321	4	+	Nicotiana glutinosa
CAAT-box	CAAT	2539	4	-	Nicotiana glutinosa
WRE3	CCACCT	3035	6	-	Pisum sativum
TCA	TCATCTTCAT	1503	9	+	Pisum sativum
TCA	TCATCTTCAT	2687	9	-	Pisum sativum
Unnamed__2	CCCCGG	3070	6	-	Zea mays
MYB	CAACCA	146	6	-	Arabidopsis thaliana
MYB	TAACCA	194	6	+	Arabidopsis thaliana
MYB	CAACCA	685	6	+	Arabidopsis thaliana
MYB	CAACCA	1079	6	+	Arabidopsis thaliana
MYB	TAACCA	1151	6	+	Arabidopsis thaliana
MYB	TAACCA	1439	6	+	Arabidopsis thaliana
MYB	CAACAG	1624	6	+	Arabidopsis thaliana
MYB	CAACAG	1660	6	+	Arabidopsis thaliana
MYB	CAACCA	2074	6	+	Arabidopsis thaliana
MYB	CAACCA	2255	6	-	Arabidopsis thaliana
ACE	GCGACGTACC	1993	9	-	Petroselinum crispum	cis-acting element involved in light responsiveness
GC-motif	CCCCCG	1857	6	-	Zea mays	enhancer-like element involved in anoxic specific inducibility
GC-motif	CCCCCG	2123	6	-	Zea mays	enhancer-like element involved in anoxic specific inducibility
as-1	TGACG	3	5	+	Arabidopsis thaliana
as-1	TGACG	1830	5	-	Arabidopsis thaliana
MYC	CATTTG	155	6	+	Arabidopsis thaliana
MYC	CATTTG	914	6	+	Arabidopsis thaliana
MYC	CATGTG	2108	6	+	Arabidopsis thaliana
MYC	CATGTG	2261	6	+	Arabidopsis thaliana
LTR	CCGAAA	619	6	+	Hordeum vulgare	cis-acting element involved in low-temperature responsiveness
LTR	CCGAAA	1178	6	-	Hordeum vulgare	cis-acting element involved in low-temperature responsiveness
LTR	CCGAAA	3011	6	-	Hordeum vulgare	cis-acting element involved in low-temperature responsiveness
DRE1	ACCGAGA	2465	7	-	Zea mays
Myb	CAACTG	422	6	+	Arabidopsis thaliana
Myb	TAACTG	1567	6	+	Arabidopsis thaliana
I-box	AGATAAGG	2723	8	+	Triticum aestivum	part of a light responsive element
TCT-motif	TCTTAC	1335	6	-	Arabidopsis thaliana	part of a light responsive element
TCT-motif	TCTTAC	2752	6	-	Arabidopsis thaliana	part of a light responsive element
Box II	ACACGTAGA	429	9	-	Arabidopsis thaliana	part of a light responsive element
Box II	ACACGTTGT	1010	9	+	Sinapis alba	part of a light responsive element
G-Box	TCCACATGGCA	899	10	+	Triticum aestivum	cis-acting regulatory element involved in light responsiveness
G-Box	CACGTT	1011	6	+	Pisum sativum	cis-acting regulatory element involved in light responsiveness
G-Box	CACGTT	2564	6	-	Pisum sativum	cis-acting regulatory element involved in light responsiveness
MYB-like sequence	TAACCA	194	6	+	Arabidopsis thaliana
MYB-like sequence	TAACCA	1151	6	+	Arabidopsis thaliana
MYB-like sequence	TAACCA	1439	6	+	Arabidopsis thaliana
G-box	TAACACGTAG	430	9	-	Brassica oleracea	cis-acting regulatory element involved in light responsiveness
G-box	TACGTG	431	6	+	Arabidopsis thaliana	cis-acting regulatory element involved in light responsiveness
G-box	CACGTC	1777	6	+	Zea mays	cis-acting regulatory element involved in light responsiveness
G-box	CACGTC	1995	6	+	Zea mays	cis-acting regulatory element involved in light responsiveness
Box 4	ATTAAT	400	6	+	Petroselinum crispum	part of a conserved DNA module involved in light responsiveness
Unnamed__4	CTCC	173	4	+	Petroselinum hortense
Unnamed__4	CTCC	344	4	-	Petroselinum hortense
Unnamed__4	CTCC	458	4	+	Petroselinum hortense
Unnamed__4	CTCC	675	4	-	Petroselinum hortense
Unnamed__4	CTCC	845	4	+	Petroselinum hortense
Unnamed__4	CTCC	848	4	+	Petroselinum hortense
Unnamed__4	CTCC	962	4	+	Petroselinum hortense
Unnamed__4	CTCC	1035	4	-	Petroselinum hortense
Unnamed__4	CTCC	1218	4	+	Petroselinum hortense
Unnamed__4	CTCC	1343	4	-	Petroselinum hortense
Unnamed__4	CTCC	1561	4	-	Petroselinum hortense
Unnamed__4	CTCC	1572	4	-	Petroselinum hortense
Unnamed__4	CTCC	1584	4	+	Petroselinum hortense
Unnamed__4	CTCC	1613	4	+	Petroselinum hortense
Unnamed__4	CTCC	1634	4	+	Petroselinum hortense
Unnamed__4	CTCC	1652	4	+	Petroselinum hortense
Unnamed__4	CTCC	1819	4	-	Petroselinum hortense
Unnamed__4	CTCC	1824	4	-	Petroselinum hortense
Unnamed__4	CTCC	1898	4	-	Petroselinum hortense
Unnamed__4	CTCC	1904	4	+	Petroselinum hortense
Unnamed__4	CTCC	1933	4	+	Petroselinum hortense
Unnamed__4	CTCC	2002	4	+	Petroselinum hortense
Unnamed__4	CTCC	2105	4	+	Petroselinum hortense
Unnamed__4	CTCC	2355	4	+	Petroselinum hortense
Unnamed__4	CTCC	2456	4	+	Petroselinum hortense
Unnamed__4	CTCC	2517	4	-	Petroselinum hortense
Unnamed__4	CTCC	2610	4	-	Petroselinum hortense
Unnamed__4	CTCC	2613	4	-	Petroselinum hortense
Unnamed__4	CTCC	2616	4	-	Petroselinum hortense
Unnamed__4	CTCC	2769	4	-	Petroselinum hortense
Unnamed__4	CTCC	2832	4	-	Petroselinum hortense
Unnamed__4	CTCC	2861	4	+	Petroselinum hortense
Unnamed__4	CTCC	2876	4	+	Petroselinum hortense
Unnamed__4	CTCC	2899	4	+	Petroselinum hortense
Unnamed__4	CTCC	2942	4	+	Petroselinum hortense
Unnamed__4	CTCC	2997	4	-	Petroselinum hortense
Unnamed__4	CTCC	3033	4	-	Petroselinum hortense
Unnamed__4	CTCC	3039	4	-	Petroselinum hortense
TC-rich repeats	ATTCTCTAAC	1478	9	+	Nicotiana tabacum	cis-acting element involved in defense and stress responsiveness
P-box	CCTTTTG	1030	7	-	Oryza sativa	gibberellin-responsive element
AAGAA-motif	GAAAGAA	1283	7	+	Avena sativa
AAGAA-motif	GAAAGAA	1696	7	+	Avena sativa
AAGAA-motif	GAAAGAA	1700	7	+	Avena sativa
AAGAA-motif	gGTAAAGAAA	2175	9	+	Avena sativa
AAGAA-motif	GAAAGAA	2660	7	+	Avena sativa
TCCC-motif	TCTCCCT	2875	7	+	Spinacia oleracea	part of a light responsive element
TCCC-motif	TCTCCCT	2898	7	+	Spinacia oleracea	part of a light responsive element
CAT-box	GCCACT	1306	6	+	Arabidopsis thaliana	cis-acting regulatory element related to meristem expression
O2-site	GATGATGTGG	1498	9	-	Zea mays	cis-acting regulatory element involved in zein metabolism regulation
MBS	CAACTG	422	6	+	Arabidopsis thaliana	MYB binding site involved in drought-inducibility
ARE	AAACCA	353	6	-	Zea mays	cis-acting regulatory element essential for the anaerobic induction
ARE	AAACCA	501	6	+	Zea mays	cis-acting regulatory element essential for the anaerobic induction
ARE	AAACCA	1705	6	+	Zea mays	cis-acting regulatory element essential for the anaerobic induction
ARE	AAACCA	3021	6	+	Zea mays	cis-acting regulatory element essential for the anaerobic induction
CCGTCC-box	CCGTCC	2764	6	-	Petroselinum hortense
STRE	AGGGG	166	5	+	Arabidopsis thaliana
STRE	AGGGG	460	5	-	Arabidopsis thaliana
STRE	AGGGG	812	5	+	Arabidopsis thaliana
STRE	AGGGG	947	5	-	Arabidopsis thaliana
STRE	AGGGG	1301	5	-	Arabidopsis thaliana
STRE	AGGGG	2771	5	+	Arabidopsis thaliana
TCA-element	CCATCTTTTT	2038	9	-	Nicotiana tabacum	cis-acting element involved in salicylic acid responsiveness
TGACG-motif	TGACG	3	5	+	Hordeum vulgare	cis-acting regulatory element involved in the MeJA-responsiveness
TGACG-motif	TGACG	1830	5	-	Hordeum vulgare	cis-acting regulatory element involved in the MeJA-responsiveness
TATA-box	TATATA	284	6	+	Arabidopsis thaliana	core promoter element around -30 of transcription start
TATA-box	TATA	286	4	+	Arabidopsis thaliana	core promoter element around -30 of transcription start
TATA-box	TATA	337	4	+	Arabidopsis thaliana	core promoter element around -30 of transcription start
TATA-box	taTATAAAtc	1115	9	+	Arabidopsis thaliana	core promoter element around -30 of transcription start
TATA-box	ATATAA	1116	6	+	Brassica oleracea	core promoter element around -30 of transcription start
TATA-box	TATA	1117	4	+	Arabidopsis thaliana	core promoter element around -30 of transcription start
TATA-box	ATATAA	1148	6	+	Brassica oleracea	core promoter element around -30 of transcription start
TATA-box	TATA	1149	4	+	Arabidopsis thaliana	core promoter element around -30 of transcription start
TATA-box	ATATAA	1185	6	+	Brassica oleracea	core promoter element around -30 of transcription start
TATA-box	TATA	1186	4	+	Arabidopsis thaliana	core promoter element around -30 of transcription start
TATA-box	TATAA	1410	5	-	Arabidopsis thaliana	core promoter element around -30 of transcription start
TATA-box	TATA	1411	4	+	Arabidopsis thaliana	core promoter element around -30 of transcription start
TATA-box	TATA	1447	4	+	Arabidopsis thaliana	core promoter element around -30 of transcription start
TATA-box	TATACA	1864	6	-	Helianthus annuus	core promoter element around -30 of transcription start
TATA-box	TATA	1866	4	-	Arabidopsis thaliana	core promoter element around -30 of transcription start
TATA-box	TATACA	2326	6	-	Helianthus annuus	core promoter element around -30 of transcription start
TATA-box	TATA	2328	4	-	Arabidopsis thaliana	core promoter element around -30 of transcription start
TATA-box	TACATAAA	2396	8	-	Oryza sativa	core promoter element around -30 of transcription start
TATA-box	TATAAA	2436	6	-	Helianthus annuus	core promoter element around -30 of transcription start
TATA-box	TATAA	2437	5	-	Arabidopsis thaliana	core promoter element around -30 of transcription start
TATA-box	TATA	2438	4	-	Arabidopsis thaliana	core promoter element around -30 of transcription start
TATA-box	TATTTAAA	2440	8	+	Arabidopsis thaliana	core promoter element around -30 of transcription start
TATA-box	TATA	2496	4	-	Arabidopsis thaliana	core promoter element around -30 of transcription start
TATA-box	TATATAA	2838	7	-	Arabidopsis thaliana	core promoter element around -30 of transcription start
TATA-box	TATATA	2839	6	-	Arabidopsis thaliana	core promoter element around -30 of transcription start
TATA-box	ATATAA	2840	6	+	Brassica oleracea	core promoter element around -30 of transcription start
TATA-box	TATA	2841	4	-	Arabidopsis thaliana	core promoter element around -30 of transcription start
A-box	CCGTCC	2764	6	-	Petroselinum crispum	cis-acting regulatory element
chs-CMA2a	TCACTTGA	34	8	+	Petroselinum crispum	part of a light responsive element
CCGTCC motif	CCGTCC	2764	6	-	Nicotiana tabacum
CGTCA-motif	CGTCA	3	5	-	Hordeum vulgare	cis-acting regulatory element involved in the MeJA-responsiveness
CGTCA-motif	CGTCA	1830	5	+	Hordeum vulgare	cis-acting regulatory element involved in the MeJA-responsiveness
ABRE	AACCCGG	255	7	-	Arabidopsis thaliana	cis-acting element involved in the abscisic acid responsiveness
ABRE	ACGTG	432	5	+	Arabidopsis thaliana	cis-acting element involved in the abscisic acid responsiveness
ABRE	ACGTG	1011	5	-	Arabidopsis thaliana	cis-acting element involved in the abscisic acid responsiveness
ABRE	ACGTG	1777	5	-	Arabidopsis thaliana	cis-acting element involved in the abscisic acid responsiveness
ABRE	ACGTG	1995	5	-	Arabidopsis thaliana	cis-acting element involved in the abscisic acid responsiveness
ABRE	ACGTG	2565	5	+	Arabidopsis thaliana	cis-acting element involved in the abscisic acid responsiveness
AT~TATA-box	TATATA	284	6	+	Arabidopsis thaliana
AT~TATA-box	TATATA	2839	6	-	Arabidopsis thaliana
GCN4_motif	TGAGTCA	298	7	-	Oryza sativa	cis-regulatory element involved in endosperm expression
Myb-binding site	CAACAG	1624	6	+	Nicotiana tabacum
Myb-binding site	CAACAG	1660	6	+	Nicotiana tabacum
Unnamed__1	CGTGG	325	5	+	Zea mays
Unnamed__1	CGTGG	766	5	+	Zea mays
Unnamed__1	CGTGG	851	5	-	Zea mays
Unnamed__1	CGTGG	1712	5	+	Zea mays
Unnamed__1	CGTGG	1776	5	-	Zea mays
Unnamed__1	CGTGG	2077	5	-	Zea mays
Unnamed__1	CGTGG	2829	5	+	Zea mays
Unnamed__1	CGTGG	3089	5	-	Zea mays
GT1-motif	GTGTGTGAA	2911	9	-	Solanum tuberosum	light responsive element
AE-box	AGAAACAA	1801	8	+	Arabidopsis thaliana	part of a module for light response
ABRE3a	TACGTG	431	6	+	Zea mays

## Sheet: Table_S6B
Table S6B Cis-regulatory elements present 3 kb upstream to 100 bp downstream of CBF12C TSS.
Motifs were identified by PlantCARE (Lescot et al. 2002). Elements identified in promoter region (-500 bp to +100 bp of TSS) are marked in yellow. Elements present in Accessible Chromatin Region (except for promoter) are marked in green.
Site name	Sequence	Position	Matrix score	Strand	Organism	Function
AT~TATA-box	TATATA	1762	6	-	Arabidopsis thaliana
Unnamed__1	CGTGG	972	5	-	Zea mays
Unnamed__1	CGTGG	1313	5	-	Zea mays
Unnamed__1	CGTGG	2333	5	-	Zea mays
Unnamed__1	CGTGG	3005	5	+	Zea mays
Unnamed__2	CCCCGG	2259	6	+	Zea mays
Unnamed__2	CCCCGG	2357	6	+	Zea mays
STRE	AGGGG	30	5	-	Arabidopsis thaliana
STRE	AGGGG	382	5	-	Arabidopsis thaliana
STRE	AGGGG	1129	5	+	Arabidopsis thaliana
STRE	AGGGG	1169	5	+	Arabidopsis thaliana
STRE	AGGGG	1506	5	+	Arabidopsis thaliana
STRE	AGGGG	1567	5	-	Arabidopsis thaliana
STRE	AGGGG	2404	5	-	Arabidopsis thaliana
STRE	AGGGG	2544	5	-	Arabidopsis thaliana
STRE	AGGGG	2777	5	-	Arabidopsis thaliana
STRE	AGGGG	3031	5	-	Arabidopsis thaliana
MBS	CAACTG	599	6	-	Arabidopsis thaliana	MYB binding site involved in drought-inducibility
MBS	CAACTG	793	6	+	Arabidopsis thaliana	MYB binding site involved in drought-inducibility
MBS	CAACTG	2108	6	-	Arabidopsis thaliana	MYB binding site involved in drought-inducibility
O2-site	GATGACATGG	750	9	+	Zea mays	cis-acting regulatory element involved in zein metabolism regulation
O2-site	GATGACATGG	2656	9	-	Zea mays	cis-acting regulatory element involved in zein metabolism regulation
MYC	CATGTG	1586	6	-	Arabidopsis thaliana
CCAAT-box	CAACGG	1117	6	-	Hordeum vulgare	MYBHv1 binding site
W box	TTGACC	2141	6	+	Arabidopsis thaliana
CTAG-motif	ACTAGCAGAA	2627	9	-	Avena sativa
A-box	CCGTCC	788	6	+	Petroselinum crispum	cis-acting regulatory element
A-box	CCGTCC	1066	6	-	Petroselinum crispum	cis-acting regulatory element
Unnamed__6	taTAAATATct	1795	10	-	Zea mays
CAAT-box	CCAAT	403	5	+	Arabidopsis thaliana	common cis-acting element in promoter and enhancer regions
CAAT-box	CAAT	404	4	+	Nicotiana glutinosa
CAAT-box	CAAT	703	4	-	Nicotiana glutinosa
CAAT-box	CAAT	831	4	+	Nicotiana glutinosa
CAAT-box	CAAAT	862	5	+	Pisum sativum	common cis-acting element in promoter and enhancer regions
CAAT-box	CAAAT	889	5	-	Pisum sativum	common cis-acting element in promoter and enhancer regions
CAAT-box	CAAT	1274	4	+	Nicotiana glutinosa
CAAT-box	CCAAT	1320	5	+	Arabidopsis thaliana	common cis-acting element in promoter and enhancer regions
CAAT-box	CAAT	1321	4	+	Nicotiana glutinosa
CAAT-box	CCAAT	1592	5	+	Arabidopsis thaliana	common cis-acting element in promoter and enhancer regions
CAAT-box	CAAT	1593	4	+	Nicotiana glutinosa
CAAT-box	CAAAT	1633	5	-	Pisum sativum	common cis-acting element in promoter and enhancer regions
CAAT-box	CCAAT	1685	5	-	Arabidopsis thaliana	common cis-acting element in promoter and enhancer regions
CAAT-box	CAAT	1803	4	-	Nicotiana glutinosa
CAAT-box	CAAAT	1920	5	+	Pisum sativum	common cis-acting element in promoter and enhancer regions
CAAT-box	CAAT	2581	4	+	Nicotiana glutinosa
CAAT-box	CCAAT	2708	5	+	Arabidopsis thaliana	common cis-acting element in promoter and enhancer regions
CAAT-box	CAAT	2709	4	+	Nicotiana glutinosa
CAAT-box	CAAT	2998	4	+	Nicotiana glutinosa
GC-motif	CCCCCG	931	6	-	Zea mays	enhancer-like element involved in anoxic specific inducibility
GC-motif	CCCCCG	2163	6	+	Zea mays	enhancer-like element involved in anoxic specific inducibility
GC-motif	CCCCCG	2273	6	+	Zea mays	enhancer-like element involved in anoxic specific inducibility
TGA-element	AACGAC	517	6	+	Brassica oleracea	auxin-responsive element
TGA-element	AACGAC	539	6	+	Brassica oleracea	auxin-responsive element
G-box	ACACGTGT	10	8	+	Brassica napus	cis-acting regulatory element involved in light responsiveness
G-box	CACGTG	11	6	+	Arabidopsis thaliana	cis-acting regulatory element involved in light responsiveness
G-box	CACGTG	279	6	+	Arabidopsis thaliana	cis-acting regulatory element involved in light responsiveness
G-box	CACGTG	293	6	+	Arabidopsis thaliana	cis-acting regulatory element involved in light responsiveness
G-box	TACGTG	1462	6	-	Arabidopsis thaliana	cis-acting regulatory element involved in light responsiveness
G-box	CACGTC	1774	6	-	Zea mays	cis-acting regulatory element involved in light responsiveness
G-box	TACGTG	2895	6	-	Arabidopsis thaliana	cis-acting regulatory element involved in light responsiveness
G-box	CACGTC	3003	6	-	Zea mays	cis-acting regulatory element involved in light responsiveness
Unnamed__4	CTCC	23	4	+	Petroselinum hortense
Unnamed__4	CTCC	235	4	+	Petroselinum hortense
Unnamed__4	CTCC	312	4	+	Petroselinum hortense
Unnamed__4	CTCC	369	4	+	Petroselinum hortense
Unnamed__4	CTCC	372	4	+	Petroselinum hortense
Unnamed__4	CTCC	385	4	+	Petroselinum hortense
Unnamed__4	CTCC	401	4	+	Petroselinum hortense
Unnamed__4	CTCC	656	4	+	Petroselinum hortense
Unnamed__4	CTCC	733	4	+	Petroselinum hortense
Unnamed__4	CTCC	738	4	-	Petroselinum hortense
Unnamed__4	CTCC	977	4	+	Petroselinum hortense
Unnamed__4	CTCC	1082	4	-	Petroselinum hortense
Unnamed__4	CTCC	1085	4	-	Petroselinum hortense
Unnamed__4	CTCC	1088	4	-	Petroselinum hortense
Unnamed__4	CTCC	1091	4	-	Petroselinum hortense
Unnamed__4	CTCC	1094	4	-	Petroselinum hortense
Unnamed__4	CTCC	1097	4	-	Petroselinum hortense
Unnamed__4	CTCC	1100	4	-	Petroselinum hortense
Unnamed__4	CTCC	1108	4	-	Petroselinum hortense
Unnamed__4	CTCC	1135	4	+	Petroselinum hortense
Unnamed__4	CTCC	1164	4	-	Petroselinum hortense
Unnamed__4	CTCC	1167	4	-	Petroselinum hortense
Unnamed__4	CTCC	1207	4	+	Petroselinum hortense
Unnamed__4	CTCC	1289	4	-	Petroselinum hortense
Unnamed__4	CTCC	1476	4	-	Petroselinum hortense
Unnamed__4	CTCC	1502	4	-	Petroselinum hortense
Unnamed__4	CTCC	1690	4	-	Petroselinum hortense
Unnamed__4	CTCC	1728	4	+	Petroselinum hortense
Unnamed__4	CTCC	2056	4	-	Petroselinum hortense
Unnamed__4	CTCC	2082	4	+	Petroselinum hortense
Unnamed__4	CTCC	2103	4	-	Petroselinum hortense
Unnamed__4	CTCC	2160	4	+	Petroselinum hortense
Unnamed__4	CTCC	2171	4	+	Petroselinum hortense
Unnamed__4	CTCC	2189	4	+	Petroselinum hortense
Unnamed__4	CTCC	2192	4	+	Petroselinum hortense
Unnamed__4	CTCC	2200	4	+	Petroselinum hortense
Unnamed__4	CTCC	2218	4	+	Petroselinum hortense
Unnamed__4	CTCC	2221	4	+	Petroselinum hortense
Unnamed__4	CTCC	2229	4	+	Petroselinum hortense
Unnamed__4	CTCC	2248	4	+	Petroselinum hortense
Unnamed__4	CTCC	2252	4	+	Petroselinum hortense
Unnamed__4	CTCC	2414	4	+	Petroselinum hortense
Unnamed__4	CTCC	2429	4	-	Petroselinum hortense
Unnamed__4	CTCC	2648	4	+	Petroselinum hortense
Unnamed__4	CTCC	2868	4	+	Petroselinum hortense
Unnamed__4	CTCC	2985	4	+	Petroselinum hortense
Unnamed__4	CTCC	3029	4	+	Petroselinum hortense
circadian	CAAAGATATC	1406	9	+	Lycopersicon esculentum	cis-acting regulatory element involved in circadian control
circadian	CAAAGATATC	1445	9	+	Lycopersicon esculentum	cis-acting regulatory element involved in circadian control
GATA-motif	GATAGGA	24	7	-	Arabidopsis thaliana	part of a light responsive element
GATA-motif	GATAGGA	236	7	-	Arabidopsis thaliana	part of a light responsive element
WRE3	CCACCT	1104	6	-	Pisum sativum
WRE3	CCACCT	2091	6	+	Pisum sativum
CGTCA-motif	CGTCA	213	5	-	Hordeum vulgare	cis-acting regulatory element involved in the MeJA-responsiveness
CGTCA-motif	CGTCA	699	5	+	Hordeum vulgare	cis-acting regulatory element involved in the MeJA-responsiveness
CGTCA-motif	CGTCA	955	5	-	Hordeum vulgare	cis-acting regulatory element involved in the MeJA-responsiveness
CGTCA-motif	CGTCA	1035	5	-	Hordeum vulgare	cis-acting regulatory element involved in the MeJA-responsiveness
CGTCA-motif	CGTCA	1773	5	-	Hordeum vulgare	cis-acting regulatory element involved in the MeJA-responsiveness
CGTCA-motif	CGTCA	2799	5	+	Hordeum vulgare	cis-acting regulatory element involved in the MeJA-responsiveness
CCGTCC-box	CCGTCC	788	6	+	Petroselinum hortense
CCGTCC-box	CCGTCC	1066	6	-	Petroselinum hortense
I-box	GTATAAGGCC	59	9	-	Larix laricina	part of a light responsive element
ABRE	CACGTG	11	6	+	Arabidopsis thaliana	cis-acting element involved in the abscisic acid responsiveness
ABRE	ACGTG	12	5	+	Arabidopsis thaliana	cis-acting element involved in the abscisic acid responsiveness
ABRE	CGCACGTGTC	277	9	+	Hordeum vulgare	cis-acting element involved in the abscisic acid responsiveness
ABRE	CACGTG	279	6	+	Arabidopsis thaliana	cis-acting element involved in the abscisic acid responsiveness
ABRE	ACGTG	280	5	+	Arabidopsis thaliana	cis-acting element involved in the abscisic acid responsiveness
ABRE	CACGTG	293	6	+	Arabidopsis thaliana	cis-acting element involved in the abscisic acid responsiveness
ABRE	ACGTG	294	5	+	Arabidopsis thaliana	cis-acting element involved in the abscisic acid responsiveness
ABRE	ACGTG	1462	5	-	Arabidopsis thaliana	cis-acting element involved in the abscisic acid responsiveness
ABRE	TACGGTC	1712	7	+	Arabidopsis thaliana	cis-acting element involved in the abscisic acid responsiveness
ABRE	ACGTG	1775	5	+	Arabidopsis thaliana	cis-acting element involved in the abscisic acid responsiveness
ABRE	GCCGCGTGGC	2768	9	+	Oryza sativa	cis-acting element involved in the abscisic acid responsiveness
ABRE	ACGTG	2895	5	-	Arabidopsis thaliana	cis-acting element involved in the abscisic acid responsiveness
ABRE	ACGTG	3004	5	+	Arabidopsis thaliana	cis-acting element involved in the abscisic acid responsiveness
TCCC-motif	TCTCCCT	2413	7	+	Spinacia oleracea	part of a light responsive element
TGACG-motif	TGACG	213	5	+	Hordeum vulgare	cis-acting regulatory element involved in the MeJA-responsiveness
TGACG-motif	TGACG	699	5	-	Hordeum vulgare	cis-acting regulatory element involved in the MeJA-responsiveness
TGACG-motif	TGACG	955	5	+	Hordeum vulgare	cis-acting regulatory element involved in the MeJA-responsiveness
TGACG-motif	TGACG	1035	5	+	Hordeum vulgare	cis-acting regulatory element involved in the MeJA-responsiveness
TGACG-motif	TGACG	1773	5	+	Hordeum vulgare	cis-acting regulatory element involved in the MeJA-responsiveness
TGACG-motif	TGACG	2799	5	-	Hordeum vulgare	cis-acting regulatory element involved in the MeJA-responsiveness
MYB recognition site	CCGTTG	1117	6	+	Arabidopsis thaliana
Myb	CAACTG	599	6	-	Arabidopsis thaliana
Myb	CAACTG	793	6	+	Arabidopsis thaliana
Myb	CAACTG	2108	6	-	Arabidopsis thaliana
G-Box	CACGTG	11	6	+	Pisum sativum	cis-acting regulatory element involved in light responsiveness
G-Box	CACGTG	279	6	+	Pisum sativum	cis-acting regulatory element involved in light responsiveness
G-Box	CACGTG	293	6	+	Pisum sativum	cis-acting regulatory element involved in light responsiveness
TCA-element	CCATCTTTTT	1961	9	-	Nicotiana tabacum	cis-acting element involved in salicylic acid responsiveness
ABRE4	CACGTA	1462	6	+	Zea mays
ABRE4	CACGTA	2895	6	+	Zea mays
MYB	CAACCA	167	6	-	Arabidopsis thaliana
CCGTCC motif	CCGTCC	788	6	+	Nicotiana tabacum
CCGTCC motif	CCGTCC	1066	6	-	Nicotiana tabacum
GTGGC-motif	CATCGTGTGGC	1735	10	+	Arabidopsis thaliana	part of a light responsive element
DRE core	GCCGAC	342	6	-	Arabidopsis thaliana
DRE core	GCCGAC	798	6	+	Arabidopsis thaliana
DRE core	GCCGAC	823	6	+	Arabidopsis thaliana
DRE core	GCCGAC	2783	6	+	Arabidopsis thaliana
AE-box	AGAAACAA	1174	8	-	Arabidopsis thaliana	part of a module for light response
as-1	TGACG	213	5	+	Arabidopsis thaliana
as-1	TGACG	699	5	-	Arabidopsis thaliana
as-1	TGACG	955	5	+	Arabidopsis thaliana
as-1	TGACG	1035	5	+	Arabidopsis thaliana
as-1	TGACG	1773	5	+	Arabidopsis thaliana
as-1	TGACG	2799	5	-	Arabidopsis thaliana
TATA-box	TATA	99	4	+	Arabidopsis thaliana	core promoter element around -30 of transcription start
TATA-box	ATATAA	1259	6	+	Brassica oleracea	core promoter element around -30 of transcription start
TATA-box	TATA	1260	4	+	Arabidopsis thaliana	core promoter element around -30 of transcription start
TATA-box	TATA	1338	4	+	Arabidopsis thaliana	core promoter element around -30 of transcription start
TATA-box	ccTATAAAaa	1760	9	+	Arabidopsis thaliana	core promoter element around -30 of transcription start
TATA-box	TATATA	1762	6	-	Arabidopsis thaliana	core promoter element around -30 of transcription start
TATA-box	ATATAA	1763	6	+	Brassica oleracea	core promoter element around -30 of transcription start
TATA-box	TATA	1764	4	-	Arabidopsis thaliana	core promoter element around -30 of transcription start
TATA-box	TATAAAA	1943	7	-	Pisum sativum	core promoter element around -30 of transcription start
TATA-box	TATAAA	1944	6	-	Helianthus annuus	core promoter element around -30 of transcription start
TATA-box	TATAA	1945	5	-	Arabidopsis thaliana	core promoter element around -30 of transcription start
TATA-box	TATA	1946	4	-	Arabidopsis thaliana	core promoter element around -30 of transcription start
TATA-box	TATA	2039	4	-	Arabidopsis thaliana	core promoter element around -30 of transcription start
TATA-box	TATA	2812	4	-	Arabidopsis thaliana	core promoter element around -30 of transcription start
CAT-box	GCCACT	878	6	+	Arabidopsis thaliana	cis-acting regulatory element related to meristem expression
Sp1	GGGCGG	2151	6	-	Oryza sativa	light responsive element
Sp1	GGGCGG	2180	6	-	Oryza sativa	light responsive element
Sp1	GGGCGG	2209	6	-	Oryza sativa	light responsive element
Sp1	GGGCGG	2238	6	-	Oryza sativa	light responsive element
Sp1	GGGCGG	2282	6	-	Oryza sativa	light responsive element
Sp1	GGGCGG	2304	6	-	Oryza sativa	light responsive element
Sp1	GGGCGG	2308	6	-	Oryza sativa	light responsive element
Sp1	GGGCGG	2313	6	-	Oryza sativa	light responsive element
Sp1	GGGCGG	2354	6	-	Oryza sativa	light responsive element
Sp1	GGGCGG	2396	6	-	Oryza sativa	light responsive element
ABRE3a	TACGTG	1462	6	-	Zea mays
ABRE3a	TACGTG	2895	6	-	Zea mays
MBSI	aaaAaaC(G/C)GTTA	1934	45423	-	Petunia hybrida	MYB binding site involved in flavonoid biosynthetic genes regulation
