# Supplementary material for: Temporal regulation of gene expression during auxin-triggered crown root formation in barley: an integrated approach
Source: Plant Cell Physiol. 2025 Jul 13;66(9):1284–303. doi: 10.1093/pcp/pcaf077 (PMC12461856; doi:10.1093/pcp/pcaf077)
Supplement: pcp-2025-e-00050-File018_pcaf077 [file pcp-2025-e-00050-file018_pcaf077.xlsx]

## Sheet: Table_S7
Table S7 List of CBF3-subgroup of CBF/DREB1 genes in barley and their differential expression in the Crown Root Inducible System.
Log2 fold change (LFC) values were derived from Table S1 (this study).
Gene name in barley	MorexV3 accession	MorexV1 accession	LFC, padj < 0.05 (this study)
			3 h	6 h	9 h	24 h
CBF15A	HORVU.MOREX.r3.5HG0497610	HORVU5Hr1G080380	-	-	-	-
CBF16	HORVU.MOREX.r3.5HG0497640	HORVU5Hr1G080440	-	-	-	-
CBF12C	HORVU.MOREX.r3.5HG0497580	HORVU5Hr1G080340	3.28461	4.12341	1.84242	1.65794
CBF12	HORVU.MOREX.r3.5HG0497620		-	-	-	-
CBF6B	HORVU.MOREX.r3.5HG0497650	HORVU5Hr1G080390, HORVU5Hr1G080400	-	-	-	-
CBF3	HORVU.MOREX.r3.5HG0497660	HORVU5Hr1G080420	-	-	-	-
CBF10A	HORVU.MOREX.r3.5HG0497670	HORVU5Hr1G080430	-	-	-	-
CBF6	HORVU.MOREX.r3.5HG0497680	HORVU5Hr1G080450	-3.6914	-5.611	-5.06148	-5.46582
