# Supplementary material for: Temporal regulation of gene expression during auxin-triggered crown root formation in barley: an integrated approach
Source: Plant Cell Physiol. 2025 Jul 13;66(9):1284–303. doi: 10.1093/pcp/pcaf077 (PMC12461856; doi:10.1093/pcp/pcaf077)
Supplement: pcp-2025-e-00050-File019_pcaf077 [file pcp-2025-e-00050-file019_pcaf077.xlsx]

## Sheet: Table_S8A
Table S8A GO term enrichment for the unfiltered list of genes annotated to HvNAC013 binding sites.
Functional enrichment analyses of GO terms was performed by g:Profiler (Kolberg et al. 2023). All genes annotated to HvNAC013 sites were considered for the analysis.
Category	GO term description	GO term ID	Adjusted p-value
GO:MF	transcription regulator activity	GO:0140110	2.20384e-17
GO:MF	DNA-binding transcription factor activity	GO:0003700	5.38002e-16
GO:MF	sequence-specific DNA binding	GO:0043565	1.21e-14
GO:MF	DNA binding	GO:0003677	4.4673e-10
GO:MF	sequence-specific double-stranded DNA binding	GO:1990837	6.9286e-05
GO:MF	transcription cis-regulatory region binding	GO:0000976	7.92772e-05
GO:MF	transcription regulatory region nucleic acid binding	GO:0001067	7.92772e-05
GO:MF	DNA-binding transcription factor activity, RNA polymerase II-specific	GO:0000981	0.000232257
GO:MF	acyltransferase activity	GO:0016746	0.000898365
GO:MF	metal ion transmembrane transporter activity	GO:0046873	0.00709763
GO:MF	secondary active transmembrane transporter activity	GO:0015291	0.00802758
GO:MF	aminoacyltransferase activity	GO:0016755	0.015153
GO:MF	ubiquitin-like protein transferase activity	GO:0019787	0.0297206
GO:MF	nucleocytoplasmic carrier activity	GO:0140142	0.0378907
GO:MF	phosphoric ester hydrolase activity	GO:0042578	0.0448663
GO:BP	regulation of cellular process	GO:0050794	1.57574e-24
GO:BP	regulation of biological process	GO:0050789	9.36729e-24
GO:BP	biological regulation	GO:0065007	7.54626e-23
GO:BP	regulation of cellular biosynthetic process	GO:0031326	1.20964e-19
GO:BP	regulation of biosynthetic process	GO:0009889	2.31045e-19
GO:BP	regulation of macromolecule metabolic process	GO:0060255	3.00307e-19
GO:BP	regulation of cellular metabolic process	GO:0031323	3.83358e-19
GO:BP	regulation of macromolecule biosynthetic process	GO:0010556	4.18324e-19
GO:BP	regulation of metabolic process	GO:0019222	5.45459e-19
GO:BP	regulation of gene expression	GO:0010468	8.30421e-19
GO:BP	regulation of nucleobase-containing compound metabolic process	GO:0019219	2.41645e-18
GO:BP	regulation of RNA metabolic process	GO:0051252	3.15777e-18
GO:BP	RNA biosynthetic process	GO:0032774	1.10915e-17
GO:BP	regulation of DNA-templated transcription	GO:0006355	2.36165e-17
GO:BP	regulation of RNA biosynthetic process	GO:2001141	2.36165e-17
GO:BP	DNA-templated transcription	GO:0006351	2.59858e-17
GO:BP	regulation of primary metabolic process	GO:0080090	2.2409e-16
GO:BP	regulation of nitrogen compound metabolic process	GO:0051171	3.45595e-16
GO:BP	nucleic acid metabolic process	GO:0090304	2.36693e-11
GO:BP	RNA metabolic process	GO:0016070	5.83902e-10
GO:BP	macromolecule biosynthetic process	GO:0009059	6.34054e-09
GO:BP	gene expression	GO:0010467	1.6466e-08
GO:BP	negative regulation of cellular process	GO:0048523	3.62059e-07
GO:BP	negative regulation of biological process	GO:0048519	1.99813e-06
GO:BP	organic cyclic compound biosynthetic process	GO:1901362	1.08242e-05
GO:BP	heterocycle biosynthetic process	GO:0018130	2.17807e-05
GO:BP	aromatic compound biosynthetic process	GO:0019438	5.98086e-05
GO:BP	cellular response to chemical stimulus	GO:0070887	8.41923e-05
GO:BP	cellular biosynthetic process	GO:0044249	8.93703e-05
GO:BP	nucleobase-containing compound biosynthetic process	GO:0034654	8.97025e-05
GO:BP	negative regulation of cellular metabolic process	GO:0031324	0.000207548
GO:BP	response to chemical	GO:0042221	0.000261547
GO:BP	homeostatic process	GO:0042592	0.000405164
GO:BP	negative regulation of biosynthetic process	GO:0009890	0.000486509
GO:BP	negative regulation of cellular biosynthetic process	GO:0031327	0.000486509
GO:BP	organic substance transport	GO:0071702	0.000525976
GO:BP	amino acid transport	GO:0006865	0.00104169
GO:BP	chemical homeostasis	GO:0048878	0.00104835
GO:BP	negative regulation of metabolic process	GO:0009892	0.00105635
GO:BP	negative regulation of macromolecule biosynthetic process	GO:0010558	0.00129019
GO:BP	carboxylic acid transport	GO:0046942	0.0013404
GO:BP	organic acid transport	GO:0015849	0.0013404
GO:BP	negative regulation of macromolecule metabolic process	GO:0010605	0.00147408
GO:BP	negative regulation of nucleobase-containing compound metabolic process	GO:0045934	0.00164487
GO:BP	cellular response to organic substance	GO:0071310	0.00167678
GO:BP	response to organic substance	GO:0010033	0.0017953
GO:BP	cellular response to hormone stimulus	GO:0032870	0.00229395
GO:BP	response to hormone	GO:0009725	0.00247926
GO:BP	nitrogen compound transport	GO:0071705	0.00253598
GO:BP	cellular response to stimulus	GO:0051716	0.00270985
GO:BP	macromolecule metabolic process	GO:0043170	0.00322718
GO:BP	cellular response to endogenous stimulus	GO:0071495	0.00325911
GO:BP	organic anion transport	GO:0015711	0.00327455
GO:BP	establishment of localization in cell	GO:0051649	0.00327879
GO:BP	response to endogenous stimulus	GO:0009719	0.00328035
GO:BP	import into nucleus	GO:0051170	0.00332462
GO:BP	protein localization to nucleus	GO:0034504	0.00332462
GO:BP	negative regulation of RNA metabolic process	GO:0051253	0.00364718
GO:BP	hormone-mediated signaling pathway	GO:0009755	0.00383008
GO:BP	intracellular transport	GO:0046907	0.00456536
GO:BP	positive regulation of metabolic process	GO:0009893	0.00492251
GO:BP	protein import into nucleus	GO:0006606	0.00523761
GO:BP	regulation of response to stimulus	GO:0048583	0.0069141
GO:BP	signaling	GO:0023052	0.00775958
GO:BP	signal transduction	GO:0007165	0.00805407
GO:BP	intracellular protein transport	GO:0006886	0.00971182
GO:BP	biosynthetic process	GO:0009058	0.0106779
GO:BP	organic substance biosynthetic process	GO:1901576	0.0126647
GO:BP	monoatomic ion homeostasis	GO:0050801	0.0129
GO:BP	positive regulation of cellular process	GO:0048522	0.0138014
GO:BP	positive regulation of macromolecule metabolic process	GO:0010604	0.0151851
GO:BP	positive regulation of biological process	GO:0048518	0.017108
GO:BP	positive regulation of nitrogen compound metabolic process	GO:0051173	0.017559
GO:BP	cell communication	GO:0007154	0.0189722
GO:BP	regulation of transcription by RNA polymerase II	GO:0006357	0.0191789
GO:BP	negative regulation of RNA biosynthetic process	GO:1902679	0.0245556
GO:BP	negative regulation of DNA-templated transcription	GO:0045892	0.0245556
GO:BP	positive regulation of cellular metabolic process	GO:0031325	0.0255511
GO:BP	positive regulation of RNA metabolic process	GO:0051254	0.029043
GO:BP	monoatomic cation homeostasis	GO:0055080	0.0298566
GO:BP	cellular nitrogen compound biosynthetic process	GO:0044271	0.0305371
GO:BP	positive regulation of RNA biosynthetic process	GO:1902680	0.0309078
GO:BP	positive regulation of DNA-templated transcription	GO:0045893	0.0309078
GO:BP	nuclear transport	GO:0051169	0.0334503
GO:BP	transposition	GO:0032196	0.0391784
GO:BP	positive regulation of cellular biosynthetic process	GO:0031328	0.0393808
GO:BP	positive regulation of biosynthetic process	GO:0009891	0.0400612
GO:BP	nucleocytoplasmic transport	GO:0006913	0.0454452
GO:BP	regulation of response to stress	GO:0080134	0.0469325
GO:BP	amino acid transmembrane transport	GO:0003333	0.0488038
GO:CC	nucleus	GO:0005634	9.13765e-17

## Sheet: Table_S8B
Table S8B GO term enrichment for upregulated genes annotated to HvNAC013 binding sites.
Functional enrichment analyses of GO terms was performed by g:Profiler (Kolberg et al. 2023). Upregulated genes (3 h after auxin treatment) annotated to HvNAC013 binding sites were considered for the analysis.
Category	GO term description	GO term ID	Adjusted p-value
GO:BP	auxin-activated signaling pathway	GO:0009734	3.86792e-09
GO:BP	cellular response to auxin stimulus	GO:0071365	4.30367e-09
GO:BP	response to auxin	GO:0009733	6.09308e-09
GO:BP	response to hormone	GO:0009725	5.40492e-07
GO:BP	response to endogenous stimulus	GO:0009719	5.53722e-07
GO:BP	response to organic substance	GO:0010033	3.51725e-06
GO:BP	response to chemical	GO:0042221	9.66566e-06
GO:BP	cellular response to chemical stimulus	GO:0070887	5.3356e-05
GO:BP	hormone-mediated signaling pathway	GO:0009755	7.64237e-05
GO:BP	cellular response to hormone stimulus	GO:0032870	9.68348e-05
GO:BP	cellular response to endogenous stimulus	GO:0071495	9.93748e-05
GO:BP	cellular response to organic substance	GO:0071310	0.000185172
GO:BP	regulation of biological process	GO:0050789	0.0209201
GO:BP	cell communication	GO:0007154	0.0340473

## Sheet: Table_S8C
Table S8C GO term enrichment for downregulated genes annotated to HvNAC013 binding sites.
Functional enrichment analyses of GO terms was performed by g:Profiler (Kolberg et al. 2023). Downregulated genes (3 h after auxin treatment) annotated to HvNAC013 binding sites were considered for the analysis.
Category	GO term description	GO term ID	Adjusted p-value
GO:MF	DNA-binding transcription factor activity	GO:0003700	4.57383e-06
GO:MF	transcription regulator activity	GO:0140110	9.20305e-06
GO:MF	DNA binding	GO:0003677	0.0011789
GO:MF	RNA polymerase II cis-regulatory region sequence-specific DNA binding	GO:0000978	0.0224901
GO:BP	regulation of cellular process	GO:0050794	0.00728384
GO:BP	regulation of DNA-templated transcription	GO:0006355	0.00740323
GO:BP	regulation of RNA biosynthetic process	GO:2001141	0.00740323
GO:BP	regulation of biological process	GO:0050789	0.00884398
GO:BP	regulation of RNA metabolic process	GO:0051252	0.01074
GO:BP	regulation of nucleobase-containing compound metabolic process	GO:0019219	0.01385
GO:BP	cellular response to heat	GO:0034605	0.0171534
GO:BP	biological regulation	GO:0065007	0.0241009
GO:BP	regulation of response to oxidative stress	GO:1902882	0.0248276
GO:BP	DNA-templated transcription	GO:0006351	0.0253691
GO:BP	RNA biosynthetic process	GO:0032774	0.0269597
GO:BP	regulation of nitrogen compound metabolic process	GO:0051171	0.0478463
