# Supplementary material for: Temporal regulation of gene expression during auxin-triggered crown root formation in barley: an integrated approach
Source: Plant Cell Physiol. 2025 Jul 13;66(9):1284–303. doi: 10.1093/pcp/pcaf077 (PMC12461856; doi:10.1093/pcp/pcaf077)
Supplement: pcp-2025-e-00050-File020_pcaf077 [file pcp-2025-e-00050-file020_pcaf077.xlsx]

## Sheet: Table_S9
Table S9 HvNAC013 binding sites annotated to the genes differentially expressed at 3 h following auxin treatment.
HvNAC013 DAP-seq peaks were annotated by ChIPseeker (Yu et al. 2015; Wang et al. 2022). DAP-seq peaks annotated to distal intergenic regions further than ± 3 kb from TSS were excluded. Information on RNA-seq data, Log2 fold change (LFC) values and gene description, were derived from Table S1A (this study). In addition, differential binding of HvNAC013 between 3 h and 0 h conditions is indicated, …
DAP-seq peak annotation													RNA-seq
chromosome	start	end	peak name	differential binding 3h vs 0h (MAnorm2)	overlap with ATAC-seq peak	overlap with DARs (csaw)	annotation	gene start	gene end	gene ID	transcript ID	distance to TSS [bp]	LFC (padj < 0.05)	description
2H	363601806	363602009	MSPC_Peak_33341	yes	yes	no	Promoter	363602209	363604217	HORVU.MOREX.r3.2HG0154230	HORVU.MOREX.r3.2HG0154230.1	-200	-1.15	DUF1005_family_protein
7H	581328045	581328309	MSPC_Peak_8664	yes	no	no	3' UTR	581327539	581328369	HORVU.MOREX.r3.7HG0731630	HORVU.MOREX.r3.7HG0731630.1	506	1.01	DUF3511_domain_protein
7H	603414302	603414502	MSPC_Peak_5181	yes	yes	no	Distal Intergenic	603410145	603411903	HORVU.MOREX.r3.7HG0739750	HORVU.MOREX.r3.7HG0739750.1	-2399	1.09	cyclin-dependent_kinase_inhibitor
5H	305316666	305316924	MSPC_Peak_39260	yes	no	no	Distal Intergenic	305319710	305321441	HORVU.MOREX.r3.5HG0461880	HORVU.MOREX.r3.5HG0461880.1	-2786	0.69	2,3-bisphosphoglycerate-dependent_phosphoglycerate_mutase
2H	612300531	612300809	MSPC_Peak_5016	yes	no	no	Distal Intergenic	612294429	612297804	HORVU.MOREX.r3.2HG0195300	HORVU.MOREX.r3.2HG0195300.1	-2727	-0.4	Kelch_repeat-containing_protein
1H	492080317	492080638	MSPC_Peak_3022	yes	no	no	Distal Intergenic	492082345	492083877	HORVU.MOREX.r3.1HG0083340	HORVU.MOREX.r3.1HG0083340.1	-1707	-1.11	AP2/B3_transcription_factor_family_protein
3H	65933567	65933826	MSPC_Peak_65729	yes	no	no	Distal Intergenic	65930510	65932238	HORVU.MOREX.r3.3HG0239530	HORVU.MOREX.r3.3HG0239530.1	-1329	-1.65	3'-N-debenzoyl-2'-deoxytaxol_N-benzoyltransferase
6H	119498971	119499274	MSPC_Peak_52740	yes	no	no	Distal Intergenic	119502040	119504079	HORVU.MOREX.r3.6HG0569520	HORVU.MOREX.r3.6HG0569520.1	-2766	-2.25	GMP_synthase_[glutamine-hydrolyzing]
4H	9942364	9942635	MSPC_Peak_77516	yes	no	no	Exon (HORVU.MOREX.r3.4HG0334900.1/HORVU.MOREX.r3.4HG0334900, exon 4 of 5)	9942166	9945444	HORVU.MOREX.r3.4HG0334900	HORVU.MOREX.r3.4HG0334900.1	2809	1.01	Calcium-dependent_protein_kinase
7H	428084727	428085033	MSPC_Peak_33391	yes	no	no	Exon (HORVU.MOREX.r3.7HG0704950.1/HORVU.MOREX.r3.7HG0704950, exon 2 of 2)	428085003	428086575	HORVU.MOREX.r3.7HG0704950	HORVU.MOREX.r3.7HG0704950.1	1542	1.6	Endoglucanase
3H	573947916	573948316	MSPC_Peak_5069	yes	yes	no	Intron (HORVU.MOREX.r3.3HG0310530.1/HORVU.MOREX.r3.3HG0310530, intron 1 of 1)	573943391	573949086	HORVU.MOREX.r3.3HG0310530	HORVU.MOREX.r3.3HG0310530.1	770	0.88	transmembrane_protein,_putative_(DUF247)
4H	491293279	491293577	MSPC_Peak_18275	yes	no	no	Intron (HORVU.MOREX.r3.4HG0390530.1/HORVU.MOREX.r3.4HG0390530, intron 1 of 1)	491291991	491292224	HORVU.MOREX.r3.4HG0390520	HORVU.MOREX.r3.4HG0390520.1	-1055	1.37	PTS_system_EIIBC_component_MW0166
6H	454175295	454175510	MSPC_Peak_12677	yes	yes	no	Intron (HORVU.MOREX.r3.6HG0605940.1/HORVU.MOREX.r3.6HG0605940, intron 2 of 3)	454174757	454176862	HORVU.MOREX.r3.6HG0605940	HORVU.MOREX.r3.6HG0605940.1	538	-1.63	Xyloglucan_endotransglucosylase/hydrolase
2H	499296823	499297073	MSPC_Peak_15166	yes	yes	no	Promoter	499295260	499296648	HORVU.MOREX.r3.2HG0171580	HORVU.MOREX.r3.2HG0171580.1	-175	-0.9	Protein_kinase_superfamily_protein
7H	197153339	197153519	MSPC_Peak_59296	yes	no	no	Proximal	197150615	197152827	HORVU.MOREX.r3.7HG0683020	HORVU.MOREX.r3.7HG0683020.1	-512	-0.72	UDP-glucuronate_4-epimerase_4
3H	499773658	499773964	MSPC_Peak_13631	no	yes	no	3' UTR	499770010	499773892	HORVU.MOREX.r3.3HG0291280	HORVU.MOREX.r3.3HG0291280.1	3648	4.6	GH3.3
4H	569488469	569488674	MSPC_Peak_5346	no	no	no	3' UTR	569487335	569488318	HORVU.MOREX.r3.4HG0405190	HORVU.MOREX.r3.4HG0405190.1	1134	3.06	myosin-like_protein_XIF
1H	348130268	348130588	MSPC_Peak_21784	no	yes	no	3' UTR	348129520	348130505	HORVU.MOREX.r3.1HG0052250	HORVU.MOREX.r3.1HG0052250.1	748	2.03	Membrane-associated_kinase_regulator-like_protein,_putative
3H	1987195	1987699	MSPC_Peak_71220	no	no	no	3' UTR	1986866	1987547	HORVU.MOREX.r3.3HG0218890	HORVU.MOREX.r3.3HG0218890.1	329	1.63	Nidogen-2
4H	54827980	54828345	MSPC_Peak_76609	no	yes	no	3' UTR	54823477	54828467	HORVU.MOREX.r3.4HG0344730	HORVU.MOREX.r3.4HG0344730.2	4503	1.47	Protein_NRT1/_PTR_FAMILY_1.1
2H	657325588	657325837	MSPC_Peak_472	no	no	no	3' UTR	657324498	657325647	HORVU.MOREX.r3.2HG0214850	HORVU.MOREX.r3.2HG0214850.1	1090	1.43	Vacuolar_iron_transporter-like_protein
3H	617619170	617619478	MSPC_Peak_682	no	yes	no	3' UTR	617617136	617619192	HORVU.MOREX.r3.3HG0329760	HORVU.MOREX.r3.3HG0329760.1	2034	1.01	Ankyrin_repeat_family_protein
3H	13526390	13526595	MSPC_Peak_70351	no	yes	no	3' UTR	13526299	13527449	HORVU.MOREX.r3.3HG0225550	HORVU.MOREX.r3.3HG0225550.1	854	0.98	membrane-associated_kinase_regulator
1H	457054230	457054861	MSPC_Peak_7872	no	yes	no	3' UTR	457054838	457056142	HORVU.MOREX.r3.1HG0071970	HORVU.MOREX.r3.1HG0071970.1	1281	0.92	RING_zinc_finger_protein
4H	606510408	606510642	MSPC_Peak_138	no	no	no	3' UTR	606508538	606510631	HORVU.MOREX.r3.4HG0417410	HORVU.MOREX.r3.4HG0417410.1	1870	0.79	Cold_regulated_protein_27
4H	8774169	8774377	MSPC_Peak_77547	no	yes	no	3' UTR	8770089	8774203	HORVU.MOREX.r3.4HG0334380	HORVU.MOREX.r3.4HG0334380.1	4080	0.77	Serine/arginine_rich_splicing_factor,_putative
1H	382250875	382251279	MSPC_Peak_16792	no	yes	no	3' UTR	382242928	382247150	HORVU.MOREX.r3.1HG0057430	HORVU.MOREX.r3.1HG0057430.1	-3725	0.47	Phosphatidylinositol-4-phosphate_5-kinase_5-like_protein
3H	419357011	419357256	MSPC_Peak_19269	no	yes	no	3' UTR	419357011	419360772	HORVU.MOREX.r3.3HG0278540	HORVU.MOREX.r3.3HG0278540.1	3516	0.32	Hydroxyacylglutathione_hydrolase
2H	612294193	612294450	MSPC_Peak_5020	no	yes	no	3' UTR	612294429	612297804	HORVU.MOREX.r3.2HG0195300	HORVU.MOREX.r3.2HG0195300.1	3354	-0.4	Kelch_repeat-containing_protein
1H	492718676	492718887	MSPC_Peak_2900	no	yes	no	3' UTR	492716327	492718918	HORVU.MOREX.r3.1HG0083600	HORVU.MOREX.r3.1HG0083600.1	2349	-0.53	Lipid_phosphate_phosphatase-like_protein
2H	628784083	628784308	MSPC_Peak_3529	no	no	no	3' UTR	628784144	628786053	HORVU.MOREX.r3.2HG0202280	HORVU.MOREX.r3.2HG0202280.1	1745	-0.57	Amino_acid_permease
6H	442751666	442752049	MSPC_Peak_13468	no	yes	no	3' UTR	442751835	442756026	HORVU.MOREX.r3.6HG0604260	HORVU.MOREX.r3.6HG0604260.1	3977	-0.57	Myb_family_transcription_factor-like
1H	483011821	483012084	MSPC_Peak_4602	no	yes	no	3' UTR	483012014	483015436	HORVU.MOREX.r3.1HG0079120	HORVU.MOREX.r3.1HG0079120.1	3352	-0.6	Methyltransferase
2H	158341167	158341474	MSPC_Peak_57180	no	no	no	3' UTR	158335879	158338842	HORVU.MOREX.r3.2HG0133650	HORVU.MOREX.r3.2HG0133650.1	5288	-0.63	Zinc_finger_CCCH_domain-containing_protein
1H	239385997	239386351	MSPC_Peak_34772	no	yes	no	3' UTR	239384387	239386020	HORVU.MOREX.r3.1HG0038590	HORVU.MOREX.r3.1HG0038590.1	1610	-0.64	Heavy_metal-associated_protein
2H	499295553	499296025	MSPC_Peak_15171	no	yes	no	3' UTR	499295260	499296648	HORVU.MOREX.r3.2HG0171580	HORVU.MOREX.r3.2HG0171580.1	623	-0.9	Protein_kinase_superfamily_protein
7H	625261036	625261278	MSPC_Peak_1138	no	no	no	3' UTR	625257855	625261508	HORVU.MOREX.r3.7HG0750360	HORVU.MOREX.r3.7HG0750360.4	3181	-0.97	Phytoene_synthase
4H	45994840	45995366	MSPC_Peak_76783	no	yes	no	3' UTR	45993824	45995266	HORVU.MOREX.r3.4HG0343400	HORVU.MOREX.r3.4HG0343400.1	1016	-1.23	DUF1685_family_protein
6H	523521705	523521985	MSPC_Peak_5966	no	yes	no	3' UTR	523520543	523521887	HORVU.MOREX.r3.6HG0619310	HORVU.MOREX.r3.6HG0619310.1	1162	-1.67	Ethylene-responsive_transcription_factor
5H	476338650	476338898	MSPC_Peak_15974	no	yes	no	3' UTR	476338765	476339664	HORVU.MOREX.r3.5HG0490490	HORVU.MOREX.r3.5HG0490490.1	766	-1.88	PRAS-rich_protein
3H	65978984	65979205	MSPC_Peak_65720	no	no	no	3' UTR	65977493	65979100	HORVU.MOREX.r3.3HG0239550	HORVU.MOREX.r3.3HG0239550.1	1491	-3.01	3'-N-debenzoyl-2'-deoxytaxol_N-benzoyltransferase
7H	108453393	108453637	MSPC_Peak_70524	no	yes	no	3' UTR	108452549	108453593	HORVU.MOREX.r3.7HG0669330	HORVU.MOREX.r3.7HG0669330.1	844	-3.65	Jasmonate_zim-domain_protein
4H	39599395	39599577	MSPC_Peak_76953	no	yes	no	Distal Intergenic	39598238	39599002	HORVU.MOREX.r3.4HG0342430	HORVU.MOREX.r3.4HG0342430.1	1157	3.12	RNA_polymerase_sigma_factor_SigA
5H	509128075	509128344	MSPC_Peak_11229	no	no	no	Distal Intergenic	509128705	509129163	HORVU.MOREX.r3.5HG0502340	HORVU.MOREX.r3.5HG0502340.1	819	3.05	SAUR-like_auxin-responsive_protein_family,_putative
7H	90257101	90257545	MSPC_Peak_71801	no	yes	no	Distal Intergenic	90254805	90255298	HORVU.MOREX.r3.7HG0666110	HORVU.MOREX.r3.7HG0666110.1	2296	2.77	Transcription_factor_protein
2H	353854444	353854757	MSPC_Peak_33935	no	no	no	Distal Intergenic	353854901	353855332	HORVU.MOREX.r3.2HG0153120	HORVU.MOREX.r3.2HG0153120.1	575	2.67	Glutaredoxin
1H	348127227	348127433	MSPC_Peak_21791	no	no	no	Distal Intergenic	348129520	348130505	HORVU.MOREX.r3.1HG0052250	HORVU.MOREX.r3.1HG0052250.1	-2087	2.03	Membrane-associated_kinase_regulator-like_protein,_putative
4H	5372124	5372319	MSPC_Peak_77607	no	yes	no	Distal Intergenic	5374752	5376521	HORVU.MOREX.r3.4HG0333290	HORVU.MOREX.r3.4HG0333290.1	-2433	2.03	LOB_domain_protein
1H	387925036	387925457	MSPC_Peak_16335	no	no	no	Distal Intergenic	387926227	387927930	HORVU.MOREX.r3.1HG0058240	HORVU.MOREX.r3.1HG0058240.1	2473	1.96	auxin_canalization_protein_(DUF828)
1H	440306000	440306331	MSPC_Peak_9437	no	no	no	Distal Intergenic	440301186	440303548	HORVU.MOREX.r3.1HG0067760	HORVU.MOREX.r3.1HG0067760.1	-2452	1.96	Indole-3-acetic_acid-amido_synthetase_GH3.3,_putative
3H	80162679	80162930	MSPC_Peak_64055	no	no	no	Distal Intergenic	80164210	80164962	HORVU.MOREX.r3.3HG0241660	HORVU.MOREX.r3.3HG0241660.1	2032	1.95	Avr9/Cf-9_rapidly_elicited_protein
1H	425249722	425249915	MSPC_Peak_11165	no	no	no	Distal Intergenic	425246267	425247202	HORVU.MOREX.r3.1HG0064710	HORVU.MOREX.r3.1HG0064710.1	-2520	1.65	Fantastic_four-like_protein
2H	532326165	532326460	MSPC_Peak_10347	no	yes	no	Distal Intergenic	532324274	532325680	HORVU.MOREX.r3.2HG0176420	HORVU.MOREX.r3.2HG0176420.1	1891	1.65	Bag_family_molecular_chaperone_regulator_2
2H	590335790	590336055	MSPC_Peak_6695	no	yes	no	Distal Intergenic	590336209	590337561	HORVU.MOREX.r3.2HG0188040	HORVU.MOREX.r3.2HG0188040.1	1506	1.48	DUF241_domain_protein_(DUF241)
6H	328880051	328880390	MSPC_Peak_27379	no	no	no	Distal Intergenic	328881475	328884120	HORVU.MOREX.r3.6HG0590910	HORVU.MOREX.r3.6HG0590910.1	-1085	1.46	BTB/POZ_domain-containing_protein
7H	484605192	484605451	MSPC_Peak_26127	no	no	no	Distal Intergenic	484603729	484604523	HORVU.MOREX.r3.7HG0713070	HORVU.MOREX.r3.7HG0713070.1	1463	1.41	Basic_helix-loop-helix_(BHLH)_DNA-binding_superfamily
1H	460793377	460793625	MSPC_Peak_7504	no	yes	no	Distal Intergenic	460795620	460796873	HORVU.MOREX.r3.1HG0073100	HORVU.MOREX.r3.1HG0073100.1	-1995	1.34	membrane-associated_kinase_regulator
1H	460793988	460794207	MSPC_Peak_7500	no	no	no	Distal Intergenic	460795620	460796873	HORVU.MOREX.r3.1HG0073100	HORVU.MOREX.r3.1HG0073100.1	-1413	1.34	membrane-associated_kinase_regulator
2H	84981430	84981620	MSPC_Peak_64180	no	no	no	Distal Intergenic	84974963	84978443	HORVU.MOREX.r3.2HG0123040	HORVU.MOREX.r3.2HG0123040.1	-2987	1.34	Purple_acid_phosphatase
6H	126311519	126311898	MSPC_Peak_52309	no	yes	no	Distal Intergenic	126309359	126309733	HORVU.MOREX.r3.6HG0570350	HORVU.MOREX.r3.6HG0570350.1	2160	1.31	Cyclin-dependent_protein_kinase_inhibitor_SMR3
7H	626327118	626327503	MSPC_Peak_931	no	no	no	Distal Intergenic	626329012	626329871	HORVU.MOREX.r3.7HG0750760	HORVU.MOREX.r3.7HG0750760.1	2368	1.2	Ring_finger_protein
1H	5942136	5942396	MSPC_Peak_69423	no	yes	no	Distal Intergenic	5944995	5946537	HORVU.MOREX.r3.1HG0003090	HORVU.MOREX.r3.1HG0003090.1	-2599	1.03	Thionin-2.2
6H	35781560	35781874	MSPC_Peak_61018	no	no	no	Distal Intergenic	35782717	35784150	HORVU.MOREX.r3.6HG0553250	HORVU.MOREX.r3.6HG0553250.1	2276	0.99	Glycosyltransferase
2H	208339912	208340429	MSPC_Peak_52056	no	yes	no	Distal Intergenic	208341689	208342860	HORVU.MOREX.r3.2HG0140380	HORVU.MOREX.r3.2HG0140380.1	-1260	0.98	CTD_small_phosphatase-like_protein_2,_putative
4H	598639264	598639457	MSPC_Peak_889	no	yes	no	Distal Intergenic	598639840	598641045	HORVU.MOREX.r3.4HG0414100	HORVU.MOREX.r3.4HG0414100.1	1588	0.94	Short-chain_dehydrogenase/reductase_family_protein
3H	543453764	543454017	MSPC_Peak_10320	no	no	no	Distal Intergenic	543444578	543451417	HORVU.MOREX.r3.3HG0301040	HORVU.MOREX.r3.3HG0301040.2	-2347	0.93	Auxin_influx_transporter
6H	107195242	107195529	MSPC_Peak_54016	no	no	no	Distal Intergenic	107197162	107197981	HORVU.MOREX.r3.6HG0567190	HORVU.MOREX.r3.6HG0567190.1	-1633	0.92	SAUR-like_auxin-responsive_protein_family
3H	479510011	479510200	MSPC_Peak_14818	no	no	no	Distal Intergenic	479512008	479515252	HORVU.MOREX.r3.3HG0287760	HORVU.MOREX.r3.3HG0287760.1	-1808	0.79	Auxin-responsive_protein
4H	149396559	149396754	MSPC_Peak_71112	no	yes	no	Distal Intergenic	149391615	149394947	HORVU.MOREX.r3.4HG0356750	HORVU.MOREX.r3.4HG0356750.1	-1612	0.7	Auxin_efflux_carrier_component
5H	558740732	558740989	MSPC_Peak_3624	no	yes	no	Distal Intergenic	558738285	558739849	HORVU.MOREX.r3.5HG0524270	HORVU.MOREX.r3.5HG0524270.1	2447	0.66	Basic_helix-loop-helix_transcription_factor
1H	61433330	61433724	MSPC_Peak_63353	no	yes	no	Distal Intergenic	61436701	61439073	HORVU.MOREX.r3.1HG0018590	HORVU.MOREX.r3.1HG0018590.1	-2977	0.65	MYB_transcription_factor
1H	448920147	448920346	MSPC_Peak_8819	no	yes	no	Distal Intergenic	448918167	448919228	HORVU.MOREX.r3.1HG0069870	HORVU.MOREX.r3.1HG0069870.1	1980	0.49	F-box_protein
5H	44640269	44640571	MSPC_Peak_74518	no	yes	no	Distal Intergenic	44643411	44647049	HORVU.MOREX.r3.5HG0433470	HORVU.MOREX.r3.5HG0433470.1	-2840	0.47	Auxin-responsive_protein
3H	428613825	428614061	MSPC_Peak_18040	no	no	no	Distal Intergenic	428617006	428620051	HORVU.MOREX.r3.3HG0279750	HORVU.MOREX.r3.3HG0279750.1	-2945	0.44	Auxin-responsive_protein
5H	506179106	506179359	MSPC_Peak_11648	no	no	no	Distal Intergenic	506174189	506177116	HORVU.MOREX.r3.5HG0501200	HORVU.MOREX.r3.5HG0501200.1	-1990	0.37	Thioredoxin_superfamily_protein
3H	419363155	419363386	MSPC_Peak_19262	no	no	no	Distal Intergenic	419357011	419360772	HORVU.MOREX.r3.3HG0278540	HORVU.MOREX.r3.3HG0278540.1	-2383	0.32	Hydroxyacylglutathione_hydrolase
4H	14918417	14918698	MSPC_Peak_77408	no	no	no	Distal Intergenic	14914513	14915877	HORVU.MOREX.r3.4HG0336570	HORVU.MOREX.r3.4HG0336570.1	-2540	0.32	Phospholipase_A2
1H	441934930	441935179	MSPC_Peak_9341	no	no	no	Distal Intergenic	441931970	441933902	HORVU.MOREX.r3.1HG0068140	HORVU.MOREX.r3.1HG0068140.1	-1028	0.3	Protein_translation_factor_SUI1-like_protein
1H	465524920	465525148	MSPC_Peak_6681	no	yes	no	Distal Intergenic	465526960	465529377	HORVU.MOREX.r3.1HG0074020	HORVU.MOREX.r3.1HG0074020.1	-1812	-0.4	TIP41-like_protein
3H	548817847	548818083	MSPC_Peak_9503	no	no	no	Distal Intergenic	548819748	548821263	HORVU.MOREX.r3.3HG0302340	HORVU.MOREX.r3.3HG0302340.1	-1665	-0.49	Eukaryotic_aspartyl_protease_family_protein,_expressed
3H	548821896	548822140	MSPC_Peak_9498	no	yes	no	Distal Intergenic	548819748	548821263	HORVU.MOREX.r3.3HG0302340	HORVU.MOREX.r3.3HG0302340.1	2148	-0.49	Eukaryotic_aspartyl_protease_family_protein,_expressed
5H	321540594	321540831	MSPC_Peak_36336	no	no	no	Distal Intergenic	321537731	321539780	HORVU.MOREX.r3.5HG0464070	HORVU.MOREX.r3.5HG0464070.1	2863	-0.51	DUF1191_superfamily_protein
7H	580935561	580935789	MSPC_Peak_8728	no	no	no	Distal Intergenic	580937604	580945849	HORVU.MOREX.r3.7HG0731430	HORVU.MOREX.r3.7HG0731430.1	-1815	-0.54	basic_helix-loop-helix_(bHLH)_DNA-binding_superfamily_protein
1H	342771738	342772008	MSPC_Peak_22240	no	no	no	Distal Intergenic	342774053	342778286	HORVU.MOREX.r3.1HG0051380	HORVU.MOREX.r3.1HG0051380.1	-2045	-0.55	U-box_domain-containing_protein_4
6H	550506760	550507236	MSPC_Peak_2338	no	no	no	Distal Intergenic	550508223	550509964	HORVU.MOREX.r3.6HG0628580	HORVU.MOREX.r3.6HG0628580.1	2728	-0.55	3-ketoacyl-CoA_synthase
3H	396732967	396733190	MSPC_Peak_22465	no	yes	no	Distal Intergenic	396733391	396735090	HORVU.MOREX.r3.3HG0275650	HORVU.MOREX.r3.3HG0275650.1	1900	-0.57	DELLA_protein_GAI
6H	424308665	424309078	MSPC_Peak_15581	no	yes	no	Distal Intergenic	424306713	424307556	HORVU.MOREX.r3.6HG0602510	HORVU.MOREX.r3.6HG0602510.1	-1109	-0.57	CTC-interacting_domain_4
3H	558339411	558339700	MSPC_Peak_7579	no	no	no	Distal Intergenic	558341277	558345810	HORVU.MOREX.r3.3HG0305270	HORVU.MOREX.r3.3HG0305270.1	-1577	-0.6	U-box_domain-containing_family_protein
6H	329817348	329817551	MSPC_Peak_27276	no	no	no	Distal Intergenic	329812448	329815324	HORVU.MOREX.r3.6HG0590970	HORVU.MOREX.r3.6HG0590970.1	-2024	-0.6	Beta-1,4-mannosyl-glycoprotein_4-beta-N-acetylglucosaminyltransferase
5H	4855229	4855528	MSPC_Peak_75776	no	no	no	Distal Intergenic	4849347	4852733	HORVU.MOREX.r3.5HG0421310	HORVU.MOREX.r3.5HG0421310.1	-2496	-0.66	Receptor_protein_kinase,_putative
2H	645869266	645869601	MSPC_Peak_1402	no	no	no	Distal Intergenic	645872204	645873632	HORVU.MOREX.r3.2HG0209510	HORVU.MOREX.r3.2HG0209510.1	-2603	-0.71	Dof-like_zinc_finger_protein
6H	357671079	357671612	MSPC_Peak_23388	no	no	no	Distal Intergenic	357671749	357672716	HORVU.MOREX.r3.6HG0593980	HORVU.MOREX.r3.6HG0593980.1	1104	-0.74	Temperature-induced_lipocalin
3H	583956468	583956732	MSPC_Peak_3789	no	no	no	Distal Intergenic	583953158	583954719	HORVU.MOREX.r3.3HG0313780	HORVU.MOREX.r3.3HG0313780.1	-1749	-0.76	Calcium-dependent_lipid-binding_(CaLB_domain)_family_protein
2H	650790881	650791149	MSPC_Peak_961	no	yes	no	Distal Intergenic	650791196	650793976	HORVU.MOREX.r3.2HG0211640	HORVU.MOREX.r3.2HG0211640.1	2827	-0.77	Shattering_4
7H	544610390	544610771	MSPC_Peak_17205	no	no	no	Distal Intergenic	544611059	544611724	HORVU.MOREX.r3.7HG0722820	HORVU.MOREX.r3.7HG0722820.1	953	-0.82	Glutamine_dumper,_putative
6H	157283477	157283693	MSPC_Peak_49244	no	no	no	Distal Intergenic	157279021	157281477	HORVU.MOREX.r3.6HG0574360	HORVU.MOREX.r3.6HG0574360.1	-2000	-0.85	Receptor-like_protein_kinase
7H	4256620	4256827	MSPC_Peak_75897	no	no	no	Distal Intergenic	4259188	4262662	HORVU.MOREX.r3.7HG0636370	HORVU.MOREX.r3.7HG0636370.1	-2361	-0.86	MYB-related_transcription_factor
5H	487020396	487020675	MSPC_Peak_14329	no	no	no	Distal Intergenic	487015326	487018190	HORVU.MOREX.r3.5HG0493920	HORVU.MOREX.r3.5HG0493920.1	-2206	-0.94	Bifunctional_uridylyltransferase/uridylyl-removing_enzyme
3H	110415050	110415266	MSPC_Peak_59518	no	yes	no	Distal Intergenic	110412884	110414749	HORVU.MOREX.r3.3HG0245960	HORVU.MOREX.r3.3HG0245960.1	2166	-0.96	Basic-leucine_zipper_(bZIP)_transcription_factor_family_protein
7H	625254300	625254908	MSPC_Peak_1151	no	no	no	Distal Intergenic	625257781	625261518	HORVU.MOREX.r3.7HG0750360	HORVU.MOREX.r3.7HG0750360.1	-2873	-0.97	Phytoene_synthase
7H	544992382	544992631	MSPC_Peak_17109	no	no	no	Distal Intergenic	544989704	544989904	HORVU.MOREX.r3.7HG0722890	HORVU.MOREX.r3.7HG0722890.1	-2478	-1.02	Pyrophosphate--fructose_6-phosphate_1-phosphotransferase_subunit_beta
5H	439596651	439597043	MSPC_Peak_20534	no	no	no	Distal Intergenic	439597061	439597822	HORVU.MOREX.r3.5HG0481920	HORVU.MOREX.r3.5HG0481920.1	779	-1.07	Early_light-induced_protein
1H	310735783	310735975	MSPC_Peak_25837	no	no	no	Distal Intergenic	310733019	310733381	HORVU.MOREX.r3.1HG0047440	HORVU.MOREX.r3.1HG0047440.1	2764	-1.09	Calmodulin-binding_family_protein,_putative,_expressed
2H	66575009	66575337	MSPC_Peak_65099	no	no	no	Distal Intergenic	66577518	66578772	HORVU.MOREX.r3.2HG0119270	HORVU.MOREX.r3.2HG0119270.1	-2181	-1.13	Gibberellin_receptor_GID1A
5H	299697818	299698083	MSPC_Peak_40257	no	yes	no	Distal Intergenic	299695665	299696318	HORVU.MOREX.r3.5HG0461160	HORVU.MOREX.r3.5HG0461160.1	-1500	-1.15	Calmodulin-like_protein
6H	451679291	451679640	MSPC_Peak_12832	no	yes	no	Distal Intergenic	451676227	451677811	HORVU.MOREX.r3.6HG0605480	HORVU.MOREX.r3.6HG0605480.1	-1480	-1.27	PLATZ_transcription_factor
4H	547161010	547161311	MSPC_Peak_8612	no	no	no	Distal Intergenic	547157498	547158977	HORVU.MOREX.r3.4HG0399240	HORVU.MOREX.r3.4HG0399240.1	-2033	-1.3	Homeobox_protein,_putative
2H	415756039	415756241	MSPC_Peak_24762	no	no	no	Distal Intergenic	415756773	415758953	HORVU.MOREX.r3.2HG0160240	HORVU.MOREX.r3.2HG0160240.1	2712	-1.32	Exocyst_complex_component_exo70a1
7H	519169064	519169353	MSPC_Peak_21661	no	no	no	Distal Intergenic	519166672	519168506	HORVU.MOREX.r3.7HG0718540	HORVU.MOREX.r3.7HG0718540.1	2392	-1.34	Heat_shock_transcription_factor
5H	526311382	526311643	MSPC_Peak_8363	no	no	no	Distal Intergenic	526312282	526313182	HORVU.MOREX.r3.5HG0510220	HORVU.MOREX.r3.5HG0510220.1	1539	-1.4	Seed_maturation_protein/_Late_embryogenesis_abundant_protein
7H	544552652	544552855	MSPC_Peak_17249	no	yes	no	Distal Intergenic	544554819	544555608	HORVU.MOREX.r3.7HG0722800	HORVU.MOREX.r3.7HG0722800.1	-1964	-1.51	Glutamine_dumper,_putative
5H	535613540	535613853	MSPC_Peak_6844	no	no	no	Distal Intergenic	535610197	535611929	HORVU.MOREX.r3.5HG0513730	HORVU.MOREX.r3.5HG0513730.1	-1611	-1.67	DUF1005_family_protein
5H	324669790	324670119	MSPC_Peak_36105	no	yes	no	Distal Intergenic	324670513	324671149	HORVU.MOREX.r3.5HG0464590	HORVU.MOREX.r3.5HG0464590.1	1030	-1.7	Methyltransferase-related_protein
2H	572565217	572565520	MSPC_Peak_8033	no	no	no	Distal Intergenic	572566018	572567517	HORVU.MOREX.r3.2HG0185050	HORVU.MOREX.r3.2HG0185050.1	1997	-1.79	Kinase_family_protein
3H	455500221	455500532	MSPC_Peak_16138	no	no	no	Distal Intergenic	455502427	455504209	HORVU.MOREX.r3.3HG0283700	HORVU.MOREX.r3.3HG0283700.1	-1895	-1.8	Basic_helix-loop-helix_(BHLH)_family_transcription_factor
3H	548235444	548235677	MSPC_Peak_9599	no	no	no	Distal Intergenic	548229132	548233608	HORVU.MOREX.r3.3HG0302120	HORVU.MOREX.r3.3HG0302120.2	-1836	-1.93	Regulator_of_chromosome_condensation_(RCC1)_family_protein
7H	626755606	626755868	MSPC_Peak_810	no	yes	no	Distal Intergenic	626757810	626761202	HORVU.MOREX.r3.7HG0751030	HORVU.MOREX.r3.7HG0751030.1	-1942	-2.21	MYB-related_protein
5H	405072223	405072417	MSPC_Peak_25164	no	no	no	Distal Intergenic	405075335	405076421	HORVU.MOREX.r3.5HG0475950	HORVU.MOREX.r3.5HG0475950.1	-2918	-3	cotton_fiber-like_protein_(DUF761)
1H	348130792	348131007	MSPC_Peak_21779	no	yes	no	Downstream (<=300bp)	348129520	348130505	HORVU.MOREX.r3.1HG0052250	HORVU.MOREX.r3.1HG0052250.1	1272	2.03	Membrane-associated_kinase_regulator-like_protein,_putative
7H	484604585	484604762	MSPC_Peak_26142	no	no	no	Downstream (<=300bp)	484603729	484604523	HORVU.MOREX.r3.7HG0713070	HORVU.MOREX.r3.7HG0713070.1	856	1.41	Basic_helix-loop-helix_(BHLH)_DNA-binding_superfamily
3H	382000888	382001137	MSPC_Peak_24561	no	no	no	Downstream (<=300bp)	381999652	382000837	HORVU.MOREX.r3.3HG0273590	HORVU.MOREX.r3.3HG0273590.1	1236	1.16	Heat_shock_transcription_factor
2H	635175874	635176203	MSPC_Peak_2734	no	no	no	Downstream (<=300bp)	635174484	635175616	HORVU.MOREX.r3.2HG0204730	HORVU.MOREX.r3.2HG0204730.1	1390	0.96	WUSCHEL-like_homeobox_protein
1H	420084135	420084539	MSPC_Peak_11740	no	yes	no	Downstream (<=300bp)	420066662	420084005	HORVU.MOREX.r3.1HG0063780	HORVU.MOREX.r3.1HG0063780.1	17473	0.28	ARM_REPEAT_PROTEIN_INTERACTING_WITH_ABF2
7H	520232966	520233201	MSPC_Peak_21572	no	yes	no	Downstream (<=300bp)	520231889	520232960	HORVU.MOREX.r3.7HG0718720	HORVU.MOREX.r3.7HG0718720.1	1077	-0.77	DUF1685_family_protein
5H	559460200	559460399	MSPC_Peak_3482	no	yes	no	Downstream (<=300bp)	559458495	559460132	HORVU.MOREX.r3.5HG0524540	HORVU.MOREX.r3.5HG0524540.1	1705	-1.09	NAC_domain-containing_protein,_putative
5H	439809187	439809618	MSPC_Peak_20504	no	no	no	Downstream (<=300bp)	439808255	439809113	HORVU.MOREX.r3.5HG0482050	HORVU.MOREX.r3.5HG0482050.1	932	-3.48	Early_light-induced_protein
6H	373860381	373860662	MSPC_Peak_20466	no	no	no	Downstream (<=300bp)	373859065	373860228	HORVU.MOREX.r3.6HG0596130	HORVU.MOREX.r3.6HG0596130.1	1316	-3.57	Receptor-like_protein_kinase
1H	348123191	348123374	MSPC_Peak_21795	no	no	no	Exon (HORVU.MOREX.r3.1HG0052230.1/HORVU.MOREX.r3.1HG0052230, exon 4 of 5)	348122475	348124034	HORVU.MOREX.r3.1HG0052230	HORVU.MOREX.r3.1HG0052230.1	716	0.53	RNA_binding_protein
2H	27434242	27434472	MSPC_Peak_68209	no	no	no	Exon (HORVU.MOREX.r3.2HG0108280.1/HORVU.MOREX.r3.2HG0108280, exon 4 of 24)	27420692	27435993	HORVU.MOREX.r3.2HG0108280	HORVU.MOREX.r3.2HG0108280.1	1521	0.42	Importin,_putative
2H	59224822	59225030	MSPC_Peak_65786	no	no	no	Exon (HORVU.MOREX.r3.2HG0117630.1/HORVU.MOREX.r3.2HG0117630, exon 3 of 4)	59221987	59227268	HORVU.MOREX.r3.2HG0117630	HORVU.MOREX.r3.2HG0117630.1	2835	-1.18	Magnesium-chelatase_subunit_H
2H	418053564	418053817	MSPC_Peak_24451	no	no	no	Exon (HORVU.MOREX.r3.2HG0160560.1/HORVU.MOREX.r3.2HG0160560, exon 9 of 10)	418053312	418056464	HORVU.MOREX.r3.2HG0160560	HORVU.MOREX.r3.2HG0160560.1	2647	1.5	Peptidylprolyl_isomerase
2H	428062379	428062715	MSPC_Peak_22743	no	no	no	Exon (HORVU.MOREX.r3.2HG0161720.1/HORVU.MOREX.r3.2HG0161720, exon 2 of 6)	428060098	428065885	HORVU.MOREX.r3.2HG0161720	HORVU.MOREX.r3.2HG0161720.1	3170	-0.45	SNF1-related_protein_kinase_regulatory_subunit_gamma_1
2H	582016849	582017076	MSPC_Peak_7483	no	yes	no	Exon (HORVU.MOREX.r3.2HG0186340.1/HORVU.MOREX.r3.2HG0186340, exon 2 of 2)	582015002	582017247	HORVU.MOREX.r3.2HG0186340	HORVU.MOREX.r3.2HG0186340.1	1847	-0.73	Beta-1,3-N-acetylglucosaminyltransferase_lunatic_fringe
2H	650904177	650904372	MSPC_Peak_956	no	yes	no	Exon (HORVU.MOREX.r3.2HG0211700.1/HORVU.MOREX.r3.2HG0211700, exon 9 of 10)	650903203	650908076	HORVU.MOREX.r3.2HG0211700	HORVU.MOREX.r3.2HG0211700.1	3704	0.77	Amine_oxidase_family_protein
4H	361560626	361560860	MSPC_Peak_38165	no	no	no	Exon (HORVU.MOREX.r3.4HG0375600.1/HORVU.MOREX.r3.4HG0375600, exon 2 of 3)	361559500	361561195	HORVU.MOREX.r3.4HG0375600	HORVU.MOREX.r3.4HG0375600.1	335	0.58	Heavy_metal_transport/detoxification_superfamily_protein,_putative
4H	542999486	542999710	MSPC_Peak_8966	no	no	no	Exon (HORVU.MOREX.r3.4HG0398400.1/HORVU.MOREX.r3.4HG0398400, exon 4 of 5)	542997162	543003028	HORVU.MOREX.r3.4HG0398400	HORVU.MOREX.r3.4HG0398400.1	3318	0.29	BTB/POZ_domain-containing_protein
5H	10987648	10987867	MSPC_Peak_75518	no	yes	no	Exon (HORVU.MOREX.r3.5HG0425080.1/HORVU.MOREX.r3.5HG0425080, exon 3 of 5)	10986706	10989352	HORVU.MOREX.r3.5HG0425080	HORVU.MOREX.r3.5HG0425080.1	942	-0.61	2-aminoethanethiol_dioxygenase
5H	479428838	479429085	MSPC_Peak_15329	no	no	no	Exon (HORVU.MOREX.r3.5HG0491050.1/HORVU.MOREX.r3.5HG0491050, exon 8 of 11)	479427894	479433013	HORVU.MOREX.r3.5HG0491050	HORVU.MOREX.r3.5HG0491050.1	3928	-0.69	Auxin_efflux_carrier_family_protein
5H	501713724	501713949	MSPC_Peak_12280	no	yes	no	Exon (HORVU.MOREX.r3.5HG0499340.1/HORVU.MOREX.r3.5HG0499340, exon 3 of 4)	501712913	501717493	HORVU.MOREX.r3.5HG0499340	HORVU.MOREX.r3.5HG0499340.1	3544	-1.27	Kinase_family_protein
5H	566142214	566142424	MSPC_Peak_2911	no	no	no	Exon (HORVU.MOREX.r3.5HG0527630.1/HORVU.MOREX.r3.5HG0527630, exon 6 of 10)	566139697	566144870	HORVU.MOREX.r3.5HG0527630	HORVU.MOREX.r3.5HG0527630.1	2517	1.25	Kinase_family_protein
6H	115012417	115012715	MSPC_Peak_53174	no	yes	no	Exon (HORVU.MOREX.r3.6HG0568750.1/HORVU.MOREX.r3.6HG0568750, exon 1 of 3)	115011349	115012927	HORVU.MOREX.r3.6HG0568750	HORVU.MOREX.r3.6HG0568750.1	212	1.39	N-acetyltransferase,_putative
7H	15879241	15879483	MSPC_Peak_75202	no	yes	no	Exon (HORVU.MOREX.r3.7HG0643120.1/HORVU.MOREX.r3.7HG0643120, exon 1 of 1)	15879222	15880754	HORVU.MOREX.r3.7HG0643120	HORVU.MOREX.r3.7HG0643120.1	1271	-4.93	Tryptophan_decarboxylase
7H	68393232	68393516	MSPC_Peak_72643	no	no	no	Exon (HORVU.MOREX.r3.7HG0661920.1/HORVU.MOREX.r3.7HG0661920, exon 11 of 11)	68389867	68396745	HORVU.MOREX.r3.7HG0661920	HORVU.MOREX.r3.7HG0661920.1	3365	0.54	Auxin_response_factor
7H	173651837	173652054	MSPC_Peak_63684	no	no	no	Exon (HORVU.MOREX.r3.7HG0679650.1/HORVU.MOREX.r3.7HG0679650, exon 3 of 5)	173632374	173654557	HORVU.MOREX.r3.7HG0679650	HORVU.MOREX.r3.7HG0679650.1	19463	-0.95	2-oxoglutarate_(2OG)_and_Fe(II)-dependent_oxygenase_superfamily_protein
7H	212293207	212293453	MSPC_Peak_56332	no	no	no	Exon (HORVU.MOREX.r3.7HG0684880.1/HORVU.MOREX.r3.7HG0684880, exon 3 of 6)	212291336	212294769	HORVU.MOREX.r3.7HG0684880	HORVU.MOREX.r3.7HG0684880.1	1871	-0.45	meiosis_chromosome_segregation_family_protein
7H	366738986	366739200	MSPC_Peak_40904	no	yes	no	Exon (HORVU.MOREX.r3.7HG0698110.1/HORVU.MOREX.r3.7HG0698110, exon 3 of 3)	366737825	366743758	HORVU.MOREX.r3.7HG0698110	HORVU.MOREX.r3.7HG0698110.1	4558	-0.75	Cellulose_synthase-like_protein
7H	448124584	448124949	MSPC_Peak_31141	no	yes	no	Exon (HORVU.MOREX.r3.7HG0708260.1/HORVU.MOREX.r3.7HG0708260, exon 4 of 6)	448123349	448126386	HORVU.MOREX.r3.7HG0708260	HORVU.MOREX.r3.7HG0708260.1	1437	-1.33	Polygalacturonase
7H	568607773	568608129	MSPC_Peak_10905	no	no	no	Exon (HORVU.MOREX.r3.7HG0728060.1/HORVU.MOREX.r3.7HG0728060, exon 5 of 13)	568603704	568609289	HORVU.MOREX.r3.7HG0728060	HORVU.MOREX.r3.7HG0728060.1	1160	0.54	Aminodeoxychorismate_synthase
1H	331853026	331853295	MSPC_Peak_23347	no	no	no	Intron (HORVU.MOREX.r3.1HG0049840.1/HORVU.MOREX.r3.1HG0049840, intron 1 of 10)	331852002	331857133	HORVU.MOREX.r3.1HG0049840	HORVU.MOREX.r3.1HG0049840.1	1024	0.35	protein_kinase_family_protein
1H	420075822	420076071	MSPC_Peak_11747	no	no	no	Intron (HORVU.MOREX.r3.1HG0063780.1/HORVU.MOREX.r3.1HG0063780, intron 8 of 18)	420066662	420084005	HORVU.MOREX.r3.1HG0063780	HORVU.MOREX.r3.1HG0063780.1	9160	0.28	ARM_REPEAT_PROTEIN_INTERACTING_WITH_ABF2
1H	493534002	493534392	MSPC_Peak_2680	no	yes	no	Intron (HORVU.MOREX.r3.1HG0083950.1/HORVU.MOREX.r3.1HG0083950, intron 1 of 3)	493532271	493535406	HORVU.MOREX.r3.1HG0083950	HORVU.MOREX.r3.1HG0083950.1	1014	-2.03	Heat_shock_transcription_factor
2H	582019930	582020128	MSPC_Peak_7477	no	no	no	Intron (HORVU.MOREX.r3.2HG0186360.1/HORVU.MOREX.r3.2HG0186360, intron 6 of 7)	582015002	582017247	HORVU.MOREX.r3.2HG0186340	HORVU.MOREX.r3.2HG0186340.1	4928	-0.73	Beta-1,3-N-acetylglucosaminyltransferase_lunatic_fringe
2H	628783428	628783721	MSPC_Peak_3543	no	no	no	Intron (HORVU.MOREX.r3.2HG0202270.1/HORVU.MOREX.r3.2HG0202270, intron 4 of 4)	628784144	628786053	HORVU.MOREX.r3.2HG0202280	HORVU.MOREX.r3.2HG0202280.1	2332	-0.57	Amino_acid_permease
2H	646759952	646760581	MSPC_Peak_1274	no	yes	no	Intron (HORVU.MOREX.r3.2HG0210040.1/HORVU.MOREX.r3.2HG0210040, intron 1 of 1)	646756851	646761686	HORVU.MOREX.r3.2HG0210040	HORVU.MOREX.r3.2HG0210040.1	3101	0.36	Transcription_factor
3H	56444956	56445237	MSPC_Peak_66390	no	no	no	Intron (HORVU.MOREX.r3.3HG0238250.1/HORVU.MOREX.r3.3HG0238250, intron 1 of 15)	56444294	56454054	HORVU.MOREX.r3.3HG0238250	HORVU.MOREX.r3.3HG0238250.1	662	0.48	Gigantea-like_protein
3H	68175686	68176015	MSPC_Peak_65542	no	no	no	Intron (HORVU.MOREX.r3.3HG0239900.1/HORVU.MOREX.r3.3HG0239900, intron 3 of 4)	68174689	68177232	HORVU.MOREX.r3.3HG0239900	HORVU.MOREX.r3.3HG0239900.1	997	2.34	Auxin-responsive_protein
3H	485617020	485617282	MSPC_Peak_14559	no	yes	no	Intron (HORVU.MOREX.r3.3HG0288860.1/HORVU.MOREX.r3.3HG0288860, intron 1 of 1)	485616646	485618810	HORVU.MOREX.r3.3HG0288860	HORVU.MOREX.r3.3HG0288860.1	374	-0.65	Heat_shock_transcription_factor
3H	524247132	524247352	MSPC_Peak_12179	no	yes	no	Intron (HORVU.MOREX.r3.3HG0296450.1/HORVU.MOREX.r3.3HG0296450, intron 2 of 7)	524245880	524249487	HORVU.MOREX.r3.3HG0296450	HORVU.MOREX.r3.3HG0296450.1	1252	1.05	Glycerophosphodiester_phosphodiesterase
3H	537099030	537099216	MSPC_Peak_11130	no	yes	no	Intron (HORVU.MOREX.r3.3HG0299440.1/HORVU.MOREX.r3.3HG0299440, intron 1 of 1)	537098183	537101239	HORVU.MOREX.r3.3HG0299440	HORVU.MOREX.r3.3HG0299440.1	847	-3.86	Ethylene-responsive_transcription_factor
4H	35451728	35451985	MSPC_Peak_77038	no	yes	no	Intron (HORVU.MOREX.r3.4HG0341700.1/HORVU.MOREX.r3.4HG0341700, intron 1 of 3)	35448321	35452833	HORVU.MOREX.r3.4HG0341700	HORVU.MOREX.r3.4HG0341700.1	848	-0.82	Beta-xylosidase,_putative
4H	41474234	41474470	MSPC_Peak_76899	no	no	no	Intron (HORVU.MOREX.r3.4HG0342760.1/HORVU.MOREX.r3.4HG0342760, intron 2 of 4)	41470827	41477430	HORVU.MOREX.r3.4HG0342760	HORVU.MOREX.r3.4HG0342760.1	2960	0.61	BTB/POZ_domain-containing_protein
4H	96878700	96878947	MSPC_Peak_75245	no	no	no	Intron (HORVU.MOREX.r3.4HG0349900.1/HORVU.MOREX.r3.4HG0349900, intron 2 of 3)	96876033	96879991	HORVU.MOREX.r3.4HG0349900	HORVU.MOREX.r3.4HG0349900.1	1044	-0.43	Transcription_factor
4H	432764132	432764322	MSPC_Peak_25805	no	yes	no	Intron (HORVU.MOREX.r3.4HG0382790.1/HORVU.MOREX.r3.4HG0382790, intron 2 of 6)	432763687	432766782	HORVU.MOREX.r3.4HG0382790	HORVU.MOREX.r3.4HG0382790.1	445	0.58	cAMP-regulated_phosphoprotein-like_protein
5H	493004529	493004759	MSPC_Peak_13331	no	yes	no	Intron (HORVU.MOREX.r3.5HG0496640.1/HORVU.MOREX.r3.5HG0496640, intron 4 of 4)	493003177	493009487	HORVU.MOREX.r3.5HG0496640	HORVU.MOREX.r3.5HG0496640.1	4728	-0.6	DUF936_family_protein
5H	523256536	523256843	MSPC_Peak_8804	no	yes	no	Intron (HORVU.MOREX.r3.5HG0509130.1/HORVU.MOREX.r3.5HG0509130, intron 10 of 11)	523252604	523254969	HORVU.MOREX.r3.5HG0509120	HORVU.MOREX.r3.5HG0509120.1	3932	0.96	Auxin-responsive_protein
6H	21041463	21041809	MSPC_Peak_62216	no	yes	no	Intron (HORVU.MOREX.r3.6HG0548250.1/HORVU.MOREX.r3.6HG0548250, intron 1 of 6)	21040671	21045228	HORVU.MOREX.r3.6HG0548250	HORVU.MOREX.r3.6HG0548250.1	792	0.5	Beta-fructofuranosidase,_insoluble_protein
6H	54280472	54280662	MSPC_Peak_59087	no	no	no	Intron (HORVU.MOREX.r3.6HG0557640.1/HORVU.MOREX.r3.6HG0557640, intron 1 of 2)	54278194	54280843	HORVU.MOREX.r3.6HG0557640	HORVU.MOREX.r3.6HG0557640.1	181	0.67	Polyubiquitin
6H	510952564	510952952	MSPC_Peak_7518	no	yes	no	Intron (HORVU.MOREX.r3.6HG0616150.1/HORVU.MOREX.r3.6HG0616150, intron 1 of 1)	510950619	510954720	HORVU.MOREX.r3.6HG0616150	HORVU.MOREX.r3.6HG0616150.1	1945	-1.77	Formin-like_protein
7H	105839920	105840194	MSPC_Peak_70682	no	yes	no	Intron (HORVU.MOREX.r3.7HG0668820.1/HORVU.MOREX.r3.7HG0668820, intron 3 of 3)	105838830	105842110	HORVU.MOREX.r3.7HG0668820	HORVU.MOREX.r3.7HG0668820.1	1916	-0.94	Endoglucanase
7H	212786937	212787150	MSPC_Peak_56309	no	no	no	Intron (HORVU.MOREX.r3.7HG0684940.1/HORVU.MOREX.r3.7HG0684940, intron 1 of 3)	212784969	212789059	HORVU.MOREX.r3.7HG0684940	HORVU.MOREX.r3.7HG0684940.1	1909	1.03	Zinc_finger_constans-like_protein
7H	454343588	454343803	MSPC_Peak_30252	no	yes	no	Intron (HORVU.MOREX.r3.7HG0709040.1/HORVU.MOREX.r3.7HG0709040, intron 3 of 4)	454342072	454345636	HORVU.MOREX.r3.7HG0709040	HORVU.MOREX.r3.7HG0709040.1	1516	-1.04	Glucan_endo-1,3-beta-glucosidase,_putative
7H	564342836	564343068	MSPC_Peak_11517	no	yes	no	Intron (HORVU.MOREX.r3.7HG0726940.1/HORVU.MOREX.r3.7HG0726940, intron 2 of 13)	564336475	564345658	HORVU.MOREX.r3.7HG0726940	HORVU.MOREX.r3.7HG0726940.1	2590	0.66	Auxin_response_factor
7H	580941981	580942194	MSPC_Peak_8724	no	no	no	Intron (HORVU.MOREX.r3.7HG0731430.1/HORVU.MOREX.r3.7HG0731430, intron 5 of 8)	580937604	580945849	HORVU.MOREX.r3.7HG0731430	HORVU.MOREX.r3.7HG0731430.1	4377	-0.54	basic_helix-loop-helix_(bHLH)_DNA-binding_superfamily_protein
2H	16844961	16845338	MSPC_Peak_69098	no	yes	no	Promoter	16844244	16844999	HORVU.MOREX.r3.2HG0103700	HORVU.MOREX.r3.2HG0103700.1	0	5.37	Kelch_repeat_and_BTB_domain-containing_protein_1
2H	120735349	120735533	MSPC_Peak_61671	no	yes	no	Promoter	120735714	120738112	HORVU.MOREX.r3.2HG0128980	HORVU.MOREX.r3.2HG0128980.1	-181	4.31	GH3.3
5H	495314876	495315117	MSPC_Peak_13090	no	yes	no	Promoter	495314097	495314798	HORVU.MOREX.r3.5HG0497580	HORVU.MOREX.r3.5HG0497580.1	-78	3.28	CRT-binding_factor
4H	554155992	554156542	MSPC_Peak_7823	no	yes	no	Promoter	554156527	554158454	HORVU.MOREX.r3.4HG0400960	HORVU.MOREX.r3.4HG0400960.1	0	3.25	3-hydroxybenzoate_6-hydroxylase_1
4H	592291726	592291970	MSPC_Peak_1804	no	no	no	Promoter	592288468	592291342	HORVU.MOREX.r3.4HG0411680	HORVU.MOREX.r3.4HG0411680.1	-384	3.2	Zinc_finger_protein_CONSTANS
3H	38880837	38881155	MSPC_Peak_67796	no	yes	no	Promoter	38881265	38881995	HORVU.MOREX.r3.3HG0235320	HORVU.MOREX.r3.3HG0235320.1	-110	3.14	Pollen_Ole_e_1_allergen_and_extensin_family_protein
4H	53151435	53151729	MSPC_Peak_76637	no	no	no	Promoter	53150241	53151257	HORVU.MOREX.r3.4HG0344550	HORVU.MOREX.r3.4HG0344550.1	-178	2.56	UPF0496_protein_4
7H	76159067	76159441	MSPC_Peak_72306	no	yes	no	Promoter	76159440	76161031	HORVU.MOREX.r3.7HG0663550	HORVU.MOREX.r3.7HG0663550.1	0	1.76	Glycosyltransferase
3H	526921781	526922264	MSPC_Peak_11994	no	yes	no	Promoter	526920720	526921718	HORVU.MOREX.r3.3HG0296990	HORVU.MOREX.r3.3HG0296990.1	-63	1.01	LURP-one-like_protein
3H	534020272	534020486	MSPC_Peak_11483	no	no	no	Promoter	534019829	534020032	HORVU.MOREX.r3.3HG0298500	HORVU.MOREX.r3.3HG0298500.1	-240	0.93	F-box_only_protein_25
7H	503893976	503894269	MSPC_Peak_23499	no	yes	no	Promoter	503891931	503893877	HORVU.MOREX.r3.7HG0716520	HORVU.MOREX.r3.7HG0716520.1	-99	0.91	GATA_transcription_factor
4H	483037624	483037906	MSPC_Peak_19710	no	no	no	Promoter	483033782	483037368	HORVU.MOREX.r3.4HG0389250	HORVU.MOREX.r3.4HG0389250.1	-256	0.8	lipase,_putative_(DUF620)
1H	333655481	333655769	MSPC_Peak_23175	no	yes	no	Promoter	333655757	333656429	HORVU.MOREX.r3.1HG0050070	HORVU.MOREX.r3.1HG0050070.1	0	0.79	Response_to_low_sulfur_protein,_putative
7H	602915326	602915585	MSPC_Peak_5267	no	no	no	Promoter	602911501	602915307	HORVU.MOREX.r3.7HG0739640	HORVU.MOREX.r3.7HG0739640.1	-19	0.79	Auxin_efflux_carrier_component
6H	35927895	35928131	MSPC_Peak_61000	no	no	no	Promoter	35922345	35927779	HORVU.MOREX.r3.6HG0553270	HORVU.MOREX.r3.6HG0553270.1	-116	0.77	Glycosyltransferase
7H	116712537	116712987	MSPC_Peak_70150	no	yes	no	Promoter	116711441	116712534	HORVU.MOREX.r3.7HG0670730	HORVU.MOREX.r3.7HG0670730.1	-3	0.75	Basic_blue_protein
2H	658189611	658189816	MSPC_Peak_378	no	no	no	Promoter	658187796	658189328	HORVU.MOREX.r3.2HG0215310	HORVU.MOREX.r3.2HG0215310.1	-283	0.69	Peroxidase
7H	586399994	586400239	MSPC_Peak_7810	no	yes	no	Promoter	586397920	586400040	HORVU.MOREX.r3.7HG0733020	HORVU.MOREX.r3.7HG0733020.1	0	0.54	Polyubiquitin
7H	586677711	586677897	MSPC_Peak_7767	no	yes	no	Promoter	586675137	586677762	HORVU.MOREX.r3.7HG0733110	HORVU.MOREX.r3.7HG0733110.1	0	0.46	Polyubiquitin
4H	596661140	596661526	MSPC_Peak_1174	no	yes	no	Promoter	596661852	596664541	HORVU.MOREX.r3.4HG0413320	HORVU.MOREX.r3.4HG0413320.1	-326	-0.49	Subtilisin-like_protease
5H	321537386	321537688	MSPC_Peak_36342	no	yes	no	Promoter	321537731	321539780	HORVU.MOREX.r3.5HG0464070	HORVU.MOREX.r3.5HG0464070.1	-43	-0.51	DUF1191_superfamily_protein
1H	342775380	342775637	MSPC_Peak_22237	no	yes	no	Promoter	342775749	342778286	HORVU.MOREX.r3.1HG0051380	HORVU.MOREX.r3.1HG0051380.2	-112	-0.55	U-box_domain-containing_protein_4
4H	1678430	1678646	MSPC_Peak_77661	no	no	no	Promoter	1676552	1678632	HORVU.MOREX.r3.4HG0331890	HORVU.MOREX.r3.4HG0331890.1	0	-0.63	Haloacid_dehalogenase-like_hydrolase_superfamily_protein
6H	107274826	107275004	MSPC_Peak_53996	no	no	no	Promoter	107272812	107274810	HORVU.MOREX.r3.6HG0567270	HORVU.MOREX.r3.6HG0567270.1	-16	-0.67	4-hydroxyphenylpyruvate_dioxygenase
2H	25811070	25811300	MSPC_Peak_68416	no	yes	no	Promoter	25807923	25810979	HORVU.MOREX.r3.2HG0107690	HORVU.MOREX.r3.2HG0107690.1	-91	-0.82	Protein_kinase-like_protein
5H	413092605	413092899	MSPC_Peak_24393	no	yes	no	Promoter	413093342	413094610	HORVU.MOREX.r3.5HG0477510	HORVU.MOREX.r3.5HG0477510.1	-443	-0.85	Polyribonucleotide_nucleotidyltransferase
2H	582225015	582225375	MSPC_Peak_7466	no	yes	no	Promoter	582222561	582224673	HORVU.MOREX.r3.2HG0186410	HORVU.MOREX.r3.2HG0186410.1	-342	-0.9	Beta-carotene_hydroxylase
3H	444713504	444713817	MSPC_Peak_16848	no	yes	no	Promoter	444714213	444715774	HORVU.MOREX.r3.3HG0281730	HORVU.MOREX.r3.3HG0281730.1	-396	-0.95	AP2/B3_transcription_factor_family_protein
7H	128730312	128730628	MSPC_Peak_69107	no	no	no	Promoter	128731066	128732703	HORVU.MOREX.r3.7HG0672810	HORVU.MOREX.r3.7HG0672810.1	-438	-1.01	Glycosyltransferase
3H	556030586	556030865	MSPC_Peak_8046	no	yes	no	Promoter	556031235	556033558	HORVU.MOREX.r3.3HG0304510	HORVU.MOREX.r3.3HG0304510.2	-370	-1.03	Amino_acid_transporter-like_protein
5H	117168833	117169152	MSPC_Peak_70000	no	yes	no	Promoter	117164795	117168425	HORVU.MOREX.r3.5HG0444960	HORVU.MOREX.r3.5HG0444960.1	-408	-1.08	Respiratory_burst_oxidase,_putative,_expressed
2H	415759027	415759264	MSPC_Peak_24755	no	yes	no	Promoter	415756773	415758953	HORVU.MOREX.r3.2HG0160240	HORVU.MOREX.r3.2HG0160240.1	-74	-1.32	Exocyst_complex_component_exo70a1
3H	492485370	492485568	MSPC_Peak_14118	no	no	no	Promoter	492482519	492484944	HORVU.MOREX.r3.3HG0289810	HORVU.MOREX.r3.3HG0289810.1	-426	-1.35	Gibberellin_2-oxidase
3H	562156180	562156405	MSPC_Peak_7093	no	no	no	Promoter	562156490	562157334	HORVU.MOREX.r3.3HG0306620	HORVU.MOREX.r3.3HG0306620.1	-85	-1.38	Pectate_lyase
1H	136582237	136582429	MSPC_Peak_52666	no	yes	no	Promoter	136581312	136582355	HORVU.MOREX.r3.1HG0029360	HORVU.MOREX.r3.1HG0029360.1	0	-1.68	WRKY_transcription_factor
7H	488794374	488794608	MSPC_Peak_25383	no	no	no	Promoter	488772035	488794600	HORVU.MOREX.r3.7HG0713820	HORVU.MOREX.r3.7HG0713820.1	0	-1.71	Transcription_factor
5H	490388615	490388847	MSPC_Peak_13723	no	yes	no	Promoter	490388938	490389745	HORVU.MOREX.r3.5HG0495210	HORVU.MOREX.r3.5HG0495210.1	-91	-2.09	guanylate_kinase_1
3H	620925940	620926224	MSPC_Peak_300	no	yes	no	Promoter	620924001	620925965	HORVU.MOREX.r3.3HG0331020	HORVU.MOREX.r3.3HG0331020.1	0	-2.19	Zinc_finger_CCCH_domain_protein,_putative
5H	565337507	565337797	MSPC_Peak_3013	no	no	no	Promoter	565338060	565340159	HORVU.MOREX.r3.5HG0527310	HORVU.MOREX.r3.5HG0527310.1	-263	-2.37	Protein_NRT1/_PTR_FAMILY_5.5
7H	68350956	68351270	MSPC_Peak_72656	no	yes	no	Promoter	68349895	68350786	HORVU.MOREX.r3.7HG0661910	HORVU.MOREX.r3.7HG0661910.1	-170	-4.36	Zinc-finger_protein
7H	15881143	15881380	MSPC_Peak_75197	no	no	no	Promoter	15879222	15880754	HORVU.MOREX.r3.7HG0643120	HORVU.MOREX.r3.7HG0643120.1	-389	-4.93	Tryptophan_decarboxylase
5H	274301313	274301660	MSPC_Peak_44950	no	yes	no	Proximal	274298893	274300514	HORVU.MOREX.r3.5HG0458770	HORVU.MOREX.r3.5HG0458770.1	-799	2.2	B3_domain-containing_protein
5H	73150672	73150913	MSPC_Peak_73056	no	yes	no	Proximal	73149186	73149903	HORVU.MOREX.r3.5HG0439580	HORVU.MOREX.r3.5HG0439580.1	-769	2.13	A-kinase_anchor_protein_9,_putative_isoform_1
7H	622786537	622786821	MSPC_Peak_2067	no	yes	no	Proximal	622787550	622788617	HORVU.MOREX.r3.7HG0749170	HORVU.MOREX.r3.7HG0749170.1	-729	2.02	DUF241_domain_protein_(DUF241)
3H	597199117	597199333	MSPC_Peak_2502	no	no	no	Proximal	597197848	597198552	HORVU.MOREX.r3.3HG0320520	HORVU.MOREX.r3.3HG0320520.1	-565	1.72	DUF241_domain_protein,_putative_(DUF241)
7H	573796286	573796626	MSPC_Peak_9829	no	yes	no	Proximal	573797500	573799871	HORVU.MOREX.r3.7HG0729110	HORVU.MOREX.r3.7HG0729110.1	-874	1.16	T-box_transcription_factor,_putative_(DUF863)
7H	95629028	95629305	MSPC_Peak_71494	no	no	no	Proximal	95630170	95633245	HORVU.MOREX.r3.7HG0666880	HORVU.MOREX.r3.7HG0666880.1	-865	1.12	Auxin_efflux_carrier_component
3H	13528237	13528550	MSPC_Peak_70325	no	yes	no	Proximal	13526299	13527449	HORVU.MOREX.r3.3HG0225550	HORVU.MOREX.r3.3HG0225550.1	-788	0.98	membrane-associated_kinase_regulator
4H	6341470	6341679	MSPC_Peak_77586	no	no	no	Proximal	6342654	6344039	HORVU.MOREX.r3.4HG0333720	HORVU.MOREX.r3.4HG0333720.1	-975	0.78	SBP_(S-ribonuclease-binding_protein)_family_protein,_putative
7H	116713183	116713583	MSPC_Peak_70148	no	yes	no	Proximal	116711441	116712534	HORVU.MOREX.r3.7HG0670730	HORVU.MOREX.r3.7HG0670730.1	-649	0.75	Basic_blue_protein
5H	71714306	71714577	MSPC_Peak_73113	no	no	no	Proximal	71715294	71718244	HORVU.MOREX.r3.5HG0439390	HORVU.MOREX.r3.5HG0439390.1	-717	0.43	glutamyl-tRNA_(Gln)_amidotransferase_subunit_A_(DUF620)
6H	535627180	535627538	MSPC_Peak_4325	no	no	no	Proximal	535628119	535630164	HORVU.MOREX.r3.6HG0623150	HORVU.MOREX.r3.6HG0623150.1	-581	-0.47	UDP-glucuronate_4-epimerase_4
5H	494706378	494706581	MSPC_Peak_13140	no	yes	no	Proximal	494705112	494705838	HORVU.MOREX.r3.5HG0497340	HORVU.MOREX.r3.5HG0497340.1	-540	-0.55	Binding_protein
3H	549632028	549632391	MSPC_Peak_9325	no	yes	no	Proximal	549628048	549631228	HORVU.MOREX.r3.3HG0302590	HORVU.MOREX.r3.3HG0302590.1	-800	-0.63	Scarecrow_transcription_factor_family_protein
3H	593355274	593355626	MSPC_Peak_2782	no	no	no	Proximal	593356608	593363372	HORVU.MOREX.r3.3HG0318700	HORVU.MOREX.r3.3HG0318700.1	-982	-0.67	Phosphotransferase
5H	532480889	532481321	MSPC_Peak_7150	no	no	no	Proximal	532481840	532483816	HORVU.MOREX.r3.5HG0512800	HORVU.MOREX.r3.5HG0512800.1	-519	-0.68	Two-component_response_regulator
2H	559664512	559664740	MSPC_Peak_9001	no	no	no	Proximal	559661961	559663910	HORVU.MOREX.r3.2HG0181840	HORVU.MOREX.r3.2HG0181840.1	-602	-0.7	MYB-related_protein
3H	531323146	531323400	MSPC_Peak_11784	no	yes	no	Proximal	531319910	531322230	HORVU.MOREX.r3.3HG0297800	HORVU.MOREX.r3.3HG0297800.1	-916	-0.72	U-box_domain-containing_protein
4H	553183589	553183871	MSPC_Peak_7927	no	yes	no	Proximal	553180911	553182969	HORVU.MOREX.r3.4HG0400780	HORVU.MOREX.r3.4HG0400780.1	-620	-0.74	Heavy_metal-associated_protein
6H	534674769	534675290	MSPC_Peak_4514	no	no	no	Proximal	534669744	534673775	HORVU.MOREX.r3.6HG0622920	HORVU.MOREX.r3.6HG0622920.1	-994	-1.16	Trehalose-6-phosphate_synthase
1H	488136075	488136309	MSPC_Peak_3572	no	yes	no	Proximal	488137064	488139597	HORVU.MOREX.r3.1HG0081250	HORVU.MOREX.r3.1HG0081250.1	-755	-1.31	Serine/threonine-protein_kinase
5H	450253331	450253656	MSPC_Peak_19366	no	yes	no	Proximal	450254262	450255085	HORVU.MOREX.r3.5HG0484690	HORVU.MOREX.r3.5HG0484690.1	-606	-1.42	Calcium-binding_family_protein
6H	167415604	167415855	MSPC_Peak_47901	no	yes	no	Proximal	167414140	167415030	HORVU.MOREX.r3.6HG0575580	HORVU.MOREX.r3.6HG0575580.1	-574	-1.59	MYB_transcription_factor
6H	454173862	454174117	MSPC_Peak_12681	no	yes	no	Proximal	454174757	454176862	HORVU.MOREX.r3.6HG0605940	HORVU.MOREX.r3.6HG0605940.1	-640	-1.63	Xyloglucan_endotransglucosylase/hydrolase
3H	12162254	12162531	MSPC_Peak_70457	no	yes	no	Proximal	12160767	12161483	HORVU.MOREX.r3.3HG0224440	HORVU.MOREX.r3.3HG0224440.1	-771	-3.48	DUF4228_domain_protein
