# Supplementary material for: Temporal regulation of gene expression during auxin-triggered crown root formation in barley: an integrated approach
Source: Plant Cell Physiol. 2025 Jul 13;66(9):1284–303. doi: 10.1093/pcp/pcaf077 (PMC12461856; doi:10.1093/pcp/pcaf077)
Supplement: pcp-2025-e-00050-File021_pcaf077 [file pcp-2025-e-00050-file021_pcaf077.xlsx]

## Sheet: Table_S10
Table S10 CBF12C binding sites associated with the genes differentially expressed at 6 h following auxin treatment.
CBF12C DAP-seq peaks were annotated by ChIPseeker (Yu et al. 2015; Wang et al. 2022). DAP-seq peaks annotated to distal intergenic regions further than ± 3 kb from TSS were excluded. Information on RNA-seq data, Log2 fold change (LFC) values and gene description, were derived from Table S1B (this study). In addition, differential binding of CBF12C between 6 h and 0 h conditions is indicated, as w…
DAP-seq peak annotation													RNA-seq
chromosome	start	end	peak name	differential binding 6h vs 0h (MAnorm2)	overlap with ATAC-seq peak	overlap with DARs (csaw)	annotation	gene start	gene end	gene ID	transcript ID	distance to TSS [bp]	LFC (padj < 0.05)	description
6H	546374663	546374816	MSPC_Peak_34	yes	yes	no	Promoter	546369567	546374877	HORVU.MOREX.r3.6HG0627260	HORVU.MOREX.r3.6HG0627260.3	61	-0.39	GATA_transcription_factor
4H	581758493	581758657	MSPC_Peak_241	yes	no	no	Distal Intergenic	581759414	581760406	HORVU.MOREX.r3.4HG0408280	HORVU.MOREX.r3.4HG0408280.1	1749	3.16	LOB_domain-containing_protein,_putative
1H	478706828	478706964	MSPC_Peak_75	yes	no	no	Exon (HORVU.MOREX.r3.1HG0077510.1/HORVU.MOREX.r3.1HG0077510, exon 4 of 10)	478703481	478709304	HORVU.MOREX.r3.1HG0077510	HORVU.MOREX.r3.1HG0077510.1	2340	0.61	Auxin_response_factor
7H	497287071	497287245	MSPC_Peak_318	no	no	no	Proximal	497288080	497288782	HORVU.MOREX.r3.7HG0714970	HORVU.MOREX.r3.7HG0714970.1	-835	-1.82	Multiprotein-bridging_factor,_putative
