# Supplementary material for: Temporal regulation of gene expression during auxin-triggered crown root formation in barley: an integrated approach
Source: Plant Cell Physiol. 2025 Jul 13;66(9):1284–303. doi: 10.1093/pcp/pcaf077 (PMC12461856; doi:10.1093/pcp/pcaf077)
Supplement: pcp-2025-e-00050-File024_pcaf077 [file pcp-2025-e-00050-file024_pcaf077.xlsx]

## Sheet: Table_S13
Table S13 List of barley gene abbreviations used in the text, along with their corresponding accession numbers.
Includes only genes for which established gene nomenclature exists and which are referred to by their abbreviated forms in the text.
Gene name	Gene ID
CBF12C	HORVU.MOREX.r3.5HG0497580
HvARF02	HORVU.MOREX.r3.7HG0726940
HvARF19	HORVU.MOREX.r3.1HG0077510
HvbHLH044	HORVU.MOREX.r3.4HG0406540
HvCKX4	HORVU.MOREX.r3.3HG0318720
HvCRL1	HORVU.MOREX.r3.4HG0408280
HvCRL1L1	HORVU.MOREX.r3.6HG0630410
HvCRL5	HORVU.MOREX.r3.2HG0154350
HvCSLF6	HORVU.MOREX.r3.7HG0698110
HvERF3	HORVU.MOREX.r3.3HG0294880
HvEXL1	HORVU.MOREX.r3.6HG0617000
HvGA2ox6a	HORVU.MOREX.r3.2HG0182470
HvGH3-4	HORVU.MOREX.r3.2HG0128980
HvGH3-7	HORVU.MOREX.r3.3HG0291280
HvGH3-8	HORVU.MOREX.r3.3HG0294170
HvIAA13	HORVU.MOREX.r3.3HG0287760
HvIAA21	HORVU.MOREX.r3.5HG0498330
HvIAA28	HORVU.MOREX.r3.6HG0627000
HvNAC013	HORVU.MOREX.r3.4HG0379700
HvPIN1A	HORVU.MOREX.r3.6HG0615550
HvPLT1	HORVU.MOREX.r3.2HG0203350
HvQHB	HORVU.MOREX.r3.3HG0301330
HvRCC1	HORVU.MOREX.r3.3HG0302120
HvROP	HORVU.MOREX.r3.6HG0602690
HvRR2	HORVU.MOREX.r3.2HG0170250
HvSCR	HORVU.MOREX.r3.2HG0168770
HvWOX11	HORVU.MOREX.r3.2HG0111270
